# Supplementary material for: Transcriptional response of the model planctomycete Rhodopirellula baltica SH1T to changing environmental conditions
Source: BMC Genomics. 2009 Sep 2;10:410. doi: 10.1186/1471-2164-10-410 (PMC2754498; doi:10.1186/1471-2164-10-410)
Supplement: Additional file 1 — List of differentially expressed genes for all three stress experiments. The data provided represents the differentially expressed genes of Rhodopirellula baltica exposed to three stress conditions (heat shock, cold shock and high salinity). [file 1471-2164-10-410-S1.xls]

## Sheet: heat_up
Heat Induced
10min	ID	Locus	AA	Nuc	Product	Gene	EC	Start	Stop	IEP	MW(kDa)	Strand	Intensity	Ratio	Ratio Stdev	%
	4296	RB7619	278	837	conserved hypothetical protein			4097010	4096174	5.6	30607	-	5.93403	1.68283	0.108033	6.41972
	6201	RB11150	385	1158	NADH:flavin oxidoreductase/NADH oxidase			6046862	6048019	4.5	42128	+	6.49626	1.51413	0.130937	8.6477
	6831	RB12276	110	333	conserved hypothetical protein			6605112	6605444	4.7	11911	+	5.88974	3.03738	0.214889	7.07482
	4149	RB7375	412	1239	Peptidase T	pepT	3.4.11.4	3948831	3947593	4.4	44404	-	5.80008	1.55753	0.214565	13.776
	6638	RB11919	671	2016	Dihydroxy-acid and 6-phosphogluconate dehydratase			6417713	6415698	5.3	70685	-	5.32878	2.0991	0.312437	14.8843
	5972	RB10733	389	1170	Glutathione-dependent formaldehyde dehydrogenase	fdh	1.2.1.1	5832679	5833848	4.8	42303	+	6.24273	2.55483	0.262781	10.2857
	2891	RB5134	208	627	Ham1-like protein			2639251	2639877	5.7	22783	+	5.57305	1.85336	0.0945075	5.09926
	5648	RB10127	468	1407	secreted glucose dehydrogenase			5466726	5465320	4.8	51430	-	5.86404	2.18979	0.0609039	2.78127
	6604	RB11853	229	690	GTP cyclohydrolase I	folE	3.5.4.16	6382501	6383190	6.2	25392	+	5.9851	2.03906	0.13026	6.38824
	6263	RB11253	226	681	CDP-diacylglycerol--glycerol-3-phosphate 3-phosphatidyltransferase			6105171	6104491	6.2	24053	-	5.52318	1.51063	0.0459884	3.04433
	5194	RB9305	360	1083	peptide chain release factor 1	prfA		4974620	4975702	4.9	40794	+	5.92162	1.82234	0.0369529	2.02777
	5195	RB9306	296	891	HemK protein	hemK	2.1.1.-	4975706	4976596	4.7	32925	+	5.90312	1.5142	0.138465	9.14441
	6837	RB12285	224	675	phospholipid N-methyltransferase		2.1.1.17	6609391	6610065	6.8	24262	+	6.09896	2.06878	0.159229	7.69674
	5606	RB10049	217	654	RNA polymerase ECF-type sigma factor			5419507	5420160	10.1	25205	+	5.93412	3.14237	0.321747	10.239
	6090	RB10940	183	552	acetyltransferase			5934856	5935407	6.1	20469	+	5.95709	2.16213	0.243963	11.2835
	98	RB170	96	291	Transposase IS3/IS911			89333	89623	10.1	11124	+	5.44213	2.15739	0.0756742	3.50767
	382	RB704	96	291	Transposase IS3/IS911			378137	378427	10.1	11124	+	5.61708	1.7546	0.0722405	4.11722
	628	RB1189	96	291	Transposase IS3/IS911			606838	607128	10.1	11124	+	5.45151	1.77501	0.268823	15.1449
	842	RB1571	564	1695	DNA ligase:ATP-dependent DNA ligase	lig	6.5.1.1	803159	804853	5.4	63326	+	5.63162	1.96522	0.134049	6.82105
	2381	RB4299	96	291	Transposase IS3/IS911			2214533	2214823	9.9	11182	+	5.65126	2.37118	0.324256	13.6749
	2463	RB4433	162	489	Ferritin and Dps			2277208	2277696	4.3	17757	+	6.64907	2.03517	0.0687898	3.38005
	3320	RB5888	96	291	Transposase IS3/IS911			3087636	3087346	10.1	11124	-	5.61369	2.09492	0.170115	8.12039
	4555	RB8076	173	522	Holliday junction resolvase YqgF		3.1.-.-	4323454	4323975	5.1	18918	+	5.57043	1.50317	0.235654	15.6771
	4721	RB8397	708	2127	UvrABC system protein B	uvrB		4489596	4487470	6.1	80350	-	5.59252	1.74914	0.31741	18.1466
	6052	RB10876	839	2520	excinuclease ABC subunit A			5903770	5901251	6.4	90046	-	5.80284	1.50986	0.105901	7.01395
	6558	RB11749	96	291	Transposase IS3/IS911			6328064	6328354	10.1	11124	+	5.42406	2.08386	0.278374	13.3586
	6559	RB11750	292	879	integrase			6328357	6329235	10	33354	+	5.74782	1.84753	0.125556	6.79588
	6690	RB12007	526	1581	deoxyribodipyrimidine photo-lyase	phrB	4.1.99.3	6478047	6476467	6.2	61173	-	5.52308	1.54084	0.0778343	5.05143
	7098	RB12746	294	885	Formamidopyrimidine-DNA glycolase	mutM	3.2.2.23	6869843	6870727	10.3	32447	+	5.58912	3.07289	0.178137	5.79704
	7203	RB12940	96	291	Transposase IS3/IS911			6966246	6966536	10.1	11124	+	5.46315	1.92496	0.233672	12.139
	7353	RB13225	560	1683	ATP-dependent DNA helicase RecQ			7096300	7097982	9.8	61698	+	6.34073	1.89181	0.0927506	4.90275
	3620	RB6428	164	495	conserved hypothetical protein, secreted			3382816	3382322	6.5	17292	-	7.40536	2.96239	0.134765	4.5492
	6653	RB11941	427	1284	Glycosyl transferase, family 2			6429975	6428692	7.8	47063	-	5.32441	1.73435	0.341787	19.707
	6759	RB12148	708	2127	Tail-specific protease precursor (Protease Re)	prc	3.4.21.102	6556800	6554674	4.6	79196	-	5.88159	2.20012	0.0142348	0.647001
	7021	RB12606	428	1287	Bacterial sugar transferase		2.7.8.6	6791866	6790580	10.7	48185	-	5.94437	1.89799	0.101129	5.32822
	7150	RB12831	264	795	Glycosyltransferase			6921326	6920532	4.6	29501	-	6.08776	2.57049	0.0478168	1.86023
	6425	RB11505	199	600	conserved hypothetical protein, secreted			6221829	6221230	7.5	21660	-	6.13116	2.37088	0.0344172	1.45166
	6603	RB11851	346	1041	Bacterial type II secretion system protein			6381415	6382455	9.3	37954	+	5.93451	1.54486	0.268415	17.3747
	731	RB1359	629	1890	Protease do precursor	degP	3.4.21.-	693488	695377	6.1	66729	+	5.96364	2.83407	0.0845914	2.98481
	3812	RB6751	859	2580	chaperone ClpB	clpB		3586111	3588690	5.2	95764	+	6.336	1.94201	0.0443333	2.28285
	5026	RB8966	660	1983	Chaperonin Cpn60/TCP-1			4777493	4779475	5.3	69819	+	6.56124	2.85937	0.225705	7.89353
	5027	RB8969	101	306	Chaperonin Cpn10			4779554	4779859	4.9	10628	+	6.38581	3.13339	0.146522	4.67613
	5028	RB8970	540	1623	GroEL			4779905	4781527	4.8	57516	+	6.73603	2.95369	0.223227	7.55757
	5029	RB8972	391	1176	Chaperone protein dnaJ	dnaJ		4781697	4782872	5.7	42391	+	6.25307	1.77627	0.11112	6.25582
	5030	RB8974	200	603	GrpE protein	grpE		4782869	4783471	4.2	21927	+	5.96432	3.1823	0.216057	6.78933
	5092	RB9103	899	2700	ATP-dependent Clp protease, ATP-binding subunit ClpB			4866549	4863850	4.8	99439	-	6.05207	2.99467	0.0504984	1.68627
	5094	RB9105	704	2115	Heat shock protein Hsp70	dnaK		4868834	4866720	4.6	76038	-	6.67011	3.46626	0.358682	10.3478
	5713	RB10242	330	993	Curved DNA-binding protein	cbpA		5536118	5535126	6.7	35177	-	5.86234	2.73966	0.174396	6.36559
	5733	RB10279	151	456	heat shock protein, Hsp20 family	GrpE		5557118	5557573	4.9	17072	+	6.40236	2.83789	0.20804	7.3308
	5734	RB10283	107	324	small heat shock protein			5557737	5558060	4.7	12267	+	6.9737	4.5825	0.376941	8.22566
	5911	RB10627	93	282	Chaperonin Cpn10			5769148	5769429	3.9	9966	+	7.12861	2.26537	0.0714272	3.15301
	5912	RB10629	539	1620	GroEL			5769500	5771119	4.9	57511	+	6.92504	2.99494	0.148146	4.94653
	6601	RB11847	243	732	Peptide methionine sulfoxide reductase msrA	msrA	1.8.4.6	6379337	6380068	6.5	26839	+	5.9789	1.90867	0.212658	11.1417
	6619	RB11878	168	507	peptide methionine sulfoxide reductase msrA	msrA3	1.8.4.6	6396598	6397104	4.8	19100	+	5.74911	2.32267	0.256185	11.0298
	6727	RB12080	492	1479	Protein-L-isoaspartate(D-aspartate) O-methyltransferase		2.1.1.77	6517231	6515753	8.9	53385	-	5.57462	1.79311	0.0854393	4.76488
	4754	RB8465	184	555	Ferric-uptake regulator	fur		4520236	4519682	9.7	21381	-	5.8329	1.92318	0.116007	6.03206
	5967	RB10727	276	831	manganese-containing catalase			5830775	5831605	5	30055	+	6.08288	2.69372	0.162858	6.04584
	6102	RB10965	204	615	conserved hypothetical protein, membrane			5942116	5942730	4.9	21483	+	5.6125	1.51929	0.0532514	3.50503
	708	RB1323	429	1290	Protein of unknown function DUF894, DitE			672945	671656	11.8	45426	-	5.95886	2.0096	0.030621	1.52374
	3648	RB6469	252	759	ABC transporter ATP-binding protein			3419515	3420273	5.6	27684	+	6.00597	2.00679	0.0840038	4.18597
	4868	RB8679	477	1434	oxidoreductase			4620013	4618580	5.1	51903	-	5.55556	1.65947	0.143862	8.66919
	5260	RB9420	663	1992	Lipid A export ATP-binding/permease protein	msbA		5055368	5053377	9.3	73442	-	6.00138	2.10687	0.296191	14.0583
	5727	RB10270	537	1614	phytoene dehydrogenase	carC	1.14.99.-	5551969	5550356	5.5	60117	-	5.43432	2.80945	0.229952	8.18494
	6655	RB11943	534	1605	phytoene desaturase			6432376	6430772	5.8	57855	-	5.58432	1.64018	0.326406	19.9006
	6414	RB11488	265	798	oxidoreductase, short-chain dehydrogenase/reductase family			6213893	6214690	5.1	27687	+	5.53813	1.92469	0.0843604	4.38307
	557	RB1044	269	810	TatD-related deoxyribonuclease			543422	544231	5.2	30726	+	5.83642	1.54932	0.183802	11.8635
	745	RB1391	538	1617	cell division inhibitor-			710780	709164	7.8	59400	-	6.07042	1.84331	0.152075	8.25011
	846	RB1577	860	2583	ATP dependent DNA helicase			806289	808871	9.9	95417	+	5.78143	2.11866	0.213009	10.054
	952	RB1798	364	1095	methanol dehydrogenase regulatory protein			930673	931767	4.6	40611	+	5.60211	1.86911	0.240453	12.8646
	3602	RB6395	778	2337	conserved hypothetical protein			3364879	3367215	4.6	85714	+	5.79854	1.7088	0.0394902	2.31099
	3936	RB6982	286	861	ABC transporter ATP-binding protein			3715019	3715879	5	31150	+	5.60935	1.72919	0.138202	7.99228
	4596	RB8157	364	1095	conserved hypothetical protein			4360483	4359389	5.1	40859	-	5.4897	1.58914	0.208865	13.1432
	4603	RB8173	339	1020	MoxR protein			4366881	4367900	5.1	37556	+	5.6372	2.11736	0.450862	21.2936
	4622	RB8214	589	1770	membrane protein			4392948	4391179	4.5	63301	-	5.92315	2.0398	0.213408	10.4622
	6104	RB10967	341	1026	quinone oxidoreductase-like protein			5944040	5943015	4.5	37393	-	6.36469	1.71278	0.119393	6.97068
	6106	RB10971	303	912	Short-chain dehydrogenase/reductase SDR			5946406	5945495	9.8	32799	-	6.32443	2.05049	0.0810458	3.95251
	6267	RB11262	331	996	diacylglycerol kinase			6108302	6107307	5	35708	-	6.01663	2.25506	0.0861924	3.82218
	6641	RB11923	231	696	Electron transport protein SCO1/SenC			6419736	6419041	4.3	25792	-	5.60251	1.60302	0.172531	10.7628
	7369	RB13257	286	861	2-hydroxy-6-ketonona-2,4-dienedioic acid hydrolase	bphD	3.7.1.-	7105590	7106450	4.6	32540	+	5.50168	2.31098	0.12721	5.50459
	3490	RB6207	436	1311	conserved hypothetical protein, secreted			3252449	3253759	4.8	48106	+	6.34037	1.65358	0.331296	20.0352
	4294	RB7616	221	666	protein containing DUF162			4094752	4094087	4.7	23976	-	5.53569	2.27023	0.107015	4.71383
	4641	RB8246	266	801	conserved hypothetical protein			4409241	4408441	6	29589	-	5.83756	2.49552	0.0561275	2.24913
	4914	RB8767	291	876	conserved hypothetical protein			4660451	4659576	10.1	33956	-	5.59061	1.80591	0.0608123	3.36741
	6217	RB11176	153	462	protein containing DUF442			6065605	6065144	4.8	17161	-	6.25281	1.86078	0.140029	7.52531
	6265	RB11258	237	714	conserved hypothetical protein, membrane			6106840	6106127	10.3	26175	-	6.1053	1.79984	0.152287	8.46113
	6348	RB11399	132	399	Putative thiol-disulphide oxidoreductase DCC			6179167	6179565	6.5	15047	+	6.70475	3.28299	0.0856503	2.60891
	6422	RB11498	446	1341	conserved hypothetical protein			6218361	6219701	5.4	50914	+	6.18485	1.65845	0.076274	4.59911
	3294	RB5848	140	423	dnaK suppressor protein,			3066328	3065906	4.6	15633	-	6.32925	1.75363	0.157543	8.98386
	6266	RB11260	121	366	dnaK suppressor protein,			6107202	6106837	5.2	13639	-	5.99351	2.5549	0.0838193	3.28073
	79	RB138	214	645	Sigma factor, ECF-like			60872	61516	4.8	24057	+	5.39797	2.67289	0.227657	8.51725
	300	RB520	375	1128	conserved hypothetical protein			284989	286116	4.8	41300	+	6.0589	1.73495	0.118886	6.85242
	301	RB521	63	192	hypothetical protein			286399	286208	10.7	7040	-	6.02481	2.30501	0.489667	21.2436
	316	RB546	485	1458	secreted protein containing DUF1501			302834	304291	7.8	53385	+	6.08125	1.85704	0.169739	9.14031
	319	RB550	137	414	secreted protein			306709	306296	12.2	15112	-	5.75327	1.64569	0.204525	12.4279
	358	RB655	346	1041	conserved hypothetical protein, UCP012641 family			354993	353953	5.2	38936	-	6.54219	1.73877	0.178811	10.2838
	362	RB663	79	240	hypothetical protein			357608	357369	11.4	8792	-	6.39316	1.7079	0.197888	11.5866
	366	RB671	122	369	hypothetical protein			359218	359586	10.7	13383	+	6.22173	1.79862	0.308193	17.1349
	580	RB1095	525	1578	hypothetical protein			567469	569046	4.5	57051	+	5.79744	2.27037	0.108484	4.77824
	662	RB1239	155	468	hypothetical protein			632500	632033	9.7	17106	-	5.80314	2.21567	0.096124	4.33838
	707	RB1322	35	108	hypothetical protein			671526	671633	12.8	3914	+	5.81626	2.45228	0.167559	6.83281
	709	RB1324	77	234	hypothetical protein			673169	672936	10.9	8459	-	5.72191	1.69124	0.080443	4.75644
	747	RB1394	78	237	hypothetical protein			711994	711758	10.1	8765	-	5.64326	1.68256	0.199307	11.8455
	748	RB1395	319	960	secreted protein			712097	713056	5.5	35212	+	6.35094	2.10441	0.0906471	4.30749
	869	RB1618	97	294	hypothetical protein			833743	834036	5.3	11108	+	5.64312	1.87	0.275998	14.7593
	915	RB1728	285	858	membrane protein containing DUF1206			899954	900811	9.9	30055	+	6.09616	2.70842	0.194887	7.19557
	916	RB1729	120	363	hypothetical protein			901146	900784	7.7	13145	-	5.57998	2.76097	0.0795021	2.8795
	947	RB1789	243	732	conserved hypothetical protein			925861	926592	9.4	27028	+	5.76392	1.59943	0.175111	10.9483
	1711	RB3159	73	222	protein containing DUF1590			1629337	1629116	12.1	8119	-	6.15759	1.62038	0.189288	11.6817
	2351	RB4256	358	1077	conserved hypothetical protein, secreted			2180303	2181379	4.5	37091	+	7.59771	1.64762	0.0592244	3.59455
	2388	RB4306	457	1374	transposase and inactivated derivative			2221207	2219834	8.4	52492	-	5.68048	1.73972	0.151572	8.71248
	2407	RB4347	156	471	conserved hypothetical protein			2235735	2236205	4.7	17459	+	7.55621	1.57396	0.0752998	4.7841
	2440	RB4397	55	168	protein containing DUF1560			2263976	2264143	10.5	5816	+	5.94737	2.95506	0.109869	3.71802
	2458	RB4426	60	183	hypothetical protein			2275786	2275604	6.3	6516	-	5.18479	1.87421	0.302658	16.1485
	2461	RB4429	89	270	conserved hypothetical protein			2275996	2276265	4.9	10034	+	7.01266	1.61826	0.0658154	4.06704
	2465	RB4438	160	483	Pyridoxamine 5'-phosphate oxidase-			2278247	2278729	4.4	18043	+	6.36677	1.76971	0.0687451	3.88454
	2609	RB4679	175	528	secreted protein			2391214	2391741	4.2	18596	+	6.73458	1.56294	0.172467	11.0348
	2951	RB5238	73	222	hypothetical protein			2697775	2697996	10.6	7866	+	5.77925	2.22026	0.237817	10.7112
	3010	RB5348	457	1374	transposase and inactivated derivative			2765787	2764414	8.4	52492	-	5.85966	1.52118	0.0647745	4.25818
	3022	RB5370	309	930	Rhodopirellula transposase			2774826	2773897	5.9	34530	-	5.7443	2.09137	0.183511	8.77469
	3023	RB5371	109	330	hypothetical protein			2774829	2775158	7.5	12033	+	5.15161	1.51944	0.154239	10.1511
	3118	RB5523	91	276	hypothetical protein			2860984	2860709	6.3	9939	-	5.87497	1.78636	0.135468	7.58347
	3130	RB5551	663	1992	hypothetical protein			2889101	2891092	5.7	70932	+	5.30141	1.78837	0.197278	11.0312
	3139	RB5567	66	201	hypothetical protein			2897766	2897566	12.1	7106	-	5.86061	1.81658	0.0129124	0.710807
	3303	RB5866	441	1326	ISXo8 transposase			3076242	3077567	9.2	50613	+	5.42724	1.52009	0.37397	24.6018
	3346	RB5938	370	1113	hypothetical protein			3113484	3112372	5.6	41837	-	6.06293	2.78231	0.165374	5.94377
	3503	RB6233	629	1890	membrane protein			3271181	3269292	5.4	69401	-	6.67231	1.73228	0.120376	6.949
	3588	RB6379	153	462	hypothetical protein			3353122	3352661	5.8	17398	-	6.57105	1.98553	0.0775343	3.90497
	3621	RB6429	61	186	hypothetical protein			3382998	3382813	12.1	7095	-	7.20116	2.45331	0.0789378	3.2176
	3784	RB6706	37	114	hypothetical protein			3560942	3560829	7.3	4375	-	5.36967	1.60503	0.403723	25.1536
	3888	RB6888	420	1263	secreted protein containing DUF1573			3662449	3661187	4.3	45773	-	5.47714	2.43229	0.264821	10.8877
	3910	RB6928	160	483	hypothetical protein			3678479	3678961	4.1	16965	+	5.56483	1.50757	0.344525	22.8529
	4151	RB7381	243	732	membrane protein			3950326	3949595	7.4	26253	-	5.51353	2.37195	0.207642	8.75408
	4497	RB7960	363	1092	ATP:guanido phosphotransferase		2.7.3.-	4257723	4256632	5.4	41235	-	5.74497	1.50483	0.0865998	5.75478
	4516	RB8008	400	1203	secreted protein containing DUF1559			4279356	4280558	6.3	43113	+	5.81304	1.52324	0.0068208	0.447783
	4583	RB8132	177	534	hypothetical protein			4349972	4350505	10.8	19786	+	6.01647	2.18988	0.0878253	4.0105
	4590	RB8146	151	456	hypothetical protein			4355122	4354667	4.3	17016	-	5.99029	2.3796	0.0979005	4.11415
	4595	RB8153	486	1461	conserved hypothetical protein			4359392	4357932	4.8	54199	-	5.27606	1.80223	0.126891	7.04078
	4639	RB8243	110	333	protein containing DUF1582			4408184	4407852	11.5	12145	-	5.62302	1.78065	0.0614161	3.44909
	4704	RB8365	90	273	membrane protein			4463903	4463631	11.7	9405	-	6.57397	1.67911	0.128308	7.64144
	4705	RB8367	50	153	hypothetical protein			4463905	4464057	3.7	5636	+	6.20748	2.02558	0.0838206	4.1381
	4836	RB8601	417	1254	hypothetical protein			4588912	4590165	4.2	45382	+	5.60308	1.51095	0.0363378	2.40496
	4852	RB8641	92	279	hypothetical protein			4605970	4606248	7.5	10045	+	5.78387	1.88407	0.0847368	4.49754
	4880	RB8700	58	177	hypothetical protein			4630224	4630400	4.8	6268	+	6.85573	1.82137	0.0524314	2.87868
	5023	RB8959	662	1989	hypothetical protein			4777121	4775133	5.3	70536	-	5.78712	2.44653	0.214118	8.75191
	5031	RB8975	110	333	hypothetical protein			4783888	4783556	10.4	12068	-	5.92899	2.63697	0.148822	5.64368
	5157	RB9230	107	324	hypothetical protein			4936673	4936996	9.9	11900	+	5.81241	2.43062	0.11739	4.82963
	5161	RB9235	265	798	nodulation protein NoeI			4938435	4939232	9.7	29897	+	5.71202	1.89628	0.151636	7.99652
	5468	RB9805	1226	3681	membrane protein			5276839	5280519	4.1	129222	+	5.80841	1.55378	0.00539694	0.347344
	5473	RB9811	102	309	secreted protein			5284365	5284673	11.7	11169	+	5.41406	1.92394	0.278232	14.4616
	5474	RB9813	161	486	hypothetical protein			5285123	5284638	12	17657	-	5.52288	1.94936	0.385511	19.7763
	5547	RB9950	736	2211	conserved hypothetical protein			5359563	5357353	4.2	77138	-	6.0732	1.83485	0.0927369	5.05418
	5550	RB9955	452	1359	secreted protein containing DUF1552			5363605	5362247	5.6	50315	-	5.66309	2.19774	0.270002	12.2855
	5552	RB9959	65	198	hypothetical protein			5366417	5366220	11.9	7376	-	5.66465	2.2255	0.320991	14.4233
	5576	RB10007	313	942	conserved hypothetical protein			5390130	5391071	5	34128	+	6.34028	2.45717	0.0215738	0.877992
	5607	RB10051	1210	3633	conserved hypothetical protein			5420157	5423789	4.6	135400	+	5.92911	2.4659	0.274739	11.1415
	5647	RB10126	43	132	hypothetical protein			5465210	5465341	12.9	4964	+	6.31254	1.67342	0.0682721	4.07979
	5735	RB10286	48	147	hypothetical protein			5558157	5558011	11.9	5389	-	8.92427	1.63807	0.293609	17.924
	5738	RB10292	581	1746	conserved hypothetical protein, secreted			5559646	5561391	8.3	66858	+	5.63939	2.35542	0.149947	6.36604
	5741	RB10299	455	1368	ATP-dependent carboligase related to biotin carboxylase (ORFY)			5563036	5564403	10	49949	+	6.12164	2.40796	0.147568	6.12833
	5750	RB10319	65	198	hypothetical protein			5577574	5577771	9.6	7480	+	5.59238	1.63419	0.0498134	3.0482
	5771	RB10350	163	492	Thioredoxin			5596878	5596387	9.7	18371	-	5.78576	2.00816	0.195525	9.73654
	5785	RB10384	96	291	hypothetical protein			5612174	5611884	4.1	10517	-	6.07416	1.52811	0.0696188	4.55586
	5815	RB10440	49	150	hypothetical protein			5655693	5655842	11.5	5080	+	6.25479	1.55121	0.0670366	4.32156
	5901	RB10607	129	390	hypothetical protein			5759926	5759537	11	14369	-	5.83692	1.78207	0.239501	13.4395
	5902	RB10608	457	1374	transposase and inactivated derivative			5759903	5761276	8.4	52492	+	5.9783	1.85367	0.172727	9.31812
	5910	RB10623	60	183	secreted protein			5769140	5768958	3.9	6284	-	7.72794	1.77951	0.0960381	5.39688
	5931	RB10665	200	603	hypothetical protein			5789912	5790514	5.3	21401	+	6.05641	1.75067	0.244535	13.9681
	5968	RB10728	132	399	secreted protein			5831649	5832047	9.9	13833	+	6.04434	2.96207	0.231632	7.81994
	5969	RB10729	72	219	hypothetical protein			5832028	5832246	11.2	8203	+	5.82337	1.50103	0.167272	11.1439
	5970	RB10730	45	138	hypothetical protein			5832453	5832590	10.4	4921	+	5.10576	1.61987	0.282612	17.4466
	6053	RB10877	453	1362	membrane protein			5905128	5903767	4.3	48882	-	5.42081	2.41608	0.301651	12.4851
	6067	RB10896	161	486	secreted protein			5917040	5916555	10	17034	-	5.74997	2.10002	0.158336	7.53974
	6087	RB10936	56	171	hypothetical protein			5934348	5934518	12.5	6620	+	5.57665	2.64335	0.0923416	3.49336
	6088	RB10937	61	186	hypothetical protein			5934561	5934376	9.7	6825	-	5.8352	2.34015	0.267791	11.4433
	6094	RB10948	153	462	conserved hypothetical protein, secreted			5938575	5939036	4.2	17070	+	8.18148	1.94498	0.0350616	1.80267
	6095	RB10950	233	702	membrane or secreted protein			5939124	5939825	4.9	25130	+	5.98488	2.63635	0.355479	13.4838
	6097	RB10954	143	432	hypothetical protein			5940749	5940318	10.4	16058	-	6.34264	1.78352	0.0476946	2.67419
	6098	RB10956	117	354	hypothetical protein			5940336	5940689	4.8	13013	+	6.87649	2.13532	0.139758	6.54504
	6099	RB10957	99	300	conserved hypothetical protein			5940708	5941007	5.6	11604	+	7.41042	1.68259	0.0616387	3.66331
	6100	RB10958	158	477	hypothetical protein			5941015	5941491	5.4	18101	+	7.06333	1.59887	0.105493	6.59797
	6108	RB10974	234	705	hypothetical protein			5946559	5947263	5.3	25956	+	5.74456	2.12643	0.167106	7.85853
	6124	RB11000	224	675	conserved hypothetical protein, membrane			5964054	5963380	8.8	24185	-	5.7644	1.9782	0.0699533	3.53621
	6178	RB11110	309	930	Rhodopirellula transposase			6022600	6023529	5.8	34570	+	5.59746	1.97657	0.22455	11.3606
	6307	RB11323	143	432	conserved hypothetical protein			6142431	6142000	5.4	15695	-	5.64093	1.64726	0.21492	13.0472
	6346	RB11396	36	111	conserved hypothetical protein			6178445	6178555	11.9	4104	+	7.17115	1.51205	0.185764	12.2856
	6347	RB11397	207	624	SOUL heme-binding protein			6178540	6179163	8.7	23072	+	6.51962	3.23889	0.259993	8.0272
	6420	RB11496	67	204	conserved hypothetical protein			6217440	6217643	10.8	7449	+	5.87334	2.03228	0.0399659	1.96656
	6424	RB11504	72	219	conserved hypothetical protein			6221285	6221067	10.7	8212	-	5.7759	3.88417	0.0744211	1.91601
	6455	RB11566	195	588	conserved hypothetical protein			6243111	6243698	10.8	22135	+	5.99432	2.44887	0.0261156	1.06644
	6472	RB11603	37	114	conserved hypothetical protein			6256722	6256835	9	3998	+	6.02444	2.02515	0.316463	15.6266
	6511	RB11667	174	525	conserved hypothetical protein			6293231	6292707	10	19482	-	5.61883	2.14784	0.144694	6.73671
	6633	RB11909	168	507	conserved hypothetical protein			6410157	6410663	4.1	18314	+	5.21345	1.58742	0.334367	21.0636
	6637	RB11918	134	405	protein containing DUF971			6415701	6415297	6.1	14675	-	5.73816	1.9439	0.201057	10.343
	6673	RB11977	196	591	conserved hypothetical protein			6455958	6456548	9.5	21922	+	5.25792	1.93662	0.368941	19.0508
	6718	RB12066	135	408	conserved hypothetical protein			6510147	6510554	10	14924	+	6.8023	1.53757	0.0323774	2.10574
	6719	RB12067	107	324	conserved hypothetical protein			6510236	6510559	11.9	12169	+	5.64259	2.7088	0.251006	9.26634
	6729	RB12082	244	735	haloacid dehalogenase-type hydrolase			6519608	6518874	4.3	26835	-	5.4121	2.17703	0.281474	12.9292
	6760	RB12150	53	162	conserved hypothetical protein			6556901	6557062	4.1	5983	+	6.20015	2.39126	0.181591	7.59395
	6783	RB12196	49	150	conserved hypothetical protein			6577078	6576929	7.4	5280	-	5.4039	1.50657	0.2703	17.9414
	6810	RB12236	203	612	conserved hypothetical protein, membrane			6590935	6591546	4.8	22076	+	5.78207	1.83332	0.0701521	3.82651
	6817	RB12247	74	225	conserved hypothetical protein			6597048	6596824	6.3	8306	-	6.10894	4.03146	0.311816	7.73457
	6846	RB12297	169	510	conserved hypothetical protein			6615598	6616107	4.4	17963	+	6.68383	1.52748	0.0939542	6.15093
	6877	RB12347	324	975	hydrolase			6644741	6643767	5.6	35854	-	5.73798	1.62275	0.328811	20.2626
	6878	RB12348	260	783	FxsA cytoplasmic membrane protein			6645520	6644738	11.6	28277	-	6.04609	2.62469	0.649979	24.7641
	6889	RB12375	446	1341	conserved hypothetical protein			6659741	6661081	4.9	48379	+	6.18941	1.55165	0.0146374	0.943349
	6947	RB12461	578	1737	conserved hypothetical protein, secreted			6708942	6707206	4.2	61262	-	5.91481	1.822	0.221386	12.1507
	6957	RB12484	324	975	conserved hypothetical protein, membrane			6721052	6720078	10.6	34787	-	5.27555	1.51625	0.106449	7.02055
	7008	RB12580	63	192	conserved hypothetical protein			6780121	6779930	3.8	7136	-	5.6252	1.53203	0.172262	11.2441
	7148	RB12829	159	480	conserved hypothetical protein			6919813	6920292	9.5	17677	+	5.6209	2.42991	0.136526	5.61857
	7149	RB12830	102	309	conserved hypothetical protein			6920508	6920200	10.9	11753	-	5.99354	2.35144	0.083048	3.5318
	7151	RB12833	109	330	conserved hypothetical protein			6921305	6921634	12	12221	+	5.91001	2.36539	0.0457034	1.93217
	7202	RB12936	580	1743	conserved hypothetical protein			6965872	6964130	5.3	66248	-	6.26639	2.9787	0.170147	5.71213
	7256	RB13053	142	429	secreted protein			7008596	7009024	5.6	14910	+	5.55915	1.8776	0.143979	7.66824
	7270	RB13082	73	222	conserved hypothetical protein			7020677	7020898	11.7	8266	+	6.11893	1.86401	0.20796	11.1565
	7271	RB13084	179	540	protein containing DUF820			7020834	7021373	4.5	20200	+	5.24993	1.73168	0.34843	20.121
	7293	RB13115	81	246	conserved hypothetical protein			7036614	7036369	9.8	8735	-	6.04723	1.62518	0.1973	12.1402
	7295	RB13117	156	471	nitrogen regulation protein			7036595	7037065	4.6	17819	+	6.13592	1.76432	0.0323211	1.83193
	7350	RB13221	322	969	secreted protein			7093018	7093986	4.5	35324	+	5.80399	2.17875	0.121925	5.5961
	7354	RB13228	116	351	conserved hypothetical protein			7097952	7098302	10.4	13570	+	5.91932	2.64371	0.177769	6.72423
20min	ID	Locus	AA	Nuc	Product	Gene	EC	Start	Stop	IEP	MW(kDa)	Strand	i	r	stdev	%
	1961	RB3596	144	435	nitrogen fixation protein (NifU protein)			1868895	1869329	4.3	15958	+	6.03649	1.60459	0.173313	10.8011
	6831	RB12276	110	333	conserved hypothetical protein			6605112	6605444	4.7	11911	+	6.92973	1.602	0.199869	12.4762
	4703	RB8363	401	1206	peptidase	pepT	3.4.11.-	4463592	4462387	4.6	42466	-	5.2124	1.53211	0.199099	12.9951
	6638	RB11919	671	2016	Dihydroxy-acid and 6-phosphogluconate dehydratase			6417713	6415698	5.3	70685	-	6.03248	2.40366	0.292379	12.1639
	5972	RB10733	389	1170	Glutathione-dependent formaldehyde dehydrogenase	fdh	1.2.1.1	5832679	5833848	4.8	42303	+	6.23254	1.78951	0.183019	10.2274
	1126	RB2144	317	954	g eranylgeranyl pyrophosphate synthetase			1136089	1135136	5	33509	-	6.36509	2.021	0.226203	11.1926
	2892	RB5135	137	414	; PTPS.; Pts-like 6-pyruvoyltetrahydropterin synthase protein		4.2.3.12	2640266	2639853	5.5	15985	-	5.80148	1.66187	0.412365	24.8133
	3344	RB5934	661	1986	Squalene--hopene cyclase	shc	5.4.99.17	3112260	3110275	5.2	72494	-	5.42755	1.5601	0.262988	16.8571
	5761	RB10335	244	735	Di-trans-poly-cis-decaprenylcistransferase			5590382	5589648	5	28049	-	5.71468	1.50151	0.188109	12.528
	1034	RB1977	385	1158	mRNA 3'-end processing factor			1039488	1040645	6	42759	+	5.80053	1.85224	0.0539146	2.91077
	5571	RB9999	281	846	conserved hypothetical protein			5386828	5385983	4.6	29948	-	5.83012	1.71969	0.417004	24.2488
	5606	RB10049	217	654	RNA polymerase ECF-type sigma factor			5419507	5420160	10.1	25205	+	6.56798	2.3512	0.0281343	1.19659
	98	RB170	96	291	Transposase IS3/IS911			89333	89623	10.1	11124	+	6.05238	2.34072	0.281352	12.0199
	382	RB704	96	291	Transposase IS3/IS911			378137	378427	10.1	11124	+	6.23	1.5211	0.305295	20.0707
	1127	RB2146	139	420	Exonuclease VII, small subunit	xseB	3.1.11.6	1136505	1136086	4.2	14778	-	6.27353	2.47095	0.266977	10.8046
	2135	RB3871	438	1317	transposase of IS5377-like element			2001638	2002954	9.4	48848	+	5.64171	2.85693	0.304172	10.6468
	2381	RB4299	96	291	Transposase IS3/IS911			2214533	2214823	9.9	11182	+	6.37421	1.83189	0.376934	20.5762
	2463	RB4433	162	489	Ferritin and Dps			2277208	2277696	4.3	17757	+	6.79905	2.08719	0.497573	23.8393
	2695	RB4811	438	1317	ISPg4, transposase			2465768	2467084	9.3	48850	+	5.89432	3.17893	0.389554	12.2542
	3320	RB5888	96	291	Transposase IS3/IS911			3087636	3087346	10.1	11124	-	6.24519	1.93228	0.255197	13.207
	5254	RB9411	458	1377	ISPg4, transposase			5048517	5049893	7.8	50772	+	5.80452	1.96939	0.163715	8.31296
	5472	RB9810	438	1317	transposase of IS5377-like element			5283122	5284438	9.3	48850	+	5.81772	2.8283	0.31925	11.2877
	6558	RB11749	96	291	Transposase IS3/IS911			6328064	6328354	10.1	11124	+	6.05127	2.18113	0.332451	15.2422
	7098	RB12746	294	885	Formamidopyrimidine-DNA glycolase	mutM	3.2.2.23	6869843	6870727	10.3	32447	+	6.12516	2.05182	0.160376	7.81627
	7203	RB12940	96	291	Transposase IS3/IS911			6966246	6966536	10.1	11124	+	6.27406	1.98674	0.266016	13.3895
	3620	RB6428	164	495	conserved hypothetical protein, secreted			3382816	3382322	6.5	17292	-	7.71241	2.04925	0.328144	16.0128
	7150	RB12831	264	795	Glycosyltransferase			6921326	6920532	4.6	29501	-	6.41965	2.11336	0.254148	12.0258
	731	RB1359	629	1890	Protease do precursor	degP	3.4.21.-	693488	695377	6.1	66729	+	6.50509	1.83607	0.196623	10.7089
	1197	RB2268	282	849	peptide methionine sulfoxide reductase	msrB	1.8.4.6	1191389	1190541	9.9	31115	-	6.26287	2.39546	0.243657	10.1717
	1607	RB2966	672	2019	cell division protein FtsH	ftsH	3.4.24.-	1527063	1529081	5.5	74399	+	6.27672	1.86244	0.293616	15.7651
	3812	RB6751	859	2580	chaperone ClpB	clpB		3586111	3588690	5.2	95764	+	6.94968	1.74053	0.127694	7.33647
	5026	RB8966	660	1983	Chaperonin Cpn60/TCP-1			4777493	4779475	5.3	69819	+	7.0275	1.99647	0.179472	8.98947
	5028	RB8970	540	1623	GroEL			4779905	4781527	4.8	57516	+	7.21114	2.08526	0.0803392	3.85272
	5030	RB8974	200	603	GrpE protein	grpE		4782869	4783471	4.2	21927	+	6.74355	1.76369	0.175386	9.94425
	5094	RB9105	704	2115	Heat shock protein Hsp70	dnaK		4868834	4866720	4.6	76038	-	7.35715	2.6343	0.212185	8.05471
	5734	RB10283	107	324	small heat shock protein			5557737	5558060	4.7	12267	+	7.52199	3.65053	0.156392	4.28409
	5911	RB10627	93	282	Chaperonin Cpn10			5769148	5769429	3.9	9966	+	7.35703	1.72623	0.179515	10.3992
	5912	RB10629	539	1620	GroEL			5769500	5771119	4.9	57511	+	7.35497	1.94771	0.294792	15.1353
	3648	RB6469	252	759	ABC transporter ATP-binding protein			3419515	3420273	5.6	27684	+	6.19359	2.42601	0.195038	8.03944
	5727	RB10270	537	1614	phytoene dehydrogenase	carC	1.14.99.-	5551969	5550356	5.5	60117	-	6.05408	2.14975	0.102973	4.78998
	3933	RB6973	278	837	tellurite resistance protein			3710584	3711420	5	30569	+	5.76499	1.56008	0.38616	24.7526
	1497	RB2754	229	690	phosphoglycolate phosphatase	gph	3.1.3.18	1436382	1437071	5.3	25345	+	6.77153	1.86202	0.275718	14.8074
	1608	RB2968	386	1161	GTPase EngC	engC	3.6.1.-	1529085	1530245	8.6	41916	+	6.25076	1.68486	0.143308	8.50565
	2547	RB4579	194	585	Protein of unknown function, UPF0054			2346073	2345489	3.7	20879	-	5.86978	1.58669	0.221764	13.9765
	3602	RB6395	778	2337	conserved hypothetical protein			3364879	3367215	4.6	85714	+	6.04253	2.05792	0.228744	11.1153
	3936	RB6982	286	861	ABC transporter ATP-binding protein			3715019	3715879	5	31150	+	5.951	2.06584	0.0427809	2.07087
	4603	RB8173	339	1020	MoxR protein			4366881	4367900	5.1	37556	+	6.11122	1.66742	0.285503	17.1224
	6114	RB10985	207	624	HD domain protein			5954633	5954010	5.7	23118	-	6.19474	1.93127	0.0580973	3.00823
	7369	RB13257	286	861	2-hydroxy-6-ketonona-2,4-dienedioic acid hydrolase	bphD	3.7.1.-	7105590	7106450	4.6	32540	+	6.04395	1.99234	0.205229	10.3009
	1502	RB2774	82	249	conserved hypothetical protein			1443786	1444034	4.4	9450	+	6.23126	1.88429	0.231885	12.3062
	2453	RB4419	178	537	MgtC/SapB transporter			2272912	2273448	6.2	18995	+	6.45739	1.77074	0.298603	16.8632
	3490	RB6207	436	1311	conserved hypothetical protein, secreted			3252449	3253759	4.8	48106	+	6.5991	2.02955	0.111883	5.5127
	4294	RB7616	221	666	protein containing DUF162			4094752	4094087	4.7	23976	-	5.92306	1.95545	0.239849	12.2656
	5032	RB8976	92	279	conserved hypothetical protein			4783568	4783846	9.8	10362	+	5.67142	2.48559	0.487503	19.6132
	6103	RB10966	60	183	Protein of unknown function, UPF0057			5942934	5942752	10.1	6793	-	6.28039	1.54178	0.327371	21.2333
	3294	RB5848	140	423	dnaK suppressor protein,			3066328	3065906	4.6	15633	-	6.64439	1.66631	0.026512	1.59106
	6266	RB11260	121	366	dnaK suppressor protein,			6107202	6106837	5.2	13639	-	6.5147	1.66091	0.0441482	2.65807
	79	RB138	214	645	Sigma factor, ECF-like			60872	61516	4.8	24057	+	6.13828	2.15415	0.298818	13.8717
	299	RB519	54	165	hypothetical protein			285036	284872	10.6	6171	-	5.87851	3.3981	0.152585	4.4903
	300	RB520	375	1128	conserved hypothetical protein			284989	286116	4.8	41300	+	6.01803	2.32326	0.2909	12.5212
	301	RB521	63	192	hypothetical protein			286399	286208	10.7	7040	-	6.23627	3.53413	0.141863	4.01409
	316	RB546	485	1458	secreted protein containing DUF1501			302834	304291	7.8	53385	+	5.95263	2.19077	0.252399	11.521
	319	RB550	137	414	secreted protein			306709	306296	12.2	15112	-	5.98117	2.18208	0.239203	10.9622
	358	RB655	346	1041	conserved hypothetical protein, UCP012641 family			354993	353953	5.2	38936	-	6.56475	1.62273	0.249098	15.3506
	362	RB663	79	240	hypothetical protein			357608	357369	11.4	8792	-	6.61124	2.52607	0.284091	11.2464
	500	RB924	208	627	hypothetical protein			490400	489774	12.2	22548	-	5.57618	1.89197	0.23058	12.1873
	670	RB1256	51	156	hypothetical protein			641044	640889	12	5840	-	5.43648	1.77276	0.196318	11.0741
	913	RB1722	651	1956	hypothetical protein			897688	899643	5.4	70377	+	6.20415	2.57163	0.256238	9.96401
	915	RB1728	285	858	membrane protein containing DUF1206			899954	900811	9.9	30055	+	6.45492	1.67138	0.310878	18.6001
	916	RB1729	120	363	hypothetical protein			901146	900784	7.7	13145	-	6.11587	2.09307	0.110777	5.29256
	1028	RB1961	117	354	hypothetical protein			1033791	1034144	11.9	13392	+	6.75791	1.62665	0.163985	10.0812
	1435	RB2649	53	162	hypothetical protein			1374987	1375148	9.1	5813	+	6.13757	1.75964	0.188542	10.7148
	1461	RB2697	508	1527	protein containing DUF1501			1402745	1404271	6.9	56235	+	5.98572	1.86612	0.155564	8.3362
	1477	RB2724	266	801	membrane protein			1419817	1419017	7.4	29523	-	6.24564	1.87632	0.133413	7.11036
	1506	RB2784	203	612	membrane protein containing DUF107			1448065	1447454	4.5	21076	-	6.04183	1.99048	0.208342	10.4669
	1515	RB2804	201	606	hypothetical protein			1458645	1458040	5.3	22766	-	6.16685	1.6334	0.162247	9.93313
	1516	RB2806	41	126	hypothetical protein			1458677	1458802	6.5	4364	+	5.72665	1.58149	0.289619	18.3131
	1518	RB2809	226	681	hypothetical protein			1459745	1459065	9.1	25318	-	6.02406	2.27708	0.125983	5.53263
	1606	RB2963	119	360	hypothetical protein			1526707	1527066	12.2	13440	+	6.24058	2.31457	0.00915609	0.395584
	1728	RB3196	109	330	hypothetical protein			1650093	1650422	10.1	12287	+	6.58924	2.9777	0.373766	12.5522
	2304	RB4176	96	291	hypothetical protein			2146928	2146638	12.4	11402	-	6.29999	1.70122	0.142498	8.37619
	2440	RB4397	55	168	protein containing DUF1560			2263976	2264143	10.5	5816	+	6.58955	1.83721	0.172835	9.40744
	2443	RB4400	58	177	hypothetical protein			2265382	2265206	9	6610	-	6.08098	1.74821	0.0343066	1.96239
	2461	RB4429	89	270	conserved hypothetical protein			2275996	2276265	4.9	10034	+	7.40135	1.57222	0.246495	15.6781
	2465	RB4438	160	483	Pyridoxamine 5'-phosphate oxidase-			2278247	2278729	4.4	18043	+	6.41978	2.64706	0.197959	7.47845
	2509	RB4510	49	150	hypothetical protein			2307657	2307508	9	5554	-	6.23292	1.55838	0.27741	17.8012
	2608	RB4678	199	600	secreted protein			2390618	2391217	4.2	20927	+	6.33568	1.83609	0.278387	15.162
	2696	RB4812	92	279	secreted protein			2467011	2467289	12.5	10014	+	5.8064	2.51307	0.289992	11.5393
	2951	RB5238	73	222	hypothetical protein			2697775	2697996	10.6	7866	+	6.00813	2.96921	0.24668	8.30794
	3022	RB5370	309	930	Rhodopirellula transposase			2774826	2773897	5.9	34530	-	6.2367	1.51939	0.163329	10.7496
	3118	RB5523	91	276	hypothetical protein			2860984	2860709	6.3	9939	-	6.06384	2.06558	0.0959223	4.64384
	3295	RB5850	63	192	hypothetical protein			3066498	3066307	5.8	7096	-	6.40741	1.9729	0.231431	11.7305
	3346	RB5938	370	1113	hypothetical protein			3113484	3112372	5.6	41837	-	6.56508	3.47189	0.327367	9.42907
	3457	RB6144	38	117	hypothetical protein			3228305	3228189	11.1	4314	-	5.9022	1.8102	0.316846	17.5034
	3588	RB6379	153	462	hypothetical protein			3353122	3352661	5.8	17398	-	6.94236	1.61337	0.143003	8.86368
	3621	RB6429	61	186	hypothetical protein			3382998	3382813	12.1	7095	-	7.40347	2.04499	0.403676	19.7398
	3746	RB6637	50	153	hypothetical protein			3528317	3528469	10.1	5841	+	5.7773	1.7221	0.329955	19.16
	3771	RB6685	72	219	hypothetical protein			3554265	3554047	12.2	8077	-	5.85562	2.00362	0.144648	7.21932
	3784	RB6706	37	114	hypothetical protein			3560942	3560829	7.3	4375	-	6.05045	1.63611	0.138174	8.44529
	3803	RB6735	50	153	hypothetical protein			3577540	3577388	9.9	5867	-	5.59077	1.52962	0.132115	8.63709
	3888	RB6888	420	1263	secreted protein containing DUF1573			3662449	3661187	4.3	45773	-	5.78498	2.14499	0.18312	8.53713
	4151	RB7381	243	732	membrane protein			3950326	3949595	7.4	26253	-	6.00177	2.33577	0.15476	6.62564
	4590	RB8146	151	456	hypothetical protein			4355122	4354667	4.3	17016	-	6.59866	1.90258	0.320928	16.868
	4595	RB8153	486	1461	conserved hypothetical protein			4359392	4357932	4.8	54199	-	5.72207	1.69996	0.37067	21.8046
	4606	RB8177	1318	3957	membrane protein			4371052	4375008	4.3	148031	+	5.80072	1.53418	0.278429	18.1483
	4704	RB8365	90	273	membrane protein			4463903	4463631	11.7	9405	-	6.58711	2.06748	0.340209	16.4552
	4727	RB8409	97	294	hypothetical protein			4495547	4495840	8.9	10905	+	5.76108	1.62065	0.0417468	2.57594
	5038	RB8987	48	147	hypothetical protein			4790856	4790710	9.1	5309	-	5.83412	2.38232	0.144042	6.04629
	5157	RB9230	107	324	hypothetical protein			4936673	4936996	9.9	11900	+	6.38836	1.64049	0.364151	22.1977
	5456	RB9787	61	186	hypothetical protein			5270904	5270719	6.1	6701	-	5.96968	2.31733	0.216822	9.35652
	5473	RB9811	102	309	secreted protein			5284365	5284673	11.7	11169	+	6.10784	2.37242	0.254727	10.737
	5524	RB9907	433	1302	ISXo8 transposase			5338185	5339486	9.4	49646	+	6.11907	1.83385	0.107529	5.86354
	5550	RB9955	452	1359	secreted protein containing DUF1552			5363605	5362247	5.6	50315	-	6.33607	1.61181	0.268208	16.6402
	5654	RB10137	73	222	protein containing DUF1590			5469772	5469551	12.1	8049	-	5.90356	1.65789	0.27105	16.3491
	5741	RB10299	455	1368	ATP-dependent carboligase related to biotin carboxylase (ORFY)			5563036	5564403	10	49949	+	6.44959	1.6844	0.295082	17.5185
	5771	RB10350	163	492	Thioredoxin			5596878	5596387	9.7	18371	-	6.2329	1.55112	0.0901434	5.8115
	5931	RB10665	200	603	hypothetical protein			5789912	5790514	5.3	21401	+	6.30261	1.69781	0.19836	11.6833
	6053	RB10877	453	1362	membrane protein			5905128	5903767	4.3	48882	-	5.8262	2.15394	0.407955	18.9399
	6087	RB10936	56	171	hypothetical protein			5934348	5934518	12.5	6620	+	6.3562	1.62739	0.0553414	3.40063
	6097	RB10954	143	432	hypothetical protein			5940749	5940318	10.4	16058	-	6.28175	1.55761	0.130646	8.38761
	6424	RB11504	72	219	conserved hypothetical protein			6221285	6221067	10.7	8212	-	6.78466	2.65231	0.0794595	2.99586
	6430	RB11515	74	225	conserved hypothetical protein			6224420	6224644	11.7	8687	+	5.85304	3.68616	0.459649	12.4696
	6455	RB11566	195	588	conserved hypothetical protein			6243111	6243698	10.8	22135	+	6.39652	1.91124	0.195534	10.2307
	6633	RB11909	168	507	conserved hypothetical protein			6410157	6410663	4.1	18314	+	5.90372	1.63611	0.280516	17.1453
	6719	RB12067	107	324	conserved hypothetical protein			6510236	6510559	11.9	12169	+	6.31148	1.50094	0.128296	8.54771
	6815	RB12243	55	168	conserved hypothetical protein			6596256	6596423	10.5	5848	+	6.12152	2.81564	0.29181	10.3639
	7149	RB12830	102	309	conserved hypothetical protein			6920508	6920200	10.9	11753	-	6.16888	2.07229	0.134547	6.49267
	7160	RB12850	309	930	Rhodopirellula transposase			6926553	6925624	5.8	34461	-	6.12144	1.81103	0.287218	15.8594
	7161	RB12851	109	330	conserved hypothetical protein			6926556	6926885	7.5	12033	+	5.88967	1.67585	0.321808	19.2026
	7202	RB12936	580	1743	conserved hypothetical protein			6965872	6964130	5.3	66248	-	6.48213	2.23691	0.0759437	3.39504
	7351	RB13222	208	627	SOUL heme-binding protein			7094714	7094088	8.7	22867	-	6.01983	4.963	0.301334	6.07161
40min	ID	Locus	AA	Nuc	Product	Gene	EC	Start	Stop	IEP	MW(kDa)	Strand	i	r	Stdev	%
													5.57718	1.49275	0.170688	11.4345
	1961	RB3596	144	435	nitrogen fixation protein (NifU protein)			1868895	1869329	4.3	15958	+	6.32724	1.9918	0.156363	7.85036
	3221	RB5717	497	1494	soluble pyridine nucleotide transhydrogenase	sthA	1.6.1.1	2985257	2983764	6	54129	-	5.69304	1.62717	0.0971546	5.97077
	3943	RB6993	305	918	phosphoadenosine phosphosulfate reductase	cysH	1.8.4.8	3720852	3721769	5.7	33945	+	5.99722	1.69244	0.132054	7.80255
	3541	RB6300	208	627	para-aminobenzoate synthase	pabA	6.3.5.8	3311474	3312100	5.3	22866	+	6.10154	1.9049	0.200133	10.5062
	2514	RB4517	117	354	Transcriptional coactivator/pterin dehydratase			2315930	2316283	5.8	13059	+	5.92629	1.84913	0.222783	12.0479
	2727	RB4868	316	951	lipoic acid synthetase	lipA	2.8.1.-	2496444	2497394	6.1	35232	+	5.60615	1.81384	0.153151	8.44346
	2892	RB5135	137	414	6-pyruvoyl tetrahydrobiopterin synthase.		4.2.3.12	2640266	2639853	5.5	15985	-	5.61383	1.72631	0.122753	7.1107
	3958	RB7020	510	1533	uroporphyrin-III C-methyltransferase		2.1.1.107	3735125	3733593	5.6	55227	-	6.12957	2.19039	0.0872785	3.98462
	1034	RB1977	385	1158	mRNA 3'-end processing factor			1039488	1040645	6	42759	+	5.75053	1.55386	0.259171	16.6792
	2144	RB3886	200	603	Ribosome recycling factor	frr		2008765	2009367	4.7	22199	+	5.7106	1.64455	0.101824	6.1916
	5194	RB9305	360	1083	peptide chain release factor 1	prfA		4974620	4975702	4.9	40794	+	6.48396	1.54645	0.119357	7.71813
	456	RB838	253	762	transcriptional regulator, TetR family			441593	440832	5.7	28095	-	5.90213	1.90884	0.0565372	2.96186
	981	RB1862	135	408	transcriptional regulator, GntR family			960630	961037	10.2	14884	+	5.62657	1.84911	0.187247	10.1263
	4878	RB8695	131	396	transcriptional regulator, GntR family			4630087	4629692	9.9	14673	-	5.87041	1.55276	0.140646	9.0578
	5571	RB9999	281	846	conserved hypothetical protein			5386828	5385983	4.6	29948	-	6.22942	2.72475	0.140073	5.14078
	7362	RB13241	167	504	RNA polymerase ECF-type sigma factor			7103064	7102561	8.8	19488	-	5.89362	1.79319	0.179123	9.98907
	4187	RB7437	239	720	LexA repressor	lexA	3.4.21.88	3987953	3988672	9.8	25951	+	5.67679	1.6733	0.262133	15.6656
	382	RB704	96	291	Transposase IS3/IS911			378137	378427	10.1	11124	+	6.15102	1.88709	0.21839	11.5728
	522	RB957	195	588	Tyrosine recombinase xerD	xerD		505476	504889	10.2	21971	-	5.31112	1.63638	0.092053	5.62542
	628	RB1189	96	291	Transposase IS3/IS911			606838	607128	10.1	11124	+	6.335	1.58289	0.276672	17.4789
	2381	RB4299	96	291	Transposase IS3/IS911			2214533	2214823	9.9	11182	+	6.38455	2.19497	0.225269	10.263
	2463	RB4433	162	489	Ferritin and Dps			2277208	2277696	4.3	17757	+	6.49188	2.14667	0.177613	8.27389
	3320	RB5888	96	291	Transposase IS3/IS911			3087636	3087346	10.1	11124	-	6.23225	2.21555	0.140842	6.35697
	3420	RB6070	201	606	HNH endonuclease family protein			3186811	3187416	9.9	23317	+	6.02152	1.62026	0.181882	11.2255
	5728	RB10271	158	477	ribonuclease H	rnhA	3.1.26.4	5552547	5552071	9.1	17665	-	5.87757	1.97179	0.2185	11.0813
	6481	RB11618	552	1659	type I restriction-modification system, M subunit,			6263708	6265366	6.7	62726	+	5.65336	2.25101	0.151778	6.74264
	6558	RB11749	96	291	Transposase IS3/IS911			6328064	6328354	10.1	11124	+	6.09536	2.91905	0.260073	8.90952
	6559	RB11750	292	879	integrase			6328357	6329235	10	33354	+	6.29302	1.61636	0.121397	7.51053
	6577	RB11802	96	291	Transposase IS3/IS911			6361950	6362240	10.1	11124	+	5.81407	1.72671	0.190637	11.0405
	7098	RB12746	294	885	Formamidopyrimidine-DNA glycolase	mutM	3.2.2.23	6869843	6870727	10.3	32447	+	5.93278	1.90732	0.0304578	1.59689
	7203	RB12940	96	291	Transposase IS3/IS911			6966246	6966536	10.1	11124	+	6.2087	2.43842	0.199849	8.19585
	7150	RB12831	264	795	Glycosyltransferase			6921326	6920532	4.6	29501	-	6.46731	2.09799	0.207207	9.87645
	731	RB1359	629	1890	Protease do precursor	degP	3.4.21.-	693488	695377	6.1	66729	+	6.60515	1.80614	0.206406	11.428
	1197	RB2268	282	849	peptide methionine sulfoxide reductase	msrB	1.8.4.6	1191389	1190541	9.9	31115	-	6.59921	2.34493	0.460873	19.654
	2726	RB4867	210	633	SmpB RNA-binding protein	SmpB		2496354	2495722	10.8	23762	-	6.19959	2.51702	0.0377043	1.49797
	3812	RB6751	859	2580	chaperone ClpB	clpB		3586111	3588690	5.2	95764	+	6.31078	1.51045	0.293366	19.4224
	5094	RB9105	704	2115	Heat shock protein Hsp70	dnaK		4868834	4866720	4.6	76038	-	7.03695	1.8187	0.161646	8.88803
	5713	RB10242	330	993	Curved DNA-binding protein	cbpA		5536118	5535126	6.7	35177	-	6.69306	1.59231	0.325124	20.4184
	5911	RB10627	93	282	Chaperonin Cpn10			5769148	5769429	3.9	9966	+	7.36886	1.50589	0.203639	13.5228
	3648	RB6469	252	759	ABC transporter ATP-binding protein			3419515	3420273	5.6	27684	+	6.0398	2.30036	0.117777	5.11995
	4528	RB8029	245	738	oxidoreductase, short-chain dehydrogenase/reductase family			4292625	4291888	4.5	25817	-	5.59399	1.53564	0.2219	14.4501
	5616	RB10074	273	822	conserved hypothetical protein			5435071	5434250	8.6	29283	-	5.95955	1.6159	0.288704	17.8664
	3933	RB6973	278	837	tellurite resistance protein			3710584	3711420	5	30569	+	5.667	1.7857	0.333427	18.672
	2571	RB4619	481	1446	dehydrogenase			2363086	2364531	5.1	52511	+	6.4274	1.72842	0.286754	16.5905
	2896	RB5140	613	1842	hypothetical protein			2641937	2643778	5.5	67565	+	5.94468	2.07607	0.360519	17.3655
	3602	RB6395	778	2337	conserved hypothetical protein			3364879	3367215	4.6	85714	+	5.85198	1.92158	0.0990266	5.15339
	4796	RB8533	196	591	protease I	pfpI	3.2.-.-	4552172	4552762	4.8	21046	+	6.22061	1.55422	0.198924	12.7989
	6370	RB11438	54	165	conserved hypothetical protein			6197926	6197762	11.3	6209	-	6.44288	2.54586	0.434756	17.077
	7369	RB13257	286	861	2-hydroxy-6-ketonona-2,4-dienedioic acid hydrolase	bphD	3.7.1.-	7105590	7106450	4.6	32540	+	6.4701	2.14723	0.0563833	2.62586
	1502	RB2774	82	249	conserved hypothetical protein			1443786	1444034	4.4	9450	+	6.06065	1.93798	0.192947	9.9561
	1985	RB3630	313	942	conserved hypothetical protein			1888468	1889409	6.3	34702	+	5.44939	1.72559	0.325751	18.8777
	2453	RB4419	178	537	MgtC/SapB transporter			2272912	2273448	6.2	18995	+	6.59844	1.78558	0.175294	9.8172
	4776	RB8505	439	1320	serine/threonine protein kinase related protein			4538446	4537127	4.7	48224	-	5.99535	1.52533	0.100131	6.56456
	3294	RB5848	140	423	dnaK suppressor protein,			3066328	3065906	4.6	15633	-	6.86528	1.84002	0.24482	13.3053
	6266	RB11260	121	366	dnaK suppressor protein,			6107202	6106837	5.2	13639	-	6.5274	1.52855	0.0792621	5.18544
	10	RB17	164	495	protein containing DUF1589			8251	7757	11.5	18498	-	5.72276	2.49353	0.251669	10.0929
	79	RB138	214	645	Sigma factor, ECF-like			60872	61516	4.8	24057	+	6.36736	2.17927	0.262756	12.057
	173	RB303	53	162	hypothetical protein			151630	151791	11.5	5832	+	6.21382	1.53637	0.232781	15.1514
	234	RB402	151	456	hypothetical protein			212820	213275	4.4	17306	+	5.62237	2.33299	0.227246	9.74057
	299	RB519	54	165	hypothetical protein			285036	284872	10.6	6171	-	5.20326	1.72726	0.27642	16.0034
	301	RB521	63	192	hypothetical protein			286399	286208	10.7	7040	-	5.44663	1.70408	0.108478	6.36577
	319	RB550	137	414	secreted protein			306709	306296	12.2	15112	-	5.88862	2.32362	0.119251	5.13213
	362	RB663	79	240	hypothetical protein			357608	357369	11.4	8792	-	6.13835	1.69207	0.22739	13.4385
	475	RB873	74	225	hypothetical protein			463836	464060	9.6	8292	+	5.81685	1.77449	0.153752	8.66459
	506	RB933	208	627	hypothetical protein			493451	492825	12.2	22575	-	5.21814	2.10364	0.271108	12.8876
	507	RB934	375	1128	Putative transposase			494203	493076	9.9	41881	-	5.75522	2.21224	0.222437	10.0548
	520	RB955	208	627	hypothetical protein			504140	503514	12.2	22575	-	5.71543	2.4916	0.0734352	2.94731
	556	RB1043	89	270	conserved hypothetical protein			543083	543352	4.7	10039	+	6.68882	1.5189	0.212235	13.9729
	624	RB1182	88	267	hypothetical protein			604706	604972	11.6	9996	+	5.96888	1.55198	0.143436	9.24212
	669	RB1255	51	156	hypothetical protein			640910	640755	12.3	5933	-	5.36125	1.96338	0.0146413	0.745716
	670	RB1256	51	156	hypothetical protein			641044	640889	12	5840	-	5.23096	1.64381	0.364165	22.1537
	774	RB1449	65	198	hypothetical protein			736500	736697	10	7487	+	5.5584	1.66334	0.160561	9.65296
	947	RB1789	243	732	conserved hypothetical protein			925861	926592	9.4	27028	+	5.98708	1.51722	0.0615422	4.05624
	985	RB1872	38	117	hypothetical protein			966053	966169	12.3	4345	+	5.96623	1.69489	0.154885	9.13832
	1044	RB1999	37	114	hypothetical protein			1053955	1054068	12.2	4228	+	6.13876	1.77658	0.415039	23.3617
	1150	RB2185	50	153	hypothetical protein			1152681	1152529	10.1	5841	-	5.64258	1.91999	0.309271	16.1079
	1435	RB2649	53	162	hypothetical protein			1374987	1375148	9.1	5813	+	6.48426	1.84783	0.256028	13.8556
	1477	RB2724	266	801	membrane protein			1419817	1419017	7.4	29523	-	6.3685	2.09684	0.214806	10.2443
	1490	RB2745	41	126	hypothetical protein			1431275	1431400	9.9	4387	+	5.99029	1.57557	0.351968	22.3391
	1518	RB2809	226	681	hypothetical protein			1459745	1459065	9.1	25318	-	5.90731	2.59158	0.360912	13.9264
	1566	RB2900	90	273	hypothetical protein			1506927	1507199	9.1	9939	+	6.45954	1.64085	0.310818	18.9424
	1606	RB2963	119	360	hypothetical protein			1526707	1527066	12.2	13440	+	6.00265	1.95765	0.101413	5.18037
	1640	RB3020	99	300	membrane protein			1566234	1565935	9.8	10462	-	6.15092	1.56778	0.181585	11.5823
	1711	RB3159	73	222	protein containing DUF1590			1629337	1629116	12.1	8119	-	6.78172	1.532	0.0848568	5.53897
	1728	RB3196	109	330	hypothetical protein			1650093	1650422	10.1	12287	+	6.48249	2.87271	0.203639	7.08874
	1868	RB3430	248	747	conserved hypothetical protein, membrane			1772646	1773392	7.5	26767	+	6.30955	1.69501	0.310737	18.3325
	1957	RB3587	113	342	hypothetical protein			1864796	1864455	11.8	13003	-	5.83428	1.54544	0.307132	19.8734
	2169	RB3929	54	165	hypothetical protein			2034407	2034243	10.7	5796	-	5.28461	2.40896	0.317028	13.1604
	2170	RB3930	54	165	hypothetical protein			2034417	2034253	11.6	6445	-	5.4267	1.49609	0.273814	18.302
	2330	RB4219	74	225	hypothetical protein			2163305	2163081	6.8	8050	-	5.59265	2.04787	0.330334	16.1306
	2440	RB4397	55	168	protein containing DUF1560			2263976	2264143	10.5	5816	+	6.23967	1.69186	0.392103	23.1759
	2443	RB4400	58	177	hypothetical protein			2265382	2265206	9	6610	-	6.11947	2.04552	0.159036	7.77485
	2458	RB4426	60	183	hypothetical protein			2275786	2275604	6.3	6516	-	5.71181	2.12017	0.226852	10.6997
	2465	RB4438	160	483	Pyridoxamine 5'-phosphate oxidase-			2278247	2278729	4.4	18043	+	6.45302	2.51996	0.0703172	2.79041
	2584	RB4642	85	258	conserved hypothetical protein			2377301	2377558	4.4	9855	+	6.34518	2.35054	0.086118	3.66375
	2585	RB4643	96	291	conserved hypothetical protein			2377555	2377845	8.9	11064	+	5.91908	2.369	0.142225	6.00359
	2608	RB4678	199	600	secreted protein			2390618	2391217	4.2	20927	+	6.64293	1.91096	0.097639	5.10943
	2609	RB4679	175	528	secreted protein			2391214	2391741	4.2	18596	+	6.74134	1.59632	0.358994	22.4889
	2854	RB5069	65	198	hypothetical protein			2609575	2609378	10.3	7107	-	5.36084	2.01636	0.391199	19.4013
	2866	RB5092	59	180	secreted protein			2618771	2618950	3.7	6013	+	5.57719	1.73172	0.0762327	4.40213
	2881	RB5114	38	117	hypothetical protein			2625052	2624936	10.8	4310	-	5.53739	1.92056	0.170278	8.86606
	2951	RB5238	73	222	hypothetical protein			2697775	2697996	10.6	7866	+	5.91753	2.66472	0.109602	4.11307
	3022	RB5370	309	930	Rhodopirellula transposase			2774826	2773897	5.9	34530	-	5.97921	1.60234	0.213343	13.3145
	3023	RB5371	109	330	hypothetical protein			2774829	2775158	7.5	12033	+	5.44858	1.62409	0.0999469	6.15404
	3047	RB5412	72	219	hypothetical protein			2794838	2794620	12.3	8592	-	6.08618	1.57735	0.0464825	2.94686
	3118	RB5523	91	276	hypothetical protein			2860984	2860709	6.3	9939	-	5.98418	2.18668	0.127019	5.80877
	3130	RB5551	663	1992	hypothetical protein			2889101	2891092	5.7	70932	+	5.93821	2.31018	0.0314939	1.36326
	3139	RB5567	66	201	hypothetical protein			2897766	2897566	12.1	7106	-	6.02584	2.83949	0.41708	14.6885
	3295	RB5850	63	192	hypothetical protein			3066498	3066307	5.8	7096	-	6.33809	1.70158	0.422073	24.8048
	3346	RB5938	370	1113	hypothetical protein			3113484	3112372	5.6	41837	-	5.85367	2.57246	0.200063	7.77711
	3355	RB5955	177	534	hypothetical protein			3121488	3122021	4.5	19364	+	6.25071	1.66722	0.182699	10.9583
	3363	RB5968	207	624	hypothetical protein			3128602	3129225	9.7	23009	+	5.33422	1.67813	0.306915	18.2891
	3390	RB6011	50	153	hypothetical protein			3150235	3150083	10.1	5841	-	5.73645	1.96374	0.276387	14.0745
	3391	RB6012	433	1302	ISXo8 transposase			3151547	3150246	9.4	49646	-	5.11201	2.30538	0.339429	14.7233
	3457	RB6144	38	117	hypothetical protein			3228305	3228189	11.1	4314	-	6.17238	2.94393	0.416754	14.1564
	3471	RB6167	375	1128	Putative transposase			3235937	3237064	9.9	41895	+	5.91557	1.74055	0.156576	8.99578
	3472	RB6168	208	627	hypothetical protein			3236689	3237315	12.2	22575	+	6.04582	2.17192	0.311073	14.3225
	3482	RB6188	68	207	hypothetical protein			3244384	3244178	9.6	6986	-	6.16612	1.72714	0.302433	17.5106
	3531	RB6282	200	603	conserved hypothetical protein			3302795	3303397	4.8	22451	+	6.19491	2.22485	0.423219	19.0224
	3588	RB6379	153	462	hypothetical protein			3353122	3352661	5.8	17398	-	6.74594	1.49709	0.107251	7.16401
	3739	RB6627	176	531	hypothetical protein			3522169	3522699	6	19706	+	6.13691	1.62516	0.259699	15.9799
	3741	RB6629	708	2127	secreted protein			3522859	3524985	5.1	78383	+	5.58725	1.69438	0.177751	10.4907
	3745	RB6636	433	1302	ISXo8 transposase			3527005	3528306	9.4	49646	+	5.59973	1.64666	0.293097	17.7995
	3746	RB6637	50	153	hypothetical protein			3528317	3528469	10.1	5841	+	5.45232	1.63136	0.199452	12.2261
	3771	RB6685	72	219	hypothetical protein			3554265	3554047	12.2	8077	-	5.85169	1.84156	0.229352	12.4542
	3784	RB6706	37	114	hypothetical protein			3560942	3560829	7.3	4375	-	5.78806	1.93575	0.135399	6.99468
	3804	RB6736	433	1302	ISXo8 transposase			3578852	3577551	9.4	49646	-	5.91531	2.13036	0.342954	16.0984
	3888	RB6888	420	1263	secreted protein containing DUF1573			3662449	3661187	4.3	45773	-	6.08672	2.92085	0.492278	16.8539
	3969	RB7039	202	609	hypothetical protein			3743573	3742965	7.9	23105	-	5.42593	1.86557	0.373887	20.0414
	3981	RB7063	148	447	hypothetical protein			3751250	3751696	10.5	17004	+	6.37881	2.98232	0.18631	6.24715
	4157	RB7389	375	1128	Putative transposase			3953590	3954717	9.9	41895	+	5.69511	2.5813	0.350763	13.5886
	4161	RB7394	136	411	hypothetical protein			3955937	3955527	4.2	14568	-	6.18655	1.51685	0.181617	11.9733
	4291	RB7612	136	411	hypothetical protein			4092907	4093317	11.4	15607	+	5.90832	2.82032	0.155232	5.50405
	4326	RB7666	72	219	hypothetical protein			4116984	4116766	3.1	7265	-	6.5006	1.73107	0.255048	14.7335
	4497	RB7960	363	1092	ATP:guanido phosphotransferase		2.7.3.-	4257723	4256632	5.4	41235	-	6.28745	1.79933	0.383259	21.3001
	4499	RB7965	53	162	hypothetical protein			4258303	4258464	7.4	5879	+	6.78539	1.69129	0.0680238	4.02202
	4681	RB8325	296	891	hypothetical protein			4447029	4446139	6.8	32118	-	5.57562	2.36108	0.0585213	2.47858
	4704	RB8365	90	273	membrane protein			4463903	4463631	11.7	9405	-	6.38659	2.01041	0.124768	6.20607
	4714	RB8384	433	1302	ISXo8 transposase			4478623	4479924	9.4	49646	+	5.78064	2.10219	0.21451	10.2041
	4797	RB8534	42	129	hypothetical protein			4552802	4552930	12.2	4909	+	5.11361	1.79473	0.271351	15.1193
	5038	RB8987	48	147	hypothetical protein			4790856	4790710	9.1	5309	-	5.64972	2.39651	0.212767	8.87819
	5055	RB9024	46	141	hypothetical protein			4809190	4809050	10.3	5125	-	5.79973	1.70588	0.165257	9.6875
	5157	RB9230	107	324	hypothetical protein			4936673	4936996	9.9	11900	+	6.10576	2.13263	0.177165	8.30738
	5473	RB9811	102	309	secreted protein			5284365	5284673	11.7	11169	+	5.77188	1.61004	0.315212	19.578
	5524	RB9907	433	1302	ISXo8 transposase			5338185	5339486	9.4	49646	+	5.99954	1.91774	0.0986874	5.14604
	5525	RB9908	50	153	hypothetical protein			5339497	5339649	9.9	5867	+	5.43343	1.79727	0.314327	17.4891
	5565	RB9986	112	339	hypothetical protein			5380717	5380379	11.1	12671	-	5.7665	2.33579	0.0675759	2.89307
	5654	RB10137	73	222	protein containing DUF1590			5469772	5469551	12.1	8049	-	5.77303	2.0286	0.151317	7.45919
	5874	RB10556	134	405	conserved hypothetical protein, membrane			5727064	5727468	10.5	15094	+	5.72924	1.49968	0.223166	14.8809
	5910	RB10623	60	183	secreted protein			5769140	5768958	3.9	6284	-	7.9636	1.55517	0.262304	16.8666
	5931	RB10665	200	603	hypothetical protein			5789912	5790514	5.3	21401	+	6.37076	1.94651	0.227292	11.6769
	6053	RB10877	453	1362	membrane protein			5905128	5903767	4.3	48882	-	5.40126	1.59716	0.181361	11.3552
	6087	RB10936	56	171	hypothetical protein			5934348	5934518	12.5	6620	+	6.20562	1.77945	0.437725	24.5989
	6097	RB10954	143	432	hypothetical protein			5940749	5940318	10.4	16058	-	5.8985	1.70184	0.233468	13.7186
	6361	RB11421	552	1659	60-kDa SS-A/Ro ribonucleoprotein	rsr		6195538	6193880	9.6	59999	-	5.86598	2.54778	0.120787	4.74085
	6382	RB11446	113	342	conserved hypothetical protein			6199492	6199833	10	12579	+	7.28278	1.78883	0.0693601	3.8774
	6406	RB11475	57	174	conserved hypothetical protein			6209468	6209641	4.7	5927	+	6.11348	1.71632	0.0798678	4.65344
	6455	RB11566	195	588	conserved hypothetical protein			6243111	6243698	10.8	22135	+	6.44139	2.19709	0.203223	9.24966
	6472	RB11603	37	114	conserved hypothetical protein			6256722	6256835	9	3998	+	7.07026	1.7577	0.198964	11.3196
	6519	RB11675	172	519	hypothetical protein			6299494	6300012	5.1	18614	+	6.09253	1.56218	0.161769	10.3554
	6606	RB11855	101	306	conserved hypothetical protein			6383765	6383460	12.5	11384	-	5.75045	1.56998	0.140394	8.94244
	6637	RB11918	134	405	protein containing DUF971			6415701	6415297	6.1	14675	-	5.95997	1.56079	0.276704	17.7285
	6661	RB11952	131	396	secreted protein			6438438	6438043	9.5	14509	-	5.52344	2.70198	0.29858	11.0504
	6719	RB12067	107	324	conserved hypothetical protein			6510236	6510559	11.9	12169	+	6.2421	2.48598	0.340781	13.7081
	6798	RB12215	169	510	conserved hypothetical protein			6584611	6584102	10.7	18687	-	5.82738	2.21172	0.0289362	1.30831
	6815	RB12243	55	168	conserved hypothetical protein			6596256	6596423	10.5	5848	+	5.7463	1.73865	0.229749	13.2142
	6878	RB12348	260	783	FxsA cytoplasmic membrane protein			6645520	6644738	11.6	28277	-	6.86486	1.72872	0.159705	9.23831
	6897	RB12387	50	153	conserved hypothetical protein			6665894	6665742	10.1	5841	-	5.50023	1.90682	0.376665	19.7536
	6944	RB12458	85	258	conserved hypothetical protein			6704719	6704976	10.9	8948	+	6.0838	2.66856	0.341114	12.7827
	6950	RB12471	85	258	conserved hypothetical protein			6712442	6712185	9.7	9841	-	6.29838	1.50327	0.274667	18.2713
	7133	RB12808	369	1110	secreted protein			6912350	6911241	4.6	40963	-	5.82641	2.14428	0.220062	10.2627
	7149	RB12830	102	309	conserved hypothetical protein			6920508	6920200	10.9	11753	-	6.07933	2.15961	0.220507	10.2105
	7160	RB12850	309	930	Rhodopirellula transposase			6926553	6925624	5.8	34461	-	5.89719	2.0652	0.140331	6.795
	7161	RB12851	109	330	conserved hypothetical protein			6926556	6926885	7.5	12033	+	5.66048	1.86465	0.17902	9.60071
	7202	RB12936	580	1743	conserved hypothetical protein			6965872	6964130	5.3	66248	-	6.21193	1.74671	0.108006	6.18337
	7256	RB13053	142	429	secreted protein			7008596	7009024	5.6	14910	+	6.08913	1.63589	0.27683	16.9223
	7278	RB13093	158	477	secreted protein			7025577	7025101	9.6	17298	-	6.00816	2.80978	0.39352	14.0054
	7280	RB13095	229	690	conserved hypothetical protein			7026753	7027442	7.7	24080	+	6.23614	1.8819	0.277589	14.7504
	7281	RB13097	171	516	membrane protein			7027310	7026795	4.5	17420	-	5.49056	1.6154	0.192557	11.9201
60min
	ID	Locus	AA	Nuc	Product	Gene	EC	Start	Stop	IEP	MW(kDa)	Strand	i	r	Stdev	%
	1961	RB3596	144	435	nitrogen fixation protein (NifU protein)			1868895	1869329	4.3	15958	+	6.25239	2.02756	0.200954	9.91112
	3221	RB5717	497	1494	soluble pyridine nucleotide transhydrogenase	sthA	1.6.1.1	2985257	2983764	6	54129	-	6.29214	1.79193	0.114919	6.41311
	1319	RB2464	856	2571	tyrosine-protein kinase-like protein			1287262	1284692	5.2	93341	-	6.24324	1.87789	0.353379	18.8178
	6638	RB11919	671	2016	Dihydroxy-acid and 6-phosphogluconate dehydratase			6417713	6415698	5.3	70685	-	5.95947	2.54439	0.594787	23.3764
	3541	RB6300	208	627	para-aminobenzoate synthase	pabA	6.3.5.8	3311474	3312100	5.3	22866	+	6.16828	1.55366	0.276874	17.8208
	5972	RB10733	389	1170	Glutathione-dependent formaldehyde dehydrogenase	fdh	1.2.1.1	5832679	5833848	4.8	42303	+	6.26136	1.64461	0.219602	13.3528
	2891	RB5134	208	627	Ham1-like protein			2639251	2639877	5.7	22783	+	6.08029	2.54209	0.336833	13.2502
	2930	RB5200	942	2829	alpha amylase			2681425	2684253	4.6	105281	+	6.15302	1.5963	0.165951	10.3959
	2514	RB4517	117	354	Transcriptional coactivator/pterin dehydratase			2315930	2316283	5.8	13059	+	6.22987	1.61119	0.13707	8.50738
	2727	RB4868	316	951	lipoic acid synthetase	lipA	2.8.1.-	2496444	2497394	6.1	35232	+	6.03147	1.50052	0.0603695	4.02323
	2892	RB5135	137	414	6-pyruvoyl tetrahydrobiopterin synthase.		4.2.3.12	2640266	2639853	5.5	15985	-	6.09554	2.19497	0.394734	17.9836
	1034	RB1977	385	1158	mRNA 3'-end processing factor			1039488	1040645	6	42759	+	5.98188	2.04552	0.368695	18.0245
	5571	RB9999	281	846	conserved hypothetical protein			5386828	5385983	4.6	29948	-	6.23406	2.40509	0.151136	6.284
	5606	RB10049	217	654	RNA polymerase ECF-type sigma factor			5419507	5420160	10.1	25205	+	6.47896	1.79653	0.417972	23.2655
	4187	RB7437	239	720	LexA repressor	lexA	3.4.21.88	3987953	3988672	9.8	25951	+	6.02	2.11028	0.462185	21.9016
	98	RB170	96	291	Transposase IS3/IS911			89333	89623	10.1	11124	+	6.35242	2.58369	0.0339938	1.31571
	99	RB171	292	879	ISxac3 transposase			89626	90504	10	33354	+	6.17404	1.81843	0.211541	11.6331
	382	RB704	96	291	Transposase IS3/IS911			378137	378427	10.1	11124	+	6.48803	1.72851	0.288401	16.685
	522	RB957	195	588	Tyrosine recombinase xerD	xerD		505476	504889	10.2	21971	-	5.84287	2.07359	0.197423	9.52086
	1127	RB2146	139	420	Exonuclease VII, small subunit	xseB	3.1.11.6	1136505	1136086	4.2	14778	-	6.6899	2.06293	0.351925	17.0595
	2463	RB4433	162	489	Ferritin and Dps			2277208	2277696	4.3	17757	+	7.12016	2.14902	0.390307	18.1621
	2695	RB4811	438	1317	ISPg4, transposase			2465768	2467084	9.3	48850	+	5.61587	2.20782	0.393676	17.8309
	2815	RB4998	207	624	3-methyladenine DNA glycosylase			2572250	2571627	7.5	23370	-	5.58553	1.54099	0.138354	8.97825
	3320	RB5888	96	291	Transposase IS3/IS911			3087636	3087346	10.1	11124	-	6.39222	2.22789	0.539045	24.1953
	5472	RB9810	438	1317	transposase of IS5377-like element			5283122	5284438	9.3	48850	+	5.60606	1.64186	0.318309	19.3871
	6481	RB11618	552	1659	type I restriction-modification system, M subunit,			6263708	6265366	6.7	62726	+	5.79821	2.3011	0.506316	22.0032
	6558	RB11749	96	291	Transposase IS3/IS911			6328064	6328354	10.1	11124	+	6.39424	2.56218	0.4498	17.5554
	6577	RB11802	96	291	Transposase IS3/IS911			6361950	6362240	10.1	11124	+	6.23274	1.74824	0.243576	13.9326
	7098	RB12746	294	885	Formamidopyrimidine-DNA glycolase	mutM	3.2.2.23	6869843	6870727	10.3	32447	+	6.33465	2.0658	0.309476	14.9809
	7203	RB12940	96	291	Transposase IS3/IS911			6966246	6966536	10.1	11124	+	6.47785	2.30664	0.524453	22.7367
	7150	RB12831	264	795	Glycosyltransferase			6921326	6920532	4.6	29501	-	6.81689	1.53116	0.294244	19.2171
	2171	RB3932	257	774	MotA/TolQ/ExbB proton channel			2034427	2035200	4.2	26838	+	6.0477	2.36394	0.0470812	1.99164
	6532	RB11690	1238	3717	preprotein translocase SecA subunit	secA		6306704	6302988	4.9	139847	-	6.16216	1.54341	0.213085	13.8061
	1197	RB2268	282	849	peptide methionine sulfoxide reductase	msrB	1.8.4.6	1191389	1190541	9.9	31115	-	6.86117	2.00569	0.297611	14.8384
	2726	RB4867	210	633	SmpB RNA-binding protein	SmpB		2496354	2495722	10.8	23762	-	6.32901	2.57839	0.409318	15.875
	3812	RB6751	859	2580	chaperone ClpB	clpB		3586111	3588690	5.2	95764	+	7.0947	1.56951	0.0942516	6.00515
	5094	RB9105	704	2115	Heat shock protein Hsp70	dnaK		4868834	4866720	4.6	76038	-	7.47948	2.11555	0.455455	21.5289
	212	RB370	553	1662	nitrate transporter substrate-binding protein			184428	186089	4.6	60742	+	6.06981	1.75518	0.373835	21.2989
	3933	RB6973	278	837	tellurite resistance protein			3710584	3711420	5	30569	+	6.21163	2.06578	0.12906	6.24753
	2896	RB5140	613	1842	hypothetical protein			2641937	2643778	5.5	67565	+	6.26663	1.55538	0.173156	11.1327
	3602	RB6395	778	2337	conserved hypothetical protein			3364879	3367215	4.6	85714	+	6.28164	2.56511	0.221802	8.64685
	3936	RB6982	286	861	ABC transporter ATP-binding protein			3715019	3715879	5	31150	+	6.08601	2.49719	0.567327	22.7186
	7369	RB13257	286	861	2-hydroxy-6-ketonona-2,4-dienedioic acid hydrolase	bphD	3.7.1.-	7105590	7106450	4.6	32540	+	6.55617	2.04221	0.187623	9.18727
	1502	RB2774	82	249	conserved hypothetical protein			1443786	1444034	4.4	9450	+	6.71385	1.51129	0.269468	17.8303
	1985	RB3630	313	942	conserved hypothetical protein			1888468	1889409	6.3	34702	+	5.77897	1.58231	0.311956	19.7152
	3490	RB6207	436	1311	conserved hypothetical protein, secreted			3252449	3253759	4.8	48106	+	6.59704	1.5902	0.203842	12.8186
	4294	RB7616	221	666	protein containing DUF162			4094752	4094087	4.7	23976	-	6.12191	2.18631	0.13096	5.99
	4912	RB8763	357	1074	conserved hypothetical protein, membrane			4658536	4657463	4.7	39980	-	5.83522	1.64801	0.136279	8.26934
	5032	RB8976	92	279	conserved hypothetical protein			4783568	4783846	9.8	10362	+	5.99713	3.54819	0.095727	2.69791
	3294	RB5848	140	423	dnaK suppressor protein,			3066328	3065906	4.6	15633	-	7.17805	1.78588	0.245389	13.7405
	10	RB17	164	495	protein containing DUF1589			8251	7757	11.5	18498	-	6.16101	2.46437	0.460138	18.6717
	79	RB138	214	645	Sigma factor, ECF-like			60872	61516	4.8	24057	+	6.6079	1.98494	0.213153	10.7385
	118	RB202	50	153	hypothetical protein			107884	107732	11.9	5236	-	5.76613	1.58919	0.380671	23.9538
	163	RB286	105	318	hypothetical protein			142779	143096	11.6	12056	+	5.77727	2.13756	0.317651	14.8605
	234	RB402	151	456	hypothetical protein			212820	213275	4.4	17306	+	5.90894	2.63013	0.247917	9.42602
	299	RB519	54	165	hypothetical protein			285036	284872	10.6	6171	-	5.98363	3.63904	0.848194	23.3082
	300	RB520	375	1128	conserved hypothetical protein			284989	286116	4.8	41300	+	6.59637	2.04353	0.143594	7.02678
	301	RB521	63	192	hypothetical protein			286399	286208	10.7	7040	-	6.60705	3.68441	0.485201	13.169
	316	RB546	485	1458	secreted protein containing DUF1501			302834	304291	7.8	53385	+	5.99722	1.94083	0.475841	24.5174
	319	RB550	137	414	secreted protein			306709	306296	12.2	15112	-	6.36279	2.15837	0.0906608	4.20043
	500	RB924	208	627	hypothetical protein			490400	489774	12.2	22548	-	5.79747	2.52294	0.327603	12.985
	506	RB933	208	627	hypothetical protein			493451	492825	12.2	22575	-	5.55458	1.94003	0.209086	10.7775
	507	RB934	375	1128	Putative transposase			494203	493076	9.9	41881	-	6.10217	2.23856	0.0817872	3.65356
	520	RB955	208	627	hypothetical protein			504140	503514	12.2	22575	-	6.05698	2.50484	0.34651	13.8336
	596	RB1133	63	192	hypothetical protein			583629	583438	11.3	6841	-	5.60153	1.89049	0.447836	23.6889
	657	RB1232	41	126	hypothetical protein			628776	628901	12.4	4869	+	6.17384	1.59277	0.191279	12.0092
	667	RB1252	665	1998	secreted protein			638429	640426	3.8	72471	+	5.72302	1.83031	0.217463	11.8812
	669	RB1255	51	156	hypothetical protein			640910	640755	12.3	5933	-	6.02539	3.21545	0.440248	13.6916
	670	RB1256	51	156	hypothetical protein			641044	640889	12	5840	-	5.77188	2.65622	0.556432	20.9482
	774	RB1449	65	198	hypothetical protein			736500	736697	10	7487	+	5.8676	1.91127	0.197074	10.3111
	844	RB1573	36	111	hypothetical protein			805094	804984	11.9	4165	-	6.02151	2.21807	0.17671	7.96685
	913	RB1722	651	1956	hypothetical protein			897688	899643	5.4	70377	+	6.50606	2.0758	0.371825	17.9124
	951	RB1796	52	159	hypothetical protein			930376	930534	11.3	5841	+	5.98768	1.50949	0.17987	11.9159
	963	RB1830	37	114	hypothetical protein			945611	945498	6.6	3673	-	6.08092	1.59634	0.190939	11.9611
	1150	RB2185	50	153	hypothetical protein			1152681	1152529	10.1	5841	-	6.03882	2.61456	0.0541967	2.07288
	1151	RB2186	433	1302	ISXo8 transposase			1153993	1152692	9.4	49646	-	6.01407	1.86364	0.214121	11.4894
	1320	RB2465	52	159	hypothetical protein			1287232	1287390	10	5687	+	6.16564	1.67964	0.346313	20.6183
	1435	RB2649	53	162	hypothetical protein			1374987	1375148	9.1	5813	+	6.45076	1.68023	0.0621502	3.69891
	1461	RB2697	508	1527	protein containing DUF1501			1402745	1404271	6.9	56235	+	6.16978	1.92256	0.177472	9.23105
	1490	RB2745	41	126	hypothetical protein			1431275	1431400	9.9	4387	+	6.13184	1.56689	0.281451	17.9625
	1518	RB2809	226	681	hypothetical protein			1459745	1459065	9.1	25318	-	6.37475	2.39414	0.117461	4.90621
	1606	RB2963	119	360	hypothetical protein			1526707	1527066	12.2	13440	+	6.4087	1.7873	0.228945	12.8096
	1728	RB3196	109	330	hypothetical protein			1650093	1650422	10.1	12287	+	6.5898	2.61897	0.327731	12.5138
	1868	RB3430	248	747	conserved hypothetical protein, membrane			1772646	1773392	7.5	26767	+	6.42718	1.56183	0.0998139	6.39083
	2169	RB3929	54	165	hypothetical protein			2034407	2034243	10.7	5796	-	5.80807	2.79267	0.216085	7.73758
	2170	RB3930	54	165	hypothetical protein			2034417	2034253	11.6	6445	-	5.93352	2.19413	0.144467	6.58425
	2304	RB4176	96	291	hypothetical protein			2146928	2146638	12.4	11402	-	6.61328	1.564	0.0530606	3.39261
	2443	RB4400	58	177	hypothetical protein			2265382	2265206	9	6610	-	6.33029	2.20667	0.286253	12.9721
	2465	RB4438	160	483	Pyridoxamine 5'-phosphate oxidase-			2278247	2278729	4.4	18043	+	6.67982	2.37345	0.374318	15.7711
	2608	RB4678	199	600	secreted protein			2390618	2391217	4.2	20927	+	6.84394	1.80328	0.322061	17.8598
	2609	RB4679	175	528	secreted protein			2391214	2391741	4.2	18596	+	7.15247	1.56414	0.349757	22.361
	2617	RB4698	86	261	hypothetical protein			2397601	2397861	12.2	9541	+	6.00849	2.14959	0.199235	9.2685
	2696	RB4812	92	279	secreted protein			2467011	2467289	12.5	10014	+	5.74746	1.8944	0.243523	12.8549
	2854	RB5069	65	198	hypothetical protein			2609575	2609378	10.3	7107	-	5.6754	2.05658	0.156632	7.61613
	2866	RB5092	59	180	secreted protein			2618771	2618950	3.7	6013	+	6.26223	2.77101	0.44394	16.0209
	2881	RB5114	38	117	hypothetical protein			2625052	2624936	10.8	4310	-	5.91454	1.6075	0.377671	23.4944
	2951	RB5238	73	222	hypothetical protein			2697775	2697996	10.6	7866	+	6.4998	2.70862	0.209307	7.72742
	3006	RB5340	968	2907	conserved hypothetical protein			2757894	2760800	4.8	108024	+	5.80461	1.51642	0.321922	21.2291
	3023	RB5371	109	330	hypothetical protein			2774829	2775158	7.5	12033	+	5.99	1.7589	0.277283	15.7646
	3118	RB5523	91	276	hypothetical protein			2860984	2860709	6.3	9939	-	6.34221	1.99541	0.347376	17.4087
	3130	RB5551	663	1992	hypothetical protein			2889101	2891092	5.7	70932	+	6.16273	1.82243	0.301112	16.5225
	3139	RB5567	66	201	hypothetical protein			2897766	2897566	12.1	7106	-	6.43261	2.5461	0.388349	15.2527
	3295	RB5850	63	192	hypothetical protein			3066498	3066307	5.8	7096	-	6.79665	1.71084	0.315735	18.4549
	3390	RB6011	50	153	hypothetical protein			3150235	3150083	10.1	5841	-	6.25325	2.25371	0.184145	8.17073
	3391	RB6012	433	1302	ISXo8 transposase			3151547	3150246	9.4	49646	-	5.4602	1.99761	0.494697	24.7645
	3457	RB6144	38	117	hypothetical protein			3228305	3228189	11.1	4314	-	6.44616	2.15735	0.168886	7.82841
	3472	RB6168	208	627	hypothetical protein			3236689	3237315	12.2	22575	+	6.46376	1.68455	0.391798	23.2583
	3746	RB6637	50	153	hypothetical protein			3528317	3528469	10.1	5841	+	6.03038	2.34263	0.2705	11.5468
	3771	RB6685	72	219	hypothetical protein			3554265	3554047	12.2	8077	-	6.36754	1.94772	0.481228	24.7073
	3784	RB6706	37	114	hypothetical protein			3560942	3560829	7.3	4375	-	6.53723	1.77888	0.278746	15.6698
	3803	RB6735	50	153	hypothetical protein			3577540	3577388	9.9	5867	-	5.80814	2.12406	0.458074	21.566
	3804	RB6736	433	1302	ISXo8 transposase			3578852	3577551	9.4	49646	-	6.18614	1.82067	0.256152	14.0691
	3888	RB6888	420	1263	secreted protein containing DUF1573			3662449	3661187	4.3	45773	-	6.41801	2.56093	0.449866	17.5665
	4151	RB7381	243	732	membrane protein			3950326	3949595	7.4	26253	-	6.55201	2.54153	0.61991	24.3912
	4225	RB7507	521	1566	conserved hypothetical protein, membrane			4036748	4038313	5.1	57952	+	5.98424	1.72504	0.0711101	4.12222
	4291	RB7612	136	411	hypothetical protein			4092907	4093317	11.4	15607	+	5.97106	1.88558	0.312134	16.5537
	4499	RB7965	53	162	hypothetical protein			4258303	4258464	7.4	5879	+	6.72037	1.51462	0.0918979	6.06739
	4595	RB8153	486	1461	conserved hypothetical protein			4359392	4357932	4.8	54199	-	6.00013	2.24789	0.18349	8.16275
	4704	RB8365	90	273	membrane protein			4463903	4463631	11.7	9405	-	6.73988	1.90915	0.468431	24.5362
	4714	RB8384	433	1302	ISXo8 transposase			4478623	4479924	9.4	49646	+	6.0494	1.79106	0.444688	24.8281
	4715	RB8385	50	153	hypothetical protein			4479935	4480087	10.1	5841	+	6.13148	1.60384	0.127979	7.97955
	4761	RB8478	141	426	hypothetical protein			4524759	4524334	11.6	15805	-	5.95945	1.49917	0.370219	24.695
	5027	RB8969	101	306	Chaperonin Cpn10			4779554	4779859	4.9	10628	+	7.33592	2.02714	0.364394	17.9758
	5038	RB8987	48	147	hypothetical protein			4790856	4790710	9.1	5309	-	6.16631	3.00375	0.605976	20.174
	5157	RB9230	107	324	hypothetical protein			4936673	4936996	9.9	11900	+	6.43957	2.0682	0.0495848	2.39748
	5456	RB9787	61	186	hypothetical protein			5270904	5270719	6.1	6701	-	6.31856	3.53763	0.706247	19.9638
	5473	RB9811	102	309	secreted protein			5284365	5284673	11.7	11169	+	6.25159	1.75568	0.0877409	4.99753
	5524	RB9907	433	1302	ISXo8 transposase			5338185	5339486	9.4	49646	+	6.33179	1.70479	0.387454	22.7274
	5525	RB9908	50	153	hypothetical protein			5339497	5339649	9.9	5867	+	6.00327	2.42316	0.108004	4.45716
	5858	RB10531	43	132	protein containing DUF1586			5712827	5712958	10.6	4745	+	6.13288	1.97486	0.176133	8.91875
	5910	RB10623	60	183	secreted protein			5769140	5768958	3.9	6284	-	8.35334	1.55765	0.389238	24.9888
	5931	RB10665	200	603	hypothetical protein			5789912	5790514	5.3	21401	+	6.29537	2.34823	0.340628	14.5057
	5968	RB10728	132	399	secreted protein			5831649	5832047	9.9	13833	+	7.12215	1.68061	0.387613	23.0638
	6053	RB10877	453	1362	membrane protein			5905128	5903767	4.3	48882	-	6.03288	2.3494	0.479427	20.4063
	6361	RB11421	552	1659	60-kDa SS-A/Ro ribonucleoprotein	rsr		6195538	6193880	9.6	59999	-	6.00395	2.31617	0.381631	16.4768
	6406	RB11475	57	174	conserved hypothetical protein			6209468	6209641	4.7	5927	+	6.42686	1.7068	0.185541	10.8707
	6430	RB11515	74	225	conserved hypothetical protein			6224420	6224644	11.7	8687	+	6.29828	4.65477	0.0838441	1.80125
	6456	RB11569	85	258	conserved hypothetical protein			6244071	6243814	9.4	9675	-	5.92628	1.74735	0.306399	17.5351
	6472	RB11603	37	114	conserved hypothetical protein			6256722	6256835	9	3998	+	7.00385	2.09239	0.144712	6.91612
	6524	RB11680	59	180	conserved hypothetical protein			6300635	6300456	10.1	6549	-	5.78441	1.53083	0.351734	22.9767
	6633	RB11909	168	507	conserved hypothetical protein			6410157	6410663	4.1	18314	+	6.09379	1.91313	0.302187	15.7954
	6661	RB11952	131	396	secreted protein			6438438	6438043	9.5	14509	-	5.91771	2.35596	0.578806	24.5678
	6719	RB12067	107	324	conserved hypothetical protein			6510236	6510559	11.9	12169	+	6.65988	1.77705	0.384513	21.6377
	6783	RB12196	49	150	conserved hypothetical protein			6577078	6576929	7.4	5280	-	6.33209	1.65197	0.248682	15.0537
	6813	RB12240	50	153	conserved hypothetical protein			6594646	6594798	10.1	5841	+	6.2034	1.71262	0.177051	10.338
	6897	RB12387	50	153	conserved hypothetical protein			6665894	6665742	10.1	5841	-	5.92159	2.63489	0.366403	13.9058
	6944	RB12458	85	258	conserved hypothetical protein			6704719	6704976	10.9	8948	+	6.20542	1.95352	0.252599	12.9305
	7090	RB12732	422	1269	secreted protein containing DUF1501			6862068	6860800	6.3	45705	-	6.51227	1.61195	0.168962	10.4819
	7132	RB12806	205	618	conserved hypothetical protein			6911165	6910548	10.5	21914	-	6.14961	2.05696	0.145771	7.08672
	7133	RB12808	369	1110	secreted protein			6912350	6911241	4.6	40963	-	6.03201	2.29258	0.197565	8.61755
	7149	RB12830	102	309	conserved hypothetical protein			6920508	6920200	10.9	11753	-	6.60408	1.82979	0.247921	13.5491
	7160	RB12850	309	930	Rhodopirellula transposase			6926553	6925624	5.8	34461	-	6.34497	1.71044	0.168114	9.82873
	7161	RB12851	109	330	conserved hypothetical protein			6926556	6926885	7.5	12033	+	6.04814	1.81484	0.315762	17.3989
	7202	RB12936	580	1743	conserved hypothetical protein			6965872	6964130	5.3	66248	-	6.49076	2.10204	0.482122	22.9359
	7334	RB13190	50	153	conserved hypothetical protein			7083077	7083229	10.1	5841	+	6.16473	1.97873	0.183261	9.26157
	7351	RB13222	208	627	SOUL heme-binding protein			7094714	7094088	8.7	22867	-	6.02136	5.01958	0.53403	10.6389
300min
	ID	Locus	AA	Nuc	Product	Gene	EC	Start	Stop	IEP	MW(kDa)	Strand	i	r	stdev	%
	1961	RB3596	144	435				1868895	1869329	4.3	15958	+	5.6661	2.17727	0.077784	3.57255
	3221	RB5717	497	1494	soluble pyridine nucleotide transhydrogenase	sthA	1.6.1.1	2985257	2983764	6	54129	-	5.2994	1.72895	0.192796	11.151
	4296	RB7619	278	837	conserved hypothetical protein			4097010	4096174	5.6	30607	-	5.89485	2.44498	0.162716	6.65509
	6831	RB12276	110	333	conserved hypothetical protein			6605112	6605444	4.7	11911	+	6.31133	3.70067	0.71822	19.4078
	4149	RB7375	412	1239	Peptidase T	pepT	3.4.11.4	3948831	3947593	4.4	44404	-	5.80973	1.66998	0.244042	14.6135
	6638	RB11919	671	2016	Dihydroxy-acid and 6-phosphogluconate dehydratase			6417713	6415698	5.3	70685	-	5.44037	2.50839	0.245762	9.7976
	5972	RB10733	389	1170	Glutathione-dependent formaldehyde dehydrogenase	fdh	1.2.1.1	5832679	5833848	4.8	42303	+	5.89602	2.13784	0.193357	9.04448
	2891	RB5134	208	627	Ham1-like protein			2639251	2639877	5.7	22783	+	5.31541	1.98693	0.304825	15.3415
	7110	RB12762	1040	3123	Ribonucleoside-diphosphate reductase			6877208	6880330	4.9	113462	+	5.35509	1.62693	0.269319	16.5538
	2930	RB5200	942	2829	alpha amylase			2681425	2684253	4.6	105281	+	5.61178	1.57554	0.25597	16.2465
	5648	RB10127	468	1407	secreted glucose dehydrogenase			5466726	5465320	4.8	51430	-	5.94364	1.98496	0.253238	12.7579
	5803	RB10416	1564	4695	xylanase-like protein		3.2.1.8	5634693	5639387	4	171194	+	5.74534	1.61673	0.0952726	5.89292
	5878	RB10566	483	1452	Gluconate transporter			5734146	5732695	9.2	50312	-	5.72148	1.90386	0.329365	17.2998
	2514	RB4517	117	354	Transcriptional coactivator/pterin dehydratase			2315930	2316283	5.8	13059	+	5.6415	1.86093	0.23253	12.4954
	2726	RB4867	210	633	SmpB RNA-binding protein	SmpB		2496354	2495722	10.8	23762	-	5.89083	1.87441	0.287737	15.3508
	2813	RB4995	155	468	6,7-dimethyl-8-ribityllumazine synthase	ribH	2.5.1.9	2569838	2569371	5.4	16629	-	5.35283	2.18954	0.0376471	1.7194
	2892	RB5135	137	414	6-pyruvoyl tetrahydrobiopterin synthase.		4.2.3.12	2640266	2639853	5.5	15985	-	5.6993	2.15265	0.332673	15.4541
	5761	RB10335	244	735	Di-trans-poly-cis-decaprenylcistransferase			5590382	5589648	5	28049	-	4.96867	1.90982	0.466355	24.4189
	1034	RB1977	385	1158	mRNA 3'-end processing factor			1039488	1040645	6	42759	+	5.94159	1.56249	0.146761	9.39277
	456	RB838	253	762	transcriptional regulator, TetR family			441593	440832	5.7	28095	-	5.5705	1.7485	0.290602	16.6201
	2814	RB4997	514	1545	transcription termination factor Rho	rho		2571441	2569897	5.9	57846	-	6.02789	1.87117	0.118368	6.32588
	3489	RB6201	1181	3546	TRANSCRIPTION-REPAIR COUPLING FACTOR	mfd		3248886	3252431	6	130125	+	5.49879	1.78934	0.325186	18.1735
	4744	RB8445	141	426	Penicillinase repressor			4514475	4514050	9.9	15885	-	5.49167	2.43525	0.388434	15.9505
	5571	RB9999	281	846	conserved hypothetical protein			5386828	5385983	4.6	29948	-	5.4844	2.49216	0.191117	7.66872
	5606	RB10049	217	654	RNA polymerase ECF-type sigma factor			5419507	5420160	10.1	25205	+	6.03538	3.17503	0.354543	11.1666
	6160	RB11075	167	504	Bacterial regulatory protein, MarR			6005727	6005224	6.4	19491	-	5.81045	1.85217	0.0657754	3.55126
	6090	RB10940	183	552	acetyltransferase			5934856	5935407	6.1	20469	+	5.77114	2.04098	0.162036	7.9391
	4187	RB7437	239	720	LexA repressor	lexA	3.4.21.88	3987953	3988672	9.8	25951	+	5.44817	1.64504	0.0341206	2.07415
	98	RB170	96	291	Transposase IS3/IS911			89333	89623	10.1	11124	+	5.50656	2.58743	0.0973324	3.76174
	382	RB704	96	291	Transposase IS3/IS911			378137	378427	10.1	11124	+	5.67629	2.25807	0.217819	9.64626
	628	RB1189	96	291	Transposase IS3/IS911			606838	607128	10.1	11124	+	5.58003	2.23523	0.131406	5.87886
	842	RB1571	564	1695	DNA ligase:ATP-dependent DNA ligase	lig	6.5.1.1	803159	804853	5.4	63326	+	5.71929	2.19773	0.113573	5.16774
	2381	RB4299	96	291	Transposase IS3/IS911			2214533	2214823	9.9	11182	+	5.56754	2.7233	0.133805	4.91334
	2463	RB4433	162	489	Ferritin and Dps			2277208	2277696	4.3	17757	+	6.42698	2.38536	0.385312	16.1532
	2695	RB4811	438	1317	ISPg4, transposase			2465768	2467084	9.3	48850	+	5.17944	3.40404	0.227699	6.68908
	3320	RB5888	96	291	Transposase IS3/IS911			3087636	3087346	10.1	11124	-	5.73942	2.46305	0.308018	12.5056
	3420	RB6070	201	606	HNH endonuclease family protein			3186811	3187416	9.9	23317	+	5.3153	1.58886	0.08484	5.33968
	3787	RB6709	96	291	Transposase IS3/IS911			3564146	3563856	10.1	11124	-	5.6137	2.08239	0.113204	5.43623
	4555	RB8076	173	522	Holliday junction resolvase YqgF		3.1.-.-	4323454	4323975	5.1	18918	+	5.69788	1.95818	0.178304	9.10561
	4721	RB8397	708	2127	UvrABC system protein B	uvrB		4489596	4487470	6.1	80350	-	5.68901	2.01126	0.327845	16.3005
	6481	RB11618	552	1659	type I restriction-modification system, M subunit,			6263708	6265366	6.7	62726	+	5.10968	2.4155	0.0323236	1.33817
	6558	RB11749	96	291	Transposase IS3/IS911			6328064	6328354	10.1	11124	+	5.66402	2.60757	0.180364	6.91695
	6577	RB11802	96	291	Transposase IS3/IS911			6361950	6362240	10.1	11124	+	5.37076	2.02448	0.271844	13.4278
	7098	RB12746	294	885	Formamidopyrimidine-DNA glycolase	mutM	3.2.2.23	6869843	6870727	10.3	32447	+	5.66492	3.8666	0.263337	6.81054
	7203	RB12940	96	291	Transposase IS3/IS911			6966246	6966536	10.1	11124	+	5.44997	2.50455	0.256569	10.2441
	944	RB1784	477	1434	UDP-glucose/GDP-mannose dehydrogenase			924070	925503	4.7	52259	+	5.57223	1.71522	0.0808923	4.71615
	3620	RB6428	164	495	conserved hypothetical protein, secreted			3382816	3382322	6.5	17292	-	7.39849	2.37088	0.0613828	2.58903
	6653	RB11941	427	1284	Glycosyl transferase, family 2			6429975	6428692	7.8	47063	-	5.64579	2.30408	0.315259	13.6826
	7150	RB12831	264	795	Glycosyltransferase			6921326	6920532	4.6	29501	-	6.14304	2.55425	0.555395	21.7439
	6425	RB11505	199	600	conserved hypothetical protein, secreted			6221829	6221230	7.5	21660	-	6.30944	1.99108	0.35983	18.0721
	6532	RB11690	1238	3717	preprotein translocase SecA subunit	secA		6306704	6302988	4.9	139847	-	5.36133	1.83682	0.226528	12.3326
	731	RB1359	629	1890	Protease do precursor	degP	3.4.21.-	693488	695377	6.1	66729	+	6.40882	3.06364	0.11466	3.7426
	1197	RB2268	282	849	peptide methionine sulfoxide reductase	msrB	1.8.4.6	1191389	1190541	9.9	31115	-	6.322	1.58695	0.250431	15.7806
	3138	RB5566	728	2187	cell division protein FtsH	ftsH	3.4.24.-	2897569	2895383	5	79839	-	5.67951	1.98678	0.339519	17.0889
	3812	RB6751	859	2580	chaperone ClpB	clpB		3586111	3588690	5.2	95764	+	6.51436	2.12413	0.453498	21.3498
	4636	RB8238	198	597	alkyl hydroperoxide reducatase			4403997	4404593	4.5	22069	+	5.34921	1.86678	0.113988	6.10613
	4837	RB8604	1227	3684	Cytochrome c assembly protein			4590203	4593886	5.2	134894	+	5.78704	1.97368	0.176396	8.9374
	5026	RB8966	660	1983	Chaperonin Cpn60/TCP-1			4777493	4779475	5.3	69819	+	6.76996	2.07536	0.044036	2.12185
	5028	RB8970	540	1623	GroEL			4779905	4781527	4.8	57516	+	6.75536	2.30692	0.469065	20.333
	5030	RB8974	200	603	GrpE protein	grpE		4782869	4783471	4.2	21927	+	6.54886	2.48889	0.2336	9.38572
	5092	RB9103	899	2700	ATP-dependent Clp protease, ATP-binding subunit ClpB			4866549	4863850	4.8	99439	-	6.4369	2.63549	0.27849	10.5669
	5094	RB9105	704	2115	Heat shock protein Hsp70	dnaK		4868834	4866720	4.6	76038	-	6.83544	3.28403	0.0916248	2.79001
	5713	RB10242	330	993	Curved DNA-binding protein	cbpA		5536118	5535126	6.7	35177	-	6.16447	2.29306	0.388169	16.9279
	5733	RB10279	151	456	heat shock protein, Hsp20 family			5557118	5557573	4.9	17072	+	7.33076	4.01656	0.417873	10.4038
	5734	RB10283	107	324	small heat shock protein			5557737	5558060	4.7	12267	+	7.45813	4.52557	0.117366	2.5934
	5911	RB10627	93	282	Chaperonin Cpn10			5769148	5769429	3.9	9966	+	7.2407	1.70305	0.207488	12.1833
	6601	RB11847	243	732	Peptide methionine sulfoxide reductase msrA	msrA	1.8.4.6	6379337	6380068	6.5	26839	+	6.14551	1.90086	0.18638	9.80504
	6619	RB11878	168	507	peptide methionine sulfoxide reductase msrA	msrA3	1.8.4.6	6396598	6397104	4.8	19100	+	5.8639	2.06291	0.446047	21.6223
	6727	RB12080	492	1479	Protein-L-isoaspartate(D-aspartate) O-methyltransferase		2.1.1.77	6517231	6515753	8.9	53385	-	5.7734	1.70926	0.135388	7.92084
	5783	RB10378	144	435	Thioredoxin	trxA		5610497	5610063	4.6	15274	-	5.80828	1.6976	0.287944	16.9618
	791	RB1477	538	1617	arylsulfatase precursor	ARSA	3.1.6.8	755327	756943	5.5	59805	+	5.25521	1.59187	0.139723	8.77727
	5301	RB9498	518	1557	Arylsulfatase A	Arsa	3.1.6.8	5099139	5100695	6	58375	+	5.27367	2.03918	0.288017	14.1241
	5967	RB10727	276	831	manganese-containing catalase			5830775	5831605	5	30055	+	6.91434	2.59178	0.0717009	2.76647
	708	RB1323	429	1290	Protein of unknown function DUF894, DitE			672945	671656	11.8	45426	-	5.9753	1.66972	0.199384	11.9412
	592	RB1122	449	1350	secretion protein	lktD		578202	576853	5.3	50153	-	5.49613	1.53966	0.197284	12.8135
	1759	RB3253	357	1074	ABC transporter, ATP-binding protein	yhcG		1675049	1673976	5.7	39316	-	5.80906	1.58759	0.20369	12.8301
	3648	RB6469	252	759	ABC transporter ATP-binding protein			3419515	3420273	5.6	27684	+	5.80687	2.60351	0.186992	7.18228
	4039	RB7166	312	939	ABC-type multidrug transport system, ATPase component			3800705	3801643	5.4	35063	+	5.46917	1.7787	0.144465	8.12198
	5260	RB9420	663	1992	Lipid A export ATP-binding/permease protein	msbA		5055368	5053377	9.3	73442	-	5.96491	1.97701	0.12424	6.28425
	5727	RB10270	537	1614	phytoene dehydrogenase	carC	1.14.99.-	5551969	5550356	5.5	60117	-	5.72267	2.82278	0.230482	8.16507
	6112	RB10981	600	1803	MULTIDRUG EFFLUX SYSTEM PROTEIN			5948851	5950653	4.5	66407	+	6.00686	1.59544	0.212474	13.3176
	6113	RB10984	1115	3348	Acriflavin resistance protein			5950650	5953997	4.6	122096	+	5.80993	1.62489	0.116201	7.15129
	6655	RB11943	534	1605	phytoene desaturase			6432376	6430772	5.8	57855	-	5.74964	1.55606	0.275219	17.6869
	3933	RB6973	278	837	tellurite resistance protein			3710584	3711420	5	30569	+	5.48181	2.6686	0.448187	16.7948
	3950	RB7004	271	816	Short-chain dehydrogenase/reductase SDR			3727471	3726656	9.7	29211	-	5.79618	1.67975	0.164576	9.79768
	6414	RB11488	265	798	oxidoreductase, short-chain dehydrogenase/reductase family			6213893	6214690	5.1	27687	+	6.06544	2.04143	0.14534	7.11952
	158	RB282	342	1029	conserved hypothetical protein, membrane			141075	140047	7.4	37446	-	5.9663	1.92605	0.0783736	4.06914
	228	RB392	218	657	hydrolase			204269	204925	4.3	24145	+	5.82124	1.9637	0.0390646	1.98934
	745	RB1391	538	1617	cell division inhibitor-			710780	709164	7.8	59400	-	6.36144	2.02031	0.256689	12.7054
	846	RB1577	860	2583	ATP dependent DNA helicase			806289	808871	9.9	95417	+	5.9317	1.65305	0.191662	11.5944
	952	RB1798	364	1095	methanol dehydrogenase regulatory protein			930673	931767	4.6	40611	+	5.50268	2.11595	0.203751	9.62926
	1608	RB2968	386	1161	GTPase EngC	engC	3.6.1.-	1529085	1530245	8.6	41916	+	5.88477	2.14464	0.218692	10.1971
	2547	RB4579	194	585	Protein of unknown function, UPF0054			2346073	2345489	3.7	20879	-	5.50083	2.07257	0.385717	18.6105
	2548	RB4580	794	2385	metal-dependent phosphohydrolase			2348454	2346070	8.7	86766	-	5.91231	1.50201	0.312901	20.8322
	2571	RB4619	481	1446	dehydrogenase			2363086	2364531	5.1	52511	+	6.21367	1.64012	0.292082	17.8085
	2896	RB5140	613	1842	hypothetical protein			2641937	2643778	5.5	67565	+	5.49147	1.98722	0.315463	15.8746
	3602	RB6395	778	2337	conserved hypothetical protein			3364879	3367215	4.6	85714	+	6.02078	2.44346	0.0403556	1.65158
	3936	RB6982	286	861	ABC transporter ATP-binding protein			3715019	3715879	5	31150	+	5.54018	2.79864	0.123844	4.42514
	4037	RB7161	106	321	protein containing pyrophosphohydrolase domain			3798000	3798320	4.3	11777	+	5.3461	1.72373	0.428462	24.8566
	4603	RB8173	339	1020	MoxR protein			4366881	4367900	5.1	37556	+	5.91047	2.05078	0.0678541	3.30869
	4622	RB8214	589	1770	membrane protein			4392948	4391179	4.5	63301	-	6.09791	1.7569	0.148479	8.45118
	4915	RB8768	347	1044	methanol dehydrogenase regulatory protein (MoxR protein)			4661498	4660455	4.8	38221	-	5.3803	1.59024	0.264255	16.6173
	6114	RB10985	207	624	HD domain protein			5954633	5954010	5.7	23118	-	5.13099	2.60852	0.286966	11.0011
	6267	RB11262	331	996	diacylglycerol kinase			6108302	6107307	5	35708	-	5.89743	1.92833	0.13969	7.2441
	6370	RB11438	54	165	conserved hypothetical protein			6197926	6197762	11.3	6209	-	5.38821	2.12147	0.177983	8.3896
	6641	RB11923	231	696	Electron transport protein SCO1/SenC			6419736	6419041	4.3	25792	-	5.80459	1.77468	0.216243	12.1849
	7201	RB12934	253	762	conserved hypothetical protein			6964029	6963268	4.8	27657	-	5.51136	1.55336	0.273023	17.5763
	7369	RB13257	286	861	2-hydroxy-6-ketonona-2,4-dienedioic acid hydrolase	bphD	3.7.1.-	7105590	7106450	4.6	32540	+	5.89402	2.667	0.257909	9.67038
	1502	RB2774	82	249	conserved hypothetical protein			1443786	1444034	4.4	9450	+	6.20519	1.88925	0.272718	14.4353
	2438	RB4395	170	513	carboxymuconolactone decarboxylase		4.1.1.44	2262023	2262535	4.7	18791	+	6.05337	1.70171	0.279274	16.4113
	2453	RB4419	178	537	Ferritin and Dps			2272912	2273448	6.2	18995	+	6.19928	2.23224	0.365412	16.3697
	3454	RB6139	187	564	Protein of unknown function, UPF0157			3226050	3226613	5.7	21081	+	5.29087	2.01842	0.256666	12.7162
	4294	RB7616	221	666	protein containing DUF162			4094752	4094087	4.7	23976	-	5.7274	2.44039	0.159937	6.55376
	4604	RB8174	369	1110	conserved hypothetical protein			4367851	4368960	9.9	40726	+	6.0461	1.49658	0.178695	11.9402
	4911	RB8759	747	2244	conserved hypothetical protein, membrane			4657568	4655325	4.4	82203	-	5.72507	1.59217	0.361001	22.6735
	6131	RB11013	218	657	conserved hypothetical protein, membrane			5971802	5971146	4.9	24214	-	5.28057	1.55739	0.249572	16.025
	6217	RB11176	153	462	protein containing DUF442			6065605	6065144	4.8	17161	-	6.35512	1.68251	0.292642	17.3932
	6348	RB11399	132	399	Putative thiol-disulphide oxidoreductase DCC			6179167	6179565	6.5	15047	+	6.96211	2.58252	0.160716	6.22323
	80	RB140	987	2964	serine/threonine protein kinase	pkn3	2.7.1.37	61578	64541	5.2	106565	+	5.81945	1.89847	0.0846404	4.45835
	2510	RB4511	1637	4914	two-component sensor histidine kinase			2307911	2312824	4.8	183570	+	5.44429	1.63886	0.28982	17.6842
	3294	RB5848	140	423	dnaK suppressor protein,			3066328	3065906	4.6	15633	-	6.34669	2.39333	0.178489	7.45775
	3615	RB6417	249	750	conserved hypothetical protein			3378045	3378794	5.9	27679	+	6.54843	1.84423	0.262634	14.2408
	5758	RB10330	860	2583	sensory box sensor histidine kinase/response regulator			5587514	5584932	4.9	94952	-	5.69409	2.86987	0.219074	7.63358
	6266	RB11260	121	366	dnaK suppressor protein,			6107202	6106837	5.2	13639	-	6.02287	1.85347	0.234482	12.651
	79	RB138	214	645	Sigma factor, ECF-like			60872	61516	4.8	24057	+	5.71182	3.59089	0.235133	6.54805
	234	RB402	151	456	hypothetical protein			212820	213275	4.4	17306	+	5.20829	2.13803	0.351215	16.427
	300	RB520	375	1128	conserved hypothetical protein			284989	286116	4.8	41300	+	5.85911	2.30926	0.411607	17.8242
	301	RB521	63	192	hypothetical protein			286399	286208	10.7	7040	-	6.10279	3.40411	0.260009	7.63809
	319	RB550	137	414	secreted protein			306709	306296	12.2	15112	-	5.82877	2.0423	0.0796262	3.89885
	362	RB663	79	240	hypothetical protein			357608	357369	11.4	8792	-	6.42701	2.31734	0.259031	11.178
	366	RB671	122	369	hypothetical protein			359218	359586	10.7	13383	+	6.08631	2.03164	0.428669	21.0997
	392	RB723	60	183	hypothetical protein			388051	388233	7.3	6624	+	5.70816	1.53205	0.208343	13.599
	507	RB934	375	1128	Putative transposase			494203	493076	9.9	41881	-	5.26324	1.63362	0.184712	11.3069
	517	RB952	258	777	hypothetical protein			502128	502904	10.3	28841	+	5.38599	1.79138	0.306525	17.1111
	662	RB1239	155	468	hypothetical protein			632500	632033	9.7	17106	-	5.6341	1.54379	0.169542	10.9822
	667	RB1252	665	1998	secreted protein			638429	640426	3.8	72471	+	5.23202	2.11	0.455787	21.6013
	669	RB1255	51	156	hypothetical protein			640910	640755	12.3	5933	-	5.21131	2.12767	0.204039	9.58978
	670	RB1256	51	156	hypothetical protein			641044	640889	12	5840	-	4.75348	1.56568	0.269146	17.1903
	707	RB1322	35	108	hypothetical protein			671526	671633	12.8	3914	+	5.95336	2.46004	0.450552	18.3148
	709	RB1324	77	234	hypothetical protein			673169	672936	10.9	8459	-	5.85367	1.83893	0.255592	13.8989
	742	RB1386	350	1053	inosine-uridine preferring nucleoside hydrolase			708536	707484	4.8	38419	-	5.07844	1.66284	0.386197	23.2252
	743	RB1389	152	459	hypothetical protein			708892	708434	11	16822	-	5.89957	1.68951	0.179503	10.6246
	744	RB1390	149	450	membrane protein			709167	708718	9.9	16437	-	6.06489	1.61233	0.0340607	2.11252
	747	RB1394	78	237	hypothetical protein			711994	711758	10.1	8765	-	6.13285	2.5355	0.303996	11.9895
	748	RB1395	319	960	secreted protein			712097	713056	5.5	35212	+	6.61906	2.42182	0.203191	8.39001
	804	RB1501	50	153	hypothetical protein			769419	769571	7.3	5710	+	5.57657	3.20016	0.166087	5.18997
	844	RB1573	36	111	hypothetical protein			805094	804984	11.9	4165	-	5.26656	2.19142	0.34949	15.9481
	913	RB1722	651	1956	hypothetical protein			897688	899643	5.4	70377	+	5.84415	4.1766	0.536343	12.8416
	915	RB1728	285	858	membrane protein containing DUF1206			899954	900811	9.9	30055	+	5.979	2.42388	0.43357	17.8874
	916	RB1729	120	363	hypothetical protein			901146	900784	7.7	13145	-	5.50987	2.94957	0.15496	5.25364
	933	RB1760	395	1188	membrane protein			915210	914023	7.8	43386	-	5.45168	1.8221	0.217855	11.9563
	936	RB1767	907	2724	60-kDa cysteine-rich outer membrane protein precursor	omcB		919059	916336	4.2	96071	-	5.36264	1.79966	0.243429	13.5264
	947	RB1789	243	732	conserved hypothetical protein			925861	926592	9.4	27028	+	5.96463	1.85335	0.430504	23.2285
	1371	RB2525	76	231	hypothetical protein			1320284	1320054	6.1	8326	-	5.8401	1.56436	0.282097	18.0327
	1477	RB2724	266	801	membrane protein			1419817	1419017	7.4	29523	-	6.30455	1.64315	0.193325	11.7655
	1515	RB2804	201	606	hypothetical protein			1458645	1458040	5.3	22766	-	5.82266	2.36429	0.120578	5.09996
	1518	RB2809	226	681	hypothetical protein			1459745	1459065	9.1	25318	-	6.19386	1.77428	0.0437195	2.46406
	1548	RB2864	596	1791	hypothetical protein			1490057	1491847	3.9	62722	+	4.86619	2.0193	0.0195688	0.969087
	1549	RB2867	697	2094	hypothetical protein			1491909	1494002	4.7	78102	+	5.40571	1.49578	0.197167	13.1815
	1606	RB2963	119	360	hypothetical protein			1526707	1527066	12.2	13440	+	6.41272	1.89474	0.0789495	4.16678
	1728	RB3196	109	330	hypothetical protein			1650093	1650422	10.1	12287	+	6.88052	2.19831	0.102758	4.67441
	1744	RB3228	962	2889	protein containing DUF1585			1656635	1659523	4.6	107564	+	5.43363	2.87134	0.520282	18.1199
	1957	RB3587	113	342	hypothetical protein			1864796	1864455	11.8	13003	-	5.57469	1.53658	0.162317	10.5636
	2169	RB3929	54	165	hypothetical protein			2034407	2034243	10.7	5796	-	4.93559	1.82843	0.360835	19.7347
	2396	RB4322	457	1374	transposase and inactivated derivative			2226866	2228239	8.4	52492	+	5.31942	2.01551	0.131212	6.51011
	2398	RB4325	48	147	Planctomycete PGAMP			2228477	2228623	12.5	5403	+	5.15875	2.30163	0.24067	10.4565
	2405	RB4341	109	330	hypothetical protein			2234849	2235178	7.5	12018	+	4.91108	1.97573	0.092856	4.69983
	2429	RB4381	59	180	hypothetical protein			2255621	2255442	10.7	7087	-	6.92128	1.79036	0.0772793	4.31642
	2431	RB4383	545	1638	decarboxylase			2258768	2257131	5.4	59839	-	6.52593	1.57144	0.319731	20.3464
	2440	RB4397	55	168	protein containing DUF1560			2263976	2264143	10.5	5816	+	6.10846	2.80017	0.439773	15.7052
	2446	RB4405	119	360	conserved hypothetical protein			2266894	2266535	4.3	13746	-	5.84547	1.71362	0.388179	22.6525
	2458	RB4426	60	183	hypothetical protein			2275786	2275604	6.3	6516	-	5.15995	2.6492	0.20845	7.86842
	2461	RB4429	89	270	conserved hypothetical protein			2275996	2276265	4.9	10034	+	6.86258	1.76503	0.191256	10.8358
	2465	RB4438	160	483	Pyridoxamine 5'-phosphate oxidase-			2278247	2278729	4.4	18043	+	6.1541	2.87509	0.677845	23.5765
	2475	RB4457	98	297	hypothetical protein			2285628	2285924	10	10915	+	5.62494	1.53295	0.212417	13.8567
	2478	RB4460	422	1269	conserved hypothetical protein, membrane			2289696	2288428	4.8	48179	-	6.07325	1.73703	0.104577	6.02044
	2585	RB4643	96	291	conserved hypothetical protein			2377555	2377845	8.9	11064	+	5.56769	1.90715	0.149658	7.84718
	2607	RB4676	221	666	hypothetical protein			2391079	2390414	10.4	23751	-	5.63663	1.64667	0.184655	11.2139
	2608	RB4678	199	600	secreted protein			2390618	2391217	4.2	20927	+	6.41229	2.10842	0.273847	12.9882
	2609	RB4679	175	528	secreted protein			2391214	2391741	4.2	18596	+	6.52346	1.84037	0.386078	20.9782
	2617	RB4698	86	261	hypothetical protein			2397601	2397861	12.2	9541	+	5.38207	2.8342	0.203943	7.19577
	2696	RB4812	92	279	secreted protein			2467011	2467289	12.5	10014	+	5.30639	2.72553	0.0205773	0.754983
	2850	RB5064	648	1947	secreted protein containing DUF1585			2605707	2607653	4.6	72145	+	5.42683	1.63714	0.268248	16.3851
	2951	RB5238	73	222	hypothetical protein			2697775	2697996	10.6	7866	+	5.52893	3.64244	0.272927	7.49298
	3022	RB5370	309	930	Rhodopirellula transposase			2774826	2773897	5.9	34530	-	5.69013	2.23077	0.216445	9.70272
	3023	RB5371	109	330	hypothetical protein			2774829	2775158	7.5	12033	+	5.11028	2.22608	0.284546	12.7824
	3118	RB5523	91	276	hypothetical protein			2860984	2860709	6.3	9939	-	5.71177	1.9786	0.320986	16.2229
	3130	RB5551	663	1992	hypothetical protein			2889101	2891092	5.7	70932	+	5.70283	2.5868	0.401492	15.5208
	3139	RB5567	66	201	hypothetical protein			2897766	2897566	12.1	7106	-	5.83267	2.6381	0.294112	11.1486
	3303	RB5866	441	1326	ISXo8 transposase			3076242	3077567	9.2	50613	+	5.36275	1.51505	0.192831	12.7278
	3346	RB5938	370	1113	hypothetical protein			3113484	3112372	5.6	41837	-	6.13593	4.01657	0.248056	6.17582
	3347	RB5939	39	120	hypothetical protein			3113462	3113581	10.9	4404	+	5.2182	2.50056	0.275415	11.0141
	3457	RB6144	38	117	hypothetical protein			3228305	3228189	11.1	4314	-	5.63054	2.4585	0.325134	13.2249
	3472	RB6168	208	627	hypothetical protein			3236689	3237315	12.2	22575	+	5.44961	1.73883	0.283954	16.3302
	3482	RB6188	68	207	hypothetical protein			3244384	3244178	9.6	6986	-	5.37668	1.54446	0.0714892	4.62875
	3503	RB6233	629	1890	membrane protein			3271181	3269292	5.4	69401	-	6.8446	1.6698	0.0476534	2.85385
	3531	RB6282	200	603	conserved hypothetical protein			3302795	3303397	4.8	22451	+	5.3658	1.92634	0.0900425	4.67427
	3596	RB6388	144	435	hypothetical protein			3360906	3360472	9.1	16558	-	5.60109	2.43353	0.194953	8.01114
	3621	RB6429	61	186	hypothetical protein			3382998	3382813	12.1	7095	-	7.35468	1.78872	0.149454	8.35534
	3771	RB6685	72	219	hypothetical protein			3554265	3554047	12.2	8077	-	5.54495	1.84812	0.0702759	3.80256
	3784	RB6706	37	114	hypothetical protein			3560942	3560829	7.3	4375	-	5.44853	1.95554	0.21682	11.0875
	3888	RB6888	420	1263	secreted protein containing DUF1573			3662449	3661187	4.3	45773	-	5.64414	3.34961	0.266821	7.96573
	3910	RB6928	160	483	hypothetical protein			3678479	3678961	4.1	16965	+	5.87416	1.80084	0.434566	24.1313
	3969	RB7039	202	609	hypothetical protein			3743573	3742965	7.9	23105	-	5.41458	1.85342	0.217092	11.713
	4021	RB7128	85	258	hypothetical protein			3782627	3782370	4.8	9275	-	5.44236	1.51757	0.128763	8.48479
	4151	RB7381	243	732	membrane protein			3950326	3949595	7.4	26253	-	5.78289	3.08438	0.423195	13.7206
	4157	RB7389	375	1128	Putative transposase			3953590	3954717	9.9	41895	+	5.41916	1.81774	0.0591567	3.25441
	4583	RB8132	177	534	hypothetical protein			4349972	4350505	10.8	19786	+	6.20793	1.86347	0.137625	7.38542
	4595	RB8153	486	1461	conserved hypothetical protein			4359392	4357932	4.8	54199	-	5.45269	2.53149	0.138718	5.47968
	4681	RB8325	296	891	hypothetical protein			4447029	4446139	6.8	32118	-	5.388	2.13915	0.189059	8.83803
	4704	RB8365	90	273	membrane protein			4463903	4463631	11.7	9405	-	6.59626	1.58357	0.268169	16.9344
	4727	RB8409	97	294	hypothetical protein			4495547	4495840	8.9	10905	+	5.56847	1.4973	0.0630406	4.21027
	4791	RB8527	330	993	protein containing DUF1559			4549097	4550089	6.6	35645	+	5.70101	1.54185	0.12375	8.02608
	4836	RB8601	417	1254	hypothetical protein			4588912	4590165	4.2	45382	+	5.86158	1.7831	0.293576	16.4644
	5023	RB8959	662	1989	hypothetical protein			4777121	4775133	5.3	70536	-	6.46282	1.58375	0.385813	24.3608
	5027	RB8969	101	306	Chaperonin Cpn10			4779554	4779859	4.9	10628	+	6.66773	2.80232	0.42858	15.2938
	5031	RB8975	110	333	hypothetical protein			4783888	4783556	10.4	12068	-	6.27791	2.44325	0.30042	12.2959
	5038	RB8987	48	147	hypothetical protein			4790856	4790710	9.1	5309	-	5.09811	2.86126	0.0991153	3.46404
	5093	RB9104	45	138	hypothetical protein			4866696	4866559	9	4979	-	6.55593	1.79023	0.243733	13.6146
	5157	RB9230	107	324	hypothetical protein			4936673	4936996	9.9	11900	+	5.9761	2.10059	0.448611	21.3564
	5158	RB9231	109	330	hypothetical protein			4937008	4936679	7.5	12033	-	4.92724	2.13528	0.392908	18.4008
	5159	RB9232	309	930	Rhodopirellula transposase			4937011	4937940	5.9	34530	+	5.31868	1.68779	0.389183	23.0588
	5346	RB9577	51	156	hypothetical protein			5150501	5150346	9.3	5646	-	5.31036	1.57299	0.158609	10.0833
	5456	RB9787	61	186	hypothetical protein			5270904	5270719	6.1	6701	-	5.29194	2.72856	0.243714	8.93195
	5473	RB9811	102	309	secreted protein			5284365	5284673	11.7	11169	+	5.65169	2.4374	0.227982	9.35348
	5524	RB9907	433	1302	ISXo8 transposase			5338185	5339486	9.4	49646	+	5.4493	1.83479	0.0939235	5.11904
	5550	RB9955	452	1359	secreted protein containing DUF1552			5363605	5362247	5.6	50315	-	5.94693	2.4233	0.229564	9.47318
	5552	RB9959	65	198	hypothetical protein			5366417	5366220	11.9	7376	-	6.10912	2.00756	0.124049	6.17913
	5576	RB10007	313	942	conserved hypothetical protein			5390130	5391071	5	34128	+	6.69246	2.42548	0.114105	4.70441
	5607	RB10051	1210	3633	conserved hypothetical protein			5420157	5423789	4.6	135400	+	5.82934	1.92056	0.162844	8.47896
	5654	RB10137	73	222	protein containing DUF1590			5469772	5469551	12.1	8049	-	5.46103	2.02651	0.146274	7.21803
	5738	RB10292	581	1746	conserved hypothetical protein, secreted			5559646	5561391	8.3	66858	+	5.91392	2.65432	0.231759	8.73139
	5741	RB10299	455	1368	ATP-dependent carboligase related to biotin carboxylase (ORFY)	c1		5563036	5564403	10	49949	+	7.01908	2.65263	0.0702635	2.64882
	5771	RB10350	163	492	Thioredoxin			5596878	5596387	9.7	18371	-	6.04294	2.02934	0.439088	21.637
	5806	RB10423	2079	6240	hemolysin			5640680	5646919	3.6	219600	+	5.56094	2.2833	0.110667	4.84679
	5815	RB10440	49	150	hypothetical protein			5655693	5655842	11.5	5080	+	6.83812	1.67971	0.31037	18.4776
	5874	RB10556	134	405	conserved hypothetical protein, membrane			5727064	5727468	10.5	15094	+	5.23172	2.11611	0.297426	14.0554
	5876	RB10560	934	2805	hypothetical protein			5731867	5729063	4.6	100880	-	5.72497	2.23143	0.220072	9.86236
	5910	RB10623	60	183	secreted protein			5769140	5768958	3.9	6284	-	7.85966	1.73838	0.14162	8.1467
	5912	RB10629	539	1620	GroEL			5769500	5771119	4.9	57511	+	7.17387	2.19346	0.250745	11.4315
	5931	RB10665	200	603	hypothetical protein			5789912	5790514	5.3	21401	+	6.32183	1.67141	0.0462154	2.76505
	5968	RB10728	132	399	secreted protein			5831649	5832047	9.9	13833	+	6.38114	3.21913	0.297975	9.25638
	6053	RB10877	453	1362	membrane protein			5905128	5903767	4.3	48882	-	5.38383	2.78064	0.300334	10.8009
	6067	RB10896	161	486	secreted protein			5917040	5916555	10	17034	-	5.85359	2.05623	0.164229	7.98687
	6087	RB10936	56	171	hypothetical protein			5934348	5934518	12.5	6620	+	5.58831	2.90682	0.275058	9.46253
	6094	RB10948	153	462	conserved hypothetical protein, secreted			5938575	5939036	4.2	17070	+	8.45315	1.55315	0.153583	9.8885
	6095	RB10950	233	702	membrane or secreted protein			5939124	5939825	4.9	25130	+	5.71988	1.55156	0.153173	9.87219
	6108	RB10974	234	705	hypothetical protein			5946559	5947263	5.3	25956	+	5.50166	1.50476	0.160046	10.636
	6124	RB11000	224	675	conserved hypothetical protein, membrane			5964054	5963380	8.8	24185	-	5.95333	1.79755	0.321497	17.8853
	6177	RB11109	109	330	hypothetical protein			6022597	6022268	7.5	12033	-	5.33533	1.57624	0.354051	22.4618
	6178	RB11110	309	930	Rhodopirellula transposase			6022600	6023529	5.8	34570	+	5.76371	1.75656	0.20011	11.3922
	6347	RB11397	207	624	SOUL heme-binding protein			6178540	6179163	8.7	23072	+	6.85825	2.66366	0.120087	4.50835
	6424	RB11504	72	219	conserved hypothetical protein			6221285	6221067	10.7	8212	-	6.01772	3.55674	0.414605	11.6569
	6430	RB11515	74	225	conserved hypothetical protein			6224420	6224644	11.7	8687	+	5.45054	3.71597	0.398816	10.7325
	6455	RB11566	195	588	conserved hypothetical protein			6243111	6243698	10.8	22135	+	5.96611	2.50735	0.27464	10.9534
	6472	RB11603	37	114	conserved hypothetical protein			6256722	6256835	9	3998	+	6.31956	2.41179	0.151372	6.27632
	6475	RB11612	81	246	conserved hypothetical protein			6260715	6260470	12	9246	-	5.42319	1.98404	0.214935	10.8332
	6511	RB11667	174	525	conserved hypothetical protein			6293231	6292707	10	19482	-	5.65679	2.23546	0.0770659	3.44743
	6556	RB11746	503	1512	protein containing DUF1501			6326162	6327673	5.8	55474	+	5.66268	1.99811	0.179366	8.97678
	6606	RB11855	101	306	conserved hypothetical protein			6383765	6383460	12.5	11384	-	5.20323	1.59481	0.103159	6.46842
	6633	RB11909	168	507	conserved hypothetical protein			6410157	6410663	4.1	18314	+	5.22339	2.3464	0.317828	13.5453
	6673	RB11977	196	591	conserved hypothetical protein			6455958	6456548	9.5	21922	+	5.5493	2.45048	0.373264	15.2323
	6691	RB12009	514	1545	conserved hypothetical protein			6479495	6477951	4.8	54935	-	5.392	1.91839	0.0942468	4.91281
	6719	RB12067	107	324	conserved hypothetical protein			6510236	6510559	11.9	12169	+	5.95775	2.08275	0.373669	17.9412
	6729	RB12082	244	735	haloacid dehalogenase-type hydrolase			6519608	6518874	4.3	26835	-	5.48775	2.37538	0.296825	12.4959
	6760	RB12150	53	162	conserved hypothetical protein			6556901	6557062	4.1	5983	+	6.37239	2.49869	0.422568	16.9116
	6783	RB12196	49	150	conserved hypothetical protein			6577078	6576929	7.4	5280	-	5.56242	1.97354	0.0952126	4.82445
	6812	RB12239	433	1302	ISXo8 transposase			6593334	6594635	9.4	49646	+	5.32532	1.64878	0.107766	6.53609
	6815	RB12243	55	168	conserved hypothetical protein			6596256	6596423	10.5	5848	+	5.81263	3.19089	0.469945	14.7277
	6817	RB12247	74	225	conserved hypothetical protein			6597048	6596824	6.3	8306	-	6.10408	3.47281	0.807769	23.2598
	6861	RB12323	248	747	conserved hypothetical protein			6627001	6627747	4.4	27447	+	5.21147	1.71539	0.308435	17.9804
	6878	RB12348	260	783	FxsA cytoplasmic membrane protein			6645520	6644738	11.6	28277	-	6.31488	1.72208	0.403054	23.405
	6889	RB12375	446	1341	conserved hypothetical protein			6659741	6661081	4.9	48379	+	6.29694	1.72464	0.0651634	3.77837
	6950	RB12471	85	258	conserved hypothetical protein			6712442	6712185	9.7	9841	-	5.6236	1.52575	0.105882	6.93968
	7088	RB12727	680	2043	conserved hypothetical protein			6860301	6858259	5.7	73171	-	5.94106	2.4451	0.515386	21.0783
	7090	RB12732	422	1269	secreted protein containing DUF1501			6862068	6860800	6.3	45705	-	5.49993	3.00866	0.126744	4.21265
	7092	RB12737	65	198	conserved hypothetical protein			6863917	6864114	9.1	6753	+	6.77003	1.87007	0.119701	6.40088
	7095	RB12741	905	2718	conserved hypothetical protein			6868329	6865612	4.2	97067	-	5.17069	2.67799	0.0832648	3.10923
	7132	RB12806	205	618	conserved hypothetical protein			6911165	6910548	10.5	21914	-	5.09557	2.29978	0.123152	5.35494
	7133	RB12808	369	1110	secreted protein			6912350	6911241	4.6	40963	-	5.1186	2.46254	0.478329	19.4242
	7148	RB12829	159	480	conserved hypothetical protein			6919813	6920292	9.5	17677	+	5.79087	2.23121	0.198753	8.90787
	7149	RB12830	102	309	conserved hypothetical protein			6920508	6920200	10.9	11753	-	5.96636	2.50127	0.426354	17.0455
	7160	RB12850	309	930	Rhodopirellula transposase			6926553	6925624	5.8	34461	-	5.35246	2.16253	0.206508	9.54936
	7161	RB12851	109	330	conserved hypothetical protein			6926556	6926885	7.5	12033	+	5.21067	2.35712	0.229405	9.73241
	7197	RB12925	39	120	protein containing DUF1560			6960998	6960879	9.9	4014	-	5.77796	1.49584	0.186697	12.4811
	7202	RB12936	580	1743	conserved hypothetical protein			6965872	6964130	5.3	66248	-	6.276	2.83819	0.240977	8.49052
	7205	RB12942	500	1503	serine/threonine protein kinase related protein			6969009	6967507	5	55215	-	5.28115	1.58707	0.165788	10.4462
	7256	RB13053	142	429	secreted protein			7008596	7009024	5.6	14910	+	5.6189	1.99265	0.160481	8.05364
	7270	RB13082	73	222	conserved hypothetical protein			7020677	7020898	11.7	8266	+	6.07138	1.67099	0.223476	13.3739
	7271	RB13084	179	540	protein containing DUF820			7020834	7021373	4.5	20200	+	5.22868	2.05047	0.0726678	3.54396
	7278	RB13093	158	477	secreted protein			7025577	7025101	9.6	17298	-	5.14732	2.37624	0.00286932	0.120751
	7280	RB13095	229	690	conserved hypothetical protein			7026753	7027442	7.7	24080	+	5.48495	1.80915	0.201036	11.1122
	7281	RB13097	171	516	membrane protein			7027310	7026795	4.5	17420	-	4.82208	1.62337	0.355846	21.9202
	7293	RB13115	81	246	conserved hypothetical protein			7036614	7036369	9.8	8735	-	5.92213	1.54528	0.151553	9.80743
	7295	RB13117	156	471	nitrogen regulation protein			7036595	7037065	4.6	17819	+	5.82862	1.64444	0.19317	11.7468
	7309	RB13142	125	378	Planctomycete PGAMP			7051226	7050849	12.5	14087	-	5.01465	2.95421	0.0885692	2.99807
	7350	RB13221	322	969	secreted protein			7093018	7093986	4.5	35324	+	5.92115	1.96317	0.122357	6.23262

## Sheet: heat_down
Heat repressed
10min	ID	Locus	AA	Nuc	Product	Gene	EC	Start	Stop	IEP	MW(kDa)	Strand	Intensity	Ratio	Stdev	%
	238	RB410	342	1029	anthranilate phosphoribosyltransferase	trpD	2.4.2.18	219986	218958	5.1	35653	-	6.18815	-1.13017	0.0957558	8.47266
	1967	RB3603	344	1035	secreted protein			1875461	1874427	4.6	37999	-	6.12446	-1.58532	0.221261	13.9569
	2359	RB4269	282	849	glutamic acid specific endopeptidase, GSE=serine endopeptidase			2185049	2184201	5.6	31283	-	6.14106	-1.54671	0.175977	11.3775
	6865	RB12327	686	2061	TGF-beta receptor, type I/II extracellular region			6633918	6631858	4.5	75645	-	6.0244	-1.28761	0.0446144	3.46489
	2192	RB3967	544	1635	sodium:proline/pantothenate symporter (proline/pantothenate permease)			2053237	2054871	9.4	59256	+	6.13165	-1.17093	0.116255	9.92842
	1423	RB2627	342	1029	Glyceraldehyde 3-phosphate dehydrogenase	gap	1.2.1.12	1364551	1365579	5.4	36716	+	6.91839	-1.43754	0.065109	4.52919
	179	RB314	309	930	malonyl CoA-acyl carrier protein transacylase	fabD	2.3.1.39	156968	157897	4.4	32349	+	7.16745	-1.90611	0.119972	6.29408
	181	RB318	81	246	Acyl carrier protein	acpP		158928	159173	3.7	9018	+	6.63401	-1.25457	0.0850644	6.78037
	2733	RB4876	397	1194	delta 9 acyl-lipid fatty acid desaturase		1.14.19.-	2506214	2505021	9.5	44741	-	7.97774	-1.18557	0.0864504	7.2919
	145	RB264	64	195	Ribosomal protein S21			132677	132871	12.3	8074	+	6.59235	-1.03349	0.174626	16.8967
	2286	RB4143	499	1500	Amidase			2130113	2131612	4.5	52330	+	6.09386	-1.01878	0.127729	12.5374
	4014	RB7115	118	357	Ribosomal protein L20			3779618	3779262	12.2	13584	-	6.48546	-1.1364	0.0889812	7.8301
	4427	RB7836	107	324	Ribosomal L23 protein			4194060	4194383	10.8	12651	+	7.68367	-1.02432	0.0522381	5.09976
	4429	RB7838	89	270	Ribosomal protein S19/S15			4195376	4195645	10.8	9943	+	6.86091	-1.04814	0.238236	22.7293
	4435	RB7850	122	369	Ribosomal protein L14b/L23e			4198081	4198449	11	13526	+	6.91419	-1.05238	0.113913	10.8243
	4440	RB7856	181	546	50S ribosomal protein L6	rplF		4200306	4200851	10	19733	+	6.71028	-1.13094	0.186792	16.5165
	4750	RB8459	55	168	30S ribosomal protein S18	rpsR		4518496	4518663	10.5	6203	+	6.8156	-1.39313	0.190061	13.6428
	4824	RB8580	113	342	sigma-54 modulation protein			4577393	4577734	5.7	12706	+	7.03083	-1.02791	0.0581676	5.65883
	5832	RB10471	151	456	Ribosomal protein L13			5678759	5678304	10	17369	-	7.26736	-1.14795	0.0800579	6.97398
	7154	RB12839	225	678	Ribosomal protein L1			6921934	6922611	9.8	24159	+	7.34141	-1.81709	0.0736057	4.05074
	4459	RB7894	398	1197	translation elongation factor EF-Tu			4217484	4218680	5.2	43184	+	7.69781	-1.74599	0.0864205	4.94966
	1919	RB3521	108	327	ArsR family transcriptional regulatory protein			1823417	1823743	9.6	11920	+	6.22866	-1.02169	0.158228	15.4869
	2610	RB4681	65	198	cold shock protein	cspA		2391934	2392131	4.7	6982	+	7.31878	-1.93438	0.0205992	1.0649
	5823	RB10458	206	621	Rnpc2-prov protein			5671130	5670510	10.3	21043	-	6.71136	-1.46612	0.121549	8.29049
	3528	RB6276	105	318	Histone-like bacterial DNA-binding protein			3297504	3297187	10.4	11299	-	7.66448	-2.03745	0.0639786	3.14013
	1615	RB2978	152	459	nudix (nucleoside diphosphate linked moiety X)-type motif 2			1536161	1536619	5.9	17438	+	6.10198	-0.997073	0.121141	12.1497
	1349	RB2500	306	921	NAD-dependent epimerase/dehydratase			1307899	1306979	8.5	33992	-	6.21754	-1.05673	0.0810055	7.66571
	2244	RB4061	488	1467	Peptidase A24A, prepilin type IV:Peptidase A24A, N-terminal			2095498	2096964	9.7	54251	+	6.05371	-1.0725	0.0328065	3.05888
	1850	RB3403	491	1476	arylsulfatase precursor	arsA	3.1.6.8	1756892	1755417	5.5	55139	-	6.01157	-1.02377	0.193406	18.8915
	1644	RB3032	477	1434	Major facilitator superfamily MFS_1			1567813	1569246	9.8	52109	+	6.03748	-1.06773	0.0576708	5.40126
	1332	RB2479	273	822	conserved hypothetical protein			1296683	1295862	5.5	30436	-	6.08893	-1.2491	0.035282	2.8246
	2476	RB4458	342	1029	Protein of unknown function, UPF0118			2287089	2286061	6.4	37001	-	6.30624	-1.03619	0.184187	17.7754
	2	RB2	59	180	secreted protein			182	3	3.7	6489	-	6.79898	-2.65905	0.135233	5.08575
	7	RB13	130	393	hypothetical protein			5850	5458	11	14731	-	6.35865	-1.07342	0.114934	10.7073
	22	RB37	160	483	membrane protein			18328	17846	5.6	17283	-	6.07627	-1.01556	0.165184	16.2652
	34	RB56	89	270	hypothetical protein			24833	24564	4.5	9645	-	5.93162	-1.07695	0.109151	10.1352
	37	RB61	58	177	hypothetical protein			25378	25554	9.6	6492	+	6.04329	-1.13483	0.0963617	8.49129
	130	RB229	585	1758	secreted protein containing DUF1551			122782	121025	4.5	62454	-	6.09493	-1.09443	0.0623678	5.69868
	182	RB319	95	288	hypothetical protein			159334	159621	10.2	10505	+	6.75285	-1.55703	0.112179	7.20466
	193	RB337	97	294	hypothetical protein			169241	169534	12.5	11059	+	6.0301	-0.995453	0.115072	11.5598
	202	RB354	51	156	hypothetical protein			177535	177380	12	5703	-	6.08523	-1.15059	0.134703	11.7073
	209	RB367	67	204	hypothetical protein			183924	183721	10.4	7521	-	5.89184	-1.01582	0.0958018	9.43097
	250	RB434	65	198	hypothetical protein			231791	231988	7.4	7385	+	6.41321	-1.4058	0.117078	8.32821
	409	RB767	311	936	conserved hypothetical protein, secreted			411420	412355	5.7	34002	+	5.77699	-1.00444	0.1619	16.1184
	516	RB951	234	705	protein containing DUF1596			502459	501755	12.3	25583	-	6.29965	-1.46597	0.129098	8.80629
	622	RB1179	128	387	hypothetical protein			603998	604384	12	13863	+	7.02305	-1.09226	0.0137256	1.25663
	1067	RB2034	155	468	hypothetical protein			1071018	1071485	10.5	17610	+	6.82122	-1.01488	0.00849328	0.836873
	1088	RB2080	46	141	hypothetical protein			1091549	1091409	9.9	5071	-	6.76241	-1.55638	0.0375826	2.41475
	1105	RB2105	470	1413	membrane protein			1114012	1112600	9.6	51853	-	6.06433	-1.13923	0.115391	10.1289
	1130	RB2150	93	282	hypothetical protein			1138311	1138030	4.4	10755	-	7.0817	-2.05668	0.135662	6.59616
	1183	RB2247	579	1740	conserved hypothetical protein containing YTV domains			1181238	1179499	9.8	65013	-	7.17942	-1.67492	0.0551822	3.29461
	1184	RB2251	75	228	hypothetical protein			1181714	1181487	4.5	8027	-	7.30185	-1.83958	0.0731066	3.97409
	1188	RB2255	628	1887	hypothetical protein			1186018	1184132	4.1	66330	-	6.71618	-1.58001	0.0587998	3.72148
	1217	RB2302	46	141	hypothetical protein			1204388	1204528	5.6	5335	+	6.85474	-1.28593	0.124343	9.66952
	1277	RB2384	65	198	hypothetical protein			1242697	1242500	12	7263	-	6.408	-1.26957	0.0828212	6.52359
	1352	RB2503	515	1548	O-antigen flippase	wzx		1311056	1309509	10	55740	-	5.93064	-1.07494	0.246954	22.9737
	1353	RB2505	82	249	hypothetical protein			1311059	1311307	10	9658	+	6.06145	-1.06293	0.201775	18.9829
	1424	RB2628	43	132	hypothetical protein			1365707	1365576	10	4777	-	6.34528	-1.38933	0.0517512	3.72491
	1428	RB2636	116	351	hypothetical protein			1368450	1368100	11.7	12761	-	6.87606	-1.54213	0.0170738	1.10716
	1446	RB2667	236	711	membrane protein			1387198	1386488	10.7	25698	-	6.09558	-1.11219	0.19727	17.7371
	1479	RB2726	56	171	hypothetical protein			1421143	1421313	10.5	6492	+	6.24839	-1.02061	0.0749332	7.34201
	1557	RB2883	120	363	hypothetical protein			1499497	1499859	11.8	13089	+	6.085	-1.08511	0.232293	21.4073
	1560	RB2886	118	357	membrane protein			1501522	1501878	7.6	13062	+	6.19622	-1.02322	0.122178	11.9406
	1597	RB2951	174	525	membrane protein			1523616	1523092	9.3	20061	-	6.01644	-1.01613	0.157911	15.5404
	1684	RB3117	89	270	hypothetical protein			1615433	1615164	11.2	9951	-	6.19899	-1.27534	0.266463	20.8934
	1692	RB3132	112	339	membrane protein			1619400	1619062	10.3	12831	-	5.98163	-1.01482	0.126509	12.466
	1705	RB3152	68	207	hypothetical protein			1626667	1626461	12.2	7261	-	6.50892	-1.21249	0.0389249	3.21032
	1771	RB3268	231	696	hypothetical protein			1683003	1682308	12	25730	-	6.12155	-1.10747	0.162726	14.6935
	1776	RB3277	221	666	hypothetical protein			1686552	1685887	10.4	24222	-	6.04511	-1.26439	0.143346	11.3371
	1789	RB3301	50	153	hypothetical protein			1694208	1694056	10.5	5470	-	6.21811	-1.2472	0.107771	8.64102
	1819	RB3353	409	1230	Sialidase 1	Neu1	3.2.1.18	1725519	1724290	5.9	45043	-	5.98418	-1.07177	0.109568	10.223
	1825	RB3362	87	264	hypothetical protein			1728546	1728283	11.9	10017	-	6.16664	-1.28911	0.13576	10.5312
	1827	RB3365	43	132	hypothetical protein			1730124	1730255	11.4	4886	+	8.15584	-1.80388	0.118666	6.57839
	1828	RB3366	78	237	hypothetical protein			1730380	1730616	5.6	9481	+	6.10582	-1.23639	0.0319208	2.58177
	1833	RB3372	115	348	hypothetical protein			1733666	1734013	10	12916	+	6.0231	-1.05595	0.120206	11.3838
	1843	RB3393	60	183	secreted protein			1751865	1752047	12.3	7156	+	6.77866	-1.29451	0.0566656	4.37736
	1844	RB3394	36	111	hypothetical protein			1752044	1752154	10.5	4239	+	6.34334	-1.41405	0.0997911	7.05709
	1845	RB3395	398	1197	secreted protein containing DUF1559			1752151	1753347	7.8	43136	+	6.61814	-1.0866	0.0962045	8.85372
	1847	RB3399	65	198	hypothetical protein			1753650	1753453	9.7	7418	-	6.22037	-1.51497	0.156432	10.3258
	1943	RB3566	64	195	hypothetical protein			1854080	1854274	9.4	7400	+	6.08054	-1.17958	0.231713	19.6437
	1950	RB3575	152	459	membrane protein			1858779	1859237	10.1	17195	+	6.12313	-1.42809	0.14844	10.3943
	1992	RB3644	127	384	hypothetical protein			1895184	1894801	4.9	14294	-	7.23956	-1.77963	0.102368	5.75219
	2006	RB3660	94	285	hypothetical protein			1900854	1900570	9.4	10411	-	6.33293	-1.0667	0.108991	10.2176
	2011	RB3665	119	360	hypothetical protein			1903076	1902717	5.9	12608	-	6.0492	-1.09056	0.171716	15.7457
	2017	RB3675	742	2229	secreted protein			1904552	1906780	8.4	82951	+	6.11296	-1.11396	0.103556	9.29619
	2025	RB3688	53	162	hypothetical protein			1910629	1910468	9.3	5981	-	6.18624	-1.23882	0.088774	7.166
	2048	RB3719	141	426	hypothetical protein			1927500	1927075	10.8	16330	-	6.53598	-1.52327	0.154284	10.1285
	2113	RB3835	50	153	hypothetical protein			1989687	1989839	11.3	5789	+	6.122	-1.03736	0.181848	17.5299
	2124	RB3851	75	228	hypothetical protein			1996660	1996433	7.6	8884	-	6.14948	-1.02114	0.172612	16.9038
	2146	RB3890	125	378	hypothetical protein			2011554	2011177	4.4	14580	-	6.16847	-1.1679	0.0458666	3.92726
	2154	RB3905	38	117	hypothetical protein			2018601	2018717	5.1	4131	+	6.23367	-1.18521	0.0586357	4.94729
	2174	RB3935	55	168	hypothetical protein			2036241	2036074	9.3	5982	-	6.25249	-1.00923	0.111962	11.0939
	2184	RB3953	857	2574	hypothetical protein			2048784	2046211	5.2	93881	-	6.10945	-1.28707	0.274825	21.3529
	2198	RB3975	204	615	hypothetical protein			2056726	2057340	12.3	22602	+	6.10171	-1.27285	0.0652427	5.12571
	2200	RB3981	161	486	hypothetical protein			2058000	2058485	4.1	18283	+	6.03643	-1.08506	0.0439663	4.05196
	2210	RB3994	191	576	hypothetical protein			2061291	2061866	4.1	20739	+	6.02051	-1.1478	0.217773	18.9731
	2258	RB4093	45	138	hypothetical protein			2107600	2107737	10	5285	+	6.08432	-1.09138	0.136704	12.5258
	2260	RB4097	733	2202	conserved hypothetical protein			2108244	2110445	6.2	83188	+	6.12326	-1.22761	0.0866003	7.05438
	2285	RB4142	43	132	hypothetical protein			2130009	2130140	12	4964	+	6.28074	-1.00112	0.10136	10.1247
	2287	RB4145	90	273	hypothetical protein			2131933	2131661	12	10727	-	6.48532	-1.09253	0.111593	10.2142
	2312	RB4194	53	162	hypothetical protein			2156685	2156524	11.4	5728	-	7.23472	-1.35046	0.0917495	6.79396
	2323	RB4210	148	447	hypothetical protein			2160917	2161363	6.5	16112	+	6.17701	-1.152	0.0934185	8.10927
	2343	RB4243	58	177	hypothetical protein			2174155	2174331	4.4	6442	+	6.01167	-1.00383	0.118727	11.8274
	2356	RB4264	120	363	membrane protein			2183157	2182795	10.7	13335	-	6.2819	-1.26987	0.159141	12.5321
	2368	RB4282	291	876	conserved hypothetical protein			2199894	2199019	5.3	33373	-	6.08015	-1.08401	0.189543	17.4853
	2369	RB4283	499	1500	PvdD/PvdJ			2201462	2199963	5.7	56411	-	6.03861	-1.25661	0.0760845	6.05476
	2371	RB4285	841	2526	membrane protein			2204136	2201611	5.9	93852	-	6.03145	-1.06909	0.182806	17.0992
	2378	RB4296	240	723	hypothetical protein			2213931	2213209	5.8	27191	-	6.10702	-1.23057	0.138321	11.2404
	2416	RB4358	123	372	hypothetical protein			2239474	2239103	6.5	13459	-	6.18725	-1.21901	0.094811	7.77769
	2417	RB4360	156	471	hypothetical protein			2240075	2239605	4.7	17592	-	6.15955	-1.08879	0.119788	11.0019
	2424	RB4373	109	330	hypothetical protein			2242863	2242534	4.8	12263	-	6.11684	-1.06904	0.183537	17.1684
	2593	RB4652	52	159	hypothetical protein			2380494	2380652	12.6	5628	+	6.91252	-1.19591	0.126002	10.5361
	2596	RB4657	123	372	hypothetical protein			2381865	2382236	12.2	13398	+	6.28674	-1.87286	0.181675	9.70043
	2647	RB4740	50	153	hypothetical protein			2431814	2431966	11.4	5598	+	6.1669	-1.14552	0.0770058	6.72236
	2746	RB4897	184	555	hypothetical protein			2519505	2518951	10.9	20446	-	5.84914	-1.00084	0.138907	13.8789
	2777	RB4941	173	522	hypothetical protein			2541619	2542140	11.2	19306	+	5.99562	-1.51011	0.0417061	2.76179
	2781	RB4951	95	288	hypothetical protein			2547498	2547785	12.1	10953	+	6.73169	-1.38037	0.0901536	6.53114
	2964	RB5262	95	288	membrane protein			2713742	2714029	6.3	10993	+	6.03585	-1.26918	0.104628	8.24375
	3045	RB5409	97	294	hypothetical protein			2794195	2794488	12.7	10898	+	8.04016	-1.98367	0.0759854	3.83055
	3049	RB5415	62	189	hypothetical protein			2798737	2798925	12.3	7098	+	6.85556	-1.5084	0.10953	7.26133
	3052	RB5418	73	222	secreted protein			2805185	2804964	11	8406	-	5.8536	-1.06459	0.0912286	8.56939
	3106	RB5505	73	222	hypothetical protein			2850866	2851087	12.9	8233	+	6.40117	-1.05806	0.129375	12.2275
	3132	RB5555	54	165	hypothetical protein			2891274	2891438	6.2	5971	+	6.10288	-1.11453	0.0668841	6.0011
	3239	RB5745	130	393	hypothetical protein			3001234	3000842	10.7	13522	-	7.50087	-1.89411	0.065528	3.45956
	3271	RB5802	156	471	hypothetical protein			3039864	3040334	10.1	17001	+	6.99943	-1.33549	0.1274	9.53958
	3466	RB6158	142	429	hypothetical protein			3233532	3233104	6	15746	-	6.19563	-1.51054	0.189238	12.5278
	3476	RB6174	69	210	hypothetical protein			3239734	3239525	10.6	7870	-	5.95236	-1.14463	0.194407	16.9844
	3485	RB6193	62	189	hypothetical protein			3246096	3245908	11.4	6970	-	6.38718	-1.50736	0.166171	11.0239
	3547	RB6314	52	159	hypothetical protein			3319320	3319478	6.3	6180	+	6.95729	-2.29155	0.171101	7.46661
	3617	RB6423	45	138	hypothetical protein			3380603	3380740	5.5	5402	+	6.58471	-1.29346	0.0606501	4.68898
	3701	RB6553	74	225	hypothetical protein			3479627	3479403	12.1	8987	-	6.37452	-1.18039	0.0267549	2.26662
	3731	RB6609	45	138	hypothetical protein			3511456	3511593	10.4	5004	+	6.66369	-1.09849	0.171202	15.5853
	3744	RB6634	365	1098	protein containing DUF1559			3525785	3526882	5.3	40217	+	5.87786	-1.16983	0.135057	11.5451
	3836	RB6789	180	543	secreted protein			3608487	3607945	5	20191	-	6.06428	-1.32039	0.0885436	6.70587
	3867	RB6849	101	306	hypothetical protein			3642537	3642232	12.8	12002	-	6.08064	-1.11827	0.123724	11.064
	3971	RB7042	91	276	hypothetical protein			3743971	3744246	10.4	10835	+	5.7659	-1.07709	0.0549683	5.1034
	4015	RB7116	59	180	hypothetical protein			3779586	3779765	11.7	6458	+	7.1361	-1.3741	0.0633419	4.60971
	4016	RB7117	181	546	Ribosomal protein L35			3780322	3779777	11.4	19816	-	7.00015	-1.47976	0.0536509	3.62566
	4049	RB7178	45	138	hypothetical protein			3806924	3807061	12.3	5320	+	7.1674	-1.64163	0.112393	6.84642
	4050	RB7180	104	315	hypothetical protein			3807345	3807031	10.8	11535	-	6.84296	-1.49927	0.0377209	2.51594
	4051	RB7184	190	573	conserved hypothetical protein			3807517	3808089	9.2	21306	+	6.51271	-1.57756	0.0530516	3.36289
	4092	RB7246	50	153	hypothetical protein			3850393	3850545	9.7	5973	+	6.82136	-1.39896	0.0211735	1.51352
	4131	RB7313	51	156	hypothetical protein			3892097	3891942	10.5	5558	-	7.82427	-1.61316	0.0984029	6.1
	4200	RB7455	838	2517	conserved hypothetical protein containing YTV domains			3999277	3996761	9	92217	-	6.92798	-1.24037	0.115606	9.32024
	4237	RB7530	97	294	hypothetical protein			4049298	4049005	12.4	11656	-	6.38823	-2.96895	0.120148	4.04682
	4241	RB7535	136	411	hypothetical protein			4050024	4050434	10.9	15058	+	6.90295	-1.48488	0.0327204	2.20358
	4278	RB7589	86	261	hypothetical protein			4080238	4079978	12.1	9472	-	5.65205	-1.14849	0.0801447	6.97825
	4314	RB7646	62	189	hypothetical protein			4111735	4111923	10.5	6950	+	6.91266	-1.62925	0.0484554	2.97409
	4315	RB7647	73	222	hypothetical protein			4111931	4112152	7.4	8269	+	9.27868	-1.65396	0.0666531	4.02991
	4327	RB7667	38	117	hypothetical protein			4117097	4116981	6.7	4315	-	7.04717	-1.41026	0.0518271	3.67501
	4424	RB7832	50	153	hypothetical protein			4192499	4192651	13	5566	+	7.71177	-1.15853	0.0363565	3.13815
	4486	RB7939	105	318	hypothetical protein			4238296	4238613	11	12019	+	6.22344	-1.07115	0.200174	18.6878
	4531	RB8034	147	444	membrane protein			4295344	4295787	10.2	16546	+	5.87181	-1.30811	0.251557	19.2305
	4568	RB8098	71	216	hypothetical protein			4337334	4337119	10.8	7950	-	9.46463	-1.09499	0.209184	19.1038
	4696	RB8353	82	249	hypothetical protein			4459374	4459622	10.8	9402	+	6.32527	-2.57302	0.187887	7.30222
	4861	RB8669	37	114	hypothetical protein			4614557	4614670	11.5	4395	+	9.559	-1.07816	0.205298	19.0415
	5052	RB9020	381	1146	secreted protein			4807486	4808631	5.9	42557	+	6.74342	-1.04689	0.142914	13.6512
	5068	RB9057	95	288	hypothetical protein			4834849	4834562	10.9	10885	-	7.15789	-1.07559	0.0856197	7.96029
	5072	RB9067	57	174	secreted protein			4839661	4839834	3.4	6172	+	6.09303	-1.04355	0.0799404	7.66042
	5205	RB9324	267	804	secreted protein			4992474	4993277	6.7	29463	+	5.60704	-1.01287	0.0928172	9.16374
	5214	RB9343	59	180	hypothetical protein			5003789	5003968	11.4	6521	+	6.08585	-1.03115	0.179158	17.3745
	5280	RB9460	79	240	hypothetical protein			5078860	5078621	10.3	8991	-	9.22486	-1.24226	0.104789	8.43538
	5694	RB10209	110	333	H+-transporting two-sector ATPase, C subunit		3.6.3.14	5515135	5515467	10.2	11565	+	6.91641	-1.06542	0.053693	5.0396
	5838	RB10483	133	402	conserved hypothetical protein			5685437	5685838	5.7	14433	+	6.30008	-1.38358	0.195656	14.1413
	5855	RB10521	53	162	hypothetical protein			5708182	5708343	9.1	6074	+	6.7174	-1.28778	0.060235	4.67742
	5887	RB10581	384	1155	secreted protein containing DUF1559			5739353	5740507	6.2	41431	+	7.20653	-1.07306	0.0581847	5.42233
	6364	RB11429	37	114	conserved hypothetical protein			6196478	6196591	12.4	4245	+	6.94364	-1.3983	0.0976497	6.98346
	6371	RB11439	93	282	conserved hypothetical protein			6197993	6198274	10.6	10906	+	8.15106	-2.53337	0.0482211	1.90344
	6385	RB11450	60	183	conserved hypothetical protein			6200046	6200228	11.8	6517	+	8.70856	-1.58177	0.087381	5.52424
	6697	RB12021	82	249	conserved hypothetical protein			6485018	6484770	11.9	9305	-	6.36785	-1.05514	0.152965	14.4971
	6867	RB12329	110	333	conserved hypothetical protein, membrane			6634234	6634566	4	11862	+	7.0774	-1.17905	0.035967	3.05052
	7046	RB12649	112	339	conserved hypothetical protein			6810876	6810538	10.3	12615	-	5.53464	-1.00986	0.0309323	3.06304
	7141	RB12818	163	492	conserved hypothetical protein			6915989	6915498	11.7	18010	-	7.6156	-1.82113	0.0871936	4.78789
20min	ID	Locus	AA	Nuc	Product	Gene	EC	Start	Stop	IEP	MW(kDa)	Strand	Intensity	Ratio	Stdev	%
	4829	RB8592	233	702	conserved hypothetical protein			4580947	4581648	6	26322	+	6.52484	-1.14407	0.0349498	3.05486
	6656	RB11945	556	1671	aldehyde dehydrogenase family protein			6434111	6432441	10.9	59626	-	6.66222	-1.28022	0.0423909	3.31122
	515	RB950	442	1329	Cationic amino acid transporter			501765	500437	9.7	46180	-	6.31014	-1.00769	0.0235938	2.34138
	1967	RB3603	344	1035	secreted protein			1875461	1874427	4.6	37999	-	6.21037	-1.01907	0.0494832	4.85573
	2359	RB4269	282	849	glutamic acid specific endopeptidase, GSE=serine endopeptidase			2185049	2184201	5.6	31283	-	6.27062	-1.08568	0.0982974	9.05403
	6865	RB12327	686	2061	TGF-beta receptor, type I/II extracellular region			6633918	6631858	4.5	75645	-	6.38626	-1.68965	0.0825433	4.88522
	4927	RB8785	542	1629	L-fucose isomerase,			4672793	4671165	4.8	59809	-	6.30659	-1.16148	0.135815	11.6933
	6891	RB12379	240	723	riboflavin synthase, alpha subunit			6662808	6662086	4.6	25728	-	6.56159	-1.28124	0.237759	18.5569
	179	RB314	309	930	malonyl CoA-acyl carrier protein transacylase	fabD	2.3.1.39	156968	157897	4.4	32349	+	7.20438	-2.09963	0.355717	16.9419
	578	RB1092	396	1191	3-hydroxybutyryl-CoA dehydrogenase			565978	567168	5.2	43249	+	6.19507	-1.00946	0.0901867	8.93415
	2733	RB4876	397	1194	delta 9 acyl-lipid fatty acid desaturase		1.14.19.-	2506214	2505021	9.5	44741	-	7.97864	-1.17469	0.127522	10.8558
	658	RB1233	206	621	30S ribosomal protein S4	rpsD		629490	628870	11.2	23193	-	7.14803	-1.31098	0.0971369	7.40946
	4423	RB7829	108	327	Ribosomal protein S10			4192031	4192357	10.3	11931	+	7.66609	-1.07326	0.0801732	7.47008
	4427	RB7836	107	324	Ribosomal L23 protein			4194060	4194383	10.8	12651	+	7.53096	-1.2719	0.097605	7.67394
	4428	RB7837	286	861	Ribosomal protein L2			4194481	4195341	11.8	31108	+	7.07998	-1.24549	0.26655	21.4013
	4750	RB8459	55	168	30S ribosomal protein S18	rpsR		4518496	4518663	10.5	6203	+	7.32513	-1.3736	0.263357	19.1728
	4824	RB8580	113	342	sigma-54 modulation protein			4577393	4577734	5.7	12706	+	7.04523	-1.09218	0.183573	16.8079
	5832	RB10471	151	456	Ribosomal protein L13			5678759	5678304	10	17369	-	7.60569	-1.4534	0.0891923	6.1368
	7029	RB12623	127	384	Ribosomal protein S13			6796904	6797287	10.8	14481	+	7.38413	-1.34602	0.135984	10.1027
	7030	RB12625	127	384	Ribosomal protein S11			6797354	6797737	11.4	13570	+	7.24131	-1.03671	0.145233	14.009
	7143	RB12821	117	354	Ribosomal protein L19			6916558	6916205	11.1	13347	-	6.83324	-1.55013	0.306681	19.7842
	7145	RB12824	146	441	Ribosomal protein S16			6917743	6917303	5.3	15885	-	7.139	-1.53836	0.278255	18.0878
	4459	RB7894	398	1197	translation elongation factor EF-Tu			4217484	4218680	5.2	43184	+	7.57158	-2.55739	0.0931066	3.64069
	2610	RB4681	65	198	cold shock protein	cspA		2391934	2392131	4.7	6982	+	7.31653	-2.74503	0.31821	11.5922
	6819	RB12251	567	1704	DNA-directed RNA polymerase specialized sigma factor			6599262	6597559	9.4	59396	-	6.38085	-1.05964	0.15699	14.8154
	3525	RB6271	325	978	Tyrosine recombinase xerD	xerD		3294814	3295791	10	36623	+	6.38408	-1.34083	0.109411	8.15996
	3528	RB6276	105	318	Histone-like bacterial DNA-binding protein			3297504	3297187	10.4	11299	-	8.01952	-2.22531	0.129598	5.82382
	5531	RB9917	169	510	Single-strand binding protein/Primosomal replication protein n	ssb		5344370	5343861	5.3	18108	-	7.18481	-1.35619	0.25869	19.0747
	6885	RB12363	787	2364	UvrD/REP helicase			6656202	6653839	5.3	88835	-	6.48662	-1.09669	0.130224	11.8743
	3524	RB6269	405	1218	UDP-glucose 4-epimerase	galE	5.1.3.2	3294798	3293581	5.3	44117	-	6.21252	-1.21409	0.171584	14.1328
	6968	RB12502	435	1308	flagellar motor switch protein FliG	fliG		6732844	6731537	7	47011	-	6.34825	-1.11767	0.23698	21.2029
	5282	RB9463	628	1887	ATPase with chaperone activity			5079098	5080984	9.4	69732	+	6.25461	-1.07216	0.179538	16.7454
	642	RB1205	456	1371	choline sulfatase	betC	3.1.6.6	615037	613667	6.6	51848	-	6.30744	-1.25964	0.137023	10.8779
	7313	RB13148	1012	3039	arylsulfatase A [precursor]			7058006	7054968	6.2	111097	-	6.37227	-1.37357	0.125329	9.12429
	6663	RB11958	302	909	protein containing DUF191			6443018	6442110	4.5	32855	-	6.5774	-1.4099	0.163449	11.5929
	6983	RB12532	405	1218	metallophosphoesterase, secreted			6749031	6750248	5.8	45205	+	6.33767	-1.32298	0.209822	15.8598
	6686	RB11998	412	1239	secreted protein containing DUF323			6474041	6472803	4.1	45898	-	6.65894	-1.18305	0.144069	12.1778
	4269	RB7578	189	570	Carbon storage regulator	csrA		4070466	4071035	8.8	20421	+	7.22553	-1.76945	0.124187	7.0184
	5722	RB10261	81	246	Carbon storage regulator	csrA		5545964	5545719	5.1	8704	-	7.91168	-1.10624	0.069311	6.26546
	6680	RB11988	880	2643	serine/threonine-protein kinase	spk1	2.7.1.37	6468163	6465521	5.4	97920	-	6.33588	-1.03984	0.0925731	8.90263
	6776	RB12183	585	1758	GGDEF family protein			6573556	6571799	4.7	63291	-	6.28465	-1.02145	0.229531	22.4711
	2	RB2	59	180	secreted protein			182	3	3.7	6489	-	7.11413	-3.11295	0.575356	18.4826
	37	RB61	58	177	hypothetical protein			25378	25554	9.6	6492	+	6.26493	-1.18111	0.0827878	7.0093
	449	RB825	117	354	hypothetical protein			434184	433831	7.8	13302	-	6.17387	-1.01476	0.178445	17.5849
	516	RB951	234	705	protein containing DUF1596			502459	501755	12.3	25583	-	6.53024	-1.36539	0.22443	16.437
	622	RB1179	128	387	hypothetical protein			603998	604384	12	13863	+	7.35002	-1.12146	0.139861	12.4713
	655	RB1230	117	354	hypothetical protein			627328	626975	11.7	13093	-	6.73204	-1.37748	0.21487	15.5987
	686	RB1281	230	693	hypothetical protein			653595	654287	10.5	25350	+	6.32946	-1.08882	0.0876939	8.054
	691	RB1291	97	294	hypothetical protein			656684	656977	10.4	10290	+	6.24078	-1.15691	0.167653	14.4915
	980	RB1860	110	333	hypothetical protein			960361	960693	10.9	11827	+	6.36808	-1.25524	0.0204369	1.62813
	1130	RB2150	93	282	hypothetical protein			1138311	1138030	4.4	10755	-	7.18233	-1.92344	0.392825	20.4231
	1183	RB2247	579	1740	conserved hypothetical protein containing YTV domains			1181238	1179499	9.8	65013	-	7.16837	-1.76745	0.315885	17.8724
	1184	RB2251	75	228	hypothetical protein			1181714	1181487	4.5	8027	-	7.28018	-1.64436	0.347579	21.1376
	1827	RB3365	43	132	hypothetical protein			1730124	1730255	11.4	4886	+	8.4819	-2.19232	0.248625	11.3408
	2312	RB4194	53	162	hypothetical protein			2156685	2156524	11.4	5728	-	7.53319	-1.11362	0.120941	10.8602
	2593	RB4652	52	159	hypothetical protein			2380494	2380652	12.6	5628	+	7.0285	-1.33701	0.107196	8.01753
	2596	RB4657	123	372	hypothetical protein			2381865	2382236	12.2	13398	+	6.52434	-1.58875	0.14109	8.8806
	3045	RB5409	97	294	hypothetical protein			2794195	2794488	12.7	10898	+	7.61452	-2.72964	0.0750701	2.75018
	3239	RB5745	130	393	hypothetical protein			3001234	3000842	10.7	13522	-	7.29431	-2.96215	0.23742	8.01513
	3356	RB5957	154	465	secreted protein			3122093	3122557	3.3	15514	+	7.50864	-1.32361	0.117303	8.86235
	3476	RB6174	69	210	hypothetical protein			3239734	3239525	10.6	7870	-	6.30634	-1.17577	0.141163	12.006
	3485	RB6193	62	189	hypothetical protein			3246096	3245908	11.4	6970	-	6.42856	-1.2145	0.148523	12.2292
	3527	RB6274	59	180	hypothetical protein			3297130	3296951	12	7254	-	6.30849	-1.13552	0.120106	10.5772
	3725	RB6594	295	888	hypothetical protein			3505472	3506359	10.2	32951	+	6.33363	-1.42064	0.134462	9.46485
	3731	RB6609	45	138	hypothetical protein			3511456	3511593	10.4	5004	+	6.73343	-1.11729	0.145255	13.0007
	3733	RB6615	230	693	secreted protein containing DUF1080			3515430	3516122	5.1	25770	+	6.53617	-1.23531	0.133811	10.8322
	3826	RB6777	137	414	hypothetical protein			3602786	3603199	11.5	15512	+	7.40668	-1.06602	0.0984616	9.2364
	3836	RB6789	180	543	secreted protein			3608487	3607945	5	20191	-	6.43221	-1.36457	0.0902996	6.61743
	3901	RB6911	430	1293	protein containing DUF1559			3671445	3672737	6	45752	+	6.4584	-1.25397	0.213429	17.0202
	4008	RB7108	91	276	hypothetical protein			3775303	3775578	10.9	10200	+	6.33586	-1.07509	0.203585	18.9365
	4016	RB7117	181	546	Ribosomal protein L35			3780322	3779777	11.4	19816	-	7.06738	-1.8544	0.23913	12.8953
	4049	RB7178	45	138	hypothetical protein			3806924	3807061	12.3	5320	+	7.04164	-1.96101	0.415743	21.2004
	4050	RB7180	104	315	hypothetical protein			3807345	3807031	10.8	11535	-	7.15313	-1.84238	0.346046	18.7825
	4131	RB7313	51	156	hypothetical protein			3892097	3891942	10.5	5558	-	7.27786	-1.89742	0.248202	13.0811
	4175	RB7414	108	327	hypothetical protein			3965263	3964937	12.2	11737	-	6.49953	-1.1838	0.0721197	6.09223
	4241	RB7535	136	411	hypothetical protein			4050024	4050434	10.9	15058	+	6.68913	-1.37536	0.0557742	4.05524
	4315	RB7647	73	222	hypothetical protein			4111931	4112152	7.4	8269	+	8.81712	-2.20276	0.363169	16.487
	4377	RB7748	74	225	hypothetical protein			4150491	4150715	8.9	8433	+	6.33105	-0.998543	0.204613	20.4912
	4424	RB7832	50	153	hypothetical protein			4192499	4192651	13	5566	+	7.71424	-1.38177	0.0534554	3.86861
	4647	RB8258	136	411	hypothetical protein			4414716	4415126	12.4	15387	+	6.49562	-0.996463	0.0677478	6.79882
	4861	RB8669	37	114	hypothetical protein			4614557	4614670	11.5	4395	+	8.99589	-2.36926	0.376703	15.8996
	4952	RB8833	317	954	Zinc transporter ZIP			4696475	4697428	6.8	33766	+	6.28894	-1.08169	0.0941188	8.70109
	4971	RB8866	445	1338	secreted conserved hypothetical protein			4716964	4718301	6	49999	+	6.44197	-1.57767	0.208547	13.2187
	4976	RB8876	87	264	hypothetical protein			4723629	4723892	9.5	9540	+	6.55773	-1.21839	0.149687	12.2857
	5052	RB9020	381	1146	secreted protein			4807486	4808631	5.9	42557	+	6.8858	-1.11789	0.0637102	5.69912
	5068	RB9057	95	288	hypothetical protein			4834849	4834562	10.9	10885	-	7.1717	-1.1291	0.0803632	7.11744
	5074	RB9070	409	1230	secreted protein containing DUF1559			4840267	4841496	8.6	44198	+	5.95109	-1.10541	0.00444005	0.401665
	5114	RB9142	131	396	hypothetical protein			4892884	4893279	11.3	14259	+	6.6442	-1.29636	0.197896	15.2655
	5204	RB9322	42	129	hypothetical protein			4992459	4992331	7.3	4319	-	6.31245	-1.38104	0.0976168	7.06837
	5205	RB9324	267	804	secreted protein			4992474	4993277	6.7	29463	+	6.44003	-1.34082	0.266308	19.8615
	5214	RB9343	59	180	hypothetical protein			5003789	5003968	11.4	6521	+	6.27125	-1.32014	0.147343	11.1612
	5258	RB9417	103	312	hypothetical protein			5050621	5050932	10.5	11390	+	6.4756	-1.59721	0.190366	11.9187
	5280	RB9460	79	240	hypothetical protein			5078860	5078621	10.3	8991	-	8.74972	-2.02541	0.274911	13.5731
	5283	RB9469	409	1230	membrane protein			5081396	5082625	4.3	44608	+	6.49764	-1.19112	0.103679	8.7043
	5300	RB9496	174	525	hypothetical protein			5098535	5099059	11	19521	+	6.57786	-1.40116	0.111008	7.92258
	5304	RB9501	169	510	conserved hypothetical protein			5102922	5103431	5.6	18781	+	6.48207	-1.27339	0.238417	18.723
	5318	RB9529	113	342	hypothetical protein			5117956	5118297	9.3	13082	+	6.35733	-1.27507	0.222952	17.4854
	5371	RB9624	357	1074	hypothetical protein			5181259	5180186	5.2	38849	-	6.1745	-1.07479	0.0140172	1.30418
	5488	RB9844	317	954	cytochrome c biogenesis protein, CcmF/CcyK/CcsA family			5301844	5302797	9.4	34187	+	6.27446	-1.00695	0.0329187	3.26915
	5503	RB9872	67	204	hypothetical protein			5316692	5316895	5.4	6912	+	6.59154	-1.6124	0.112958	7.00557
	5583	RB10021	48	147	hypothetical protein			5396777	5396923	11.4	5300	+	6.31587	-1.05245	0.221152	21.0131
	5855	RB10521	53	162	hypothetical protein			5708182	5708343	9.1	6074	+	6.72511	-1.2546	0.253315	20.1909
	5885	RB10579	101	306	secreted protein			5739254	5738949	12.4	11507	-	7.23912	-1.48192	0.237865	16.0511
	5954	RB10699	66	201	hypothetical protein			5812882	5813082	9.8	7157	+	6.50787	-1.00505	0.197049	19.6059
	6043	RB10861	46	141	hypothetical protein			5896851	5896991	4.2	4833	+	7.06313	-0.997253	0.135174	13.5547
	6046	RB10866	82	249	hypothetical protein			5899291	5899043	10.2	9214	-	6.56543	-1.39044	0.0896879	6.4503
	6134	RB11019	77	234	hypothetical protein			5974374	5974141	9.1	8621	-	6.77984	-1.16615	0.0946419	8.11575
	6232	RB11204	170	513	hypothetical protein			6077364	6076852	10.6	19111	-	6.40706	-1.28294	0.223159	17.3943
	6258	RB11245	53	162	hypothetical protein			6099126	6098965	6.3	6073	-	6.41022	-1.39026	0.271061	19.4972
	6280	RB11287	75	228	hypothetical protein			6118405	6118632	9.1	8478	+	6.25042	-1.04797	0.181812	17.3491
	6343	RB11392	148	447	conserved hypothetical protein			6177208	6177654	5	16382	+	6.50475	-1.21674	0.142191	11.6862
	6357	RB11416	363	1092	conserved hypothetical protein			6190901	6191992	5.2	41708	+	6.30927	-1.05797	0.0436486	4.12569
	6371	RB11439	93	282	conserved hypothetical protein			6197993	6198274	10.6	10906	+	8.15198	-2.3479	0.259446	11.0501
	6385	RB11450	60	183	conserved hypothetical protein			6200046	6200228	11.8	6517	+	8.84891	-1.76943	0.397625	22.4719
	6416	RB11490	181	546	conserved hypothetical protein, membrane			6215558	6216103	10.3	20670	+	6.47255	-1.2515	0.0549796	4.39309
	6557	RB11748	57	174	conserved hypothetical protein			6327844	6328017	5.8	6288	+	6.64488	-1.24738	0.0619045	4.96275
	6569	RB11766	129	390	conserved hypothetical protein			6334355	6334744	10.4	14762	+	6.42896	-1.48285	0.214064	14.4359
	6579	RB11804	132	399	conserved hypothetical protein			6363537	6363139	11.3	15013	-	6.5738	-1.82875	0.210975	11.5366
	6580	RB11805	61	186	conserved hypothetical protein			6363715	6363530	12.1	7084	-	6.47715	-1.86785	0.155677	8.3346
	6652	RB11939	156	471	conserved hypothetical protein			6428116	6428586	11.9	17649	+	6.66101	-1.12959	0.0984281	8.71358
	6683	RB11992	205	618	conserved hypothetical protein, membrane			6469784	6470401	5.8	22120	+	6.28298	-1.03924	0.130863	12.5921
	6697	RB12021	82	249	conserved hypothetical protein			6485018	6484770	11.9	9305	-	6.51967	-1.13587	0.142473	12.5431
	6781	RB12193	36	111	conserved hypothetical protein			6575977	6575867	7.5	3719	-	6.4499	-1.49781	0.0383134	2.55796
	6787	RB12201	69	210	conserved hypothetical protein			6578161	6577952	12.5	7444	-	7.66647	-1.08684	0.0414284	3.81183
	6801	RB12220	171	516	conserved hypothetical protein			6587027	6586512	4.7	19504	-	6.37006	-1.23975	0.0166625	1.34402
	6803	RB12223	253	762	conserved hypothetical protein			6587469	6588230	10.1	27335	+	6.41632	-1.34419	0.0953657	7.09469
	6822	RB12260	81	246	hypothetical protein-signal peptide prediction			6600777	6600532	11.9	9294	-	6.30528	-1.24048	0.0429096	3.45911
	6857	RB12318	55	168	conserved hypothetical protein			6625565	6625398	11	6095	-	6.37546	-1.54879	0.0612525	3.95486
	6936	RB12447	103	312	conserved hypothetical protein			6700272	6700583	10.6	11445	+	6.69146	-2.14059	0.164808	7.69918
	6941	RB12454	199	600	conserved hypothetical protein			6703647	6703048	10.3	22347	-	6.41664	-1.43583	0.153826	10.7134
	6960	RB12487	615	1848	conserved hypothetical protein			6724590	6722743	4.6	67294	-	6.41988	-1.00712	0.160374	15.924
	6992	RB12550	63	192	conserved hypothetical protein			6762725	6762534	11.9	7124	-	6.24025	-1.08668	0.188867	17.3802
	6996	RB12557	41	126	conserved hypothetical protein			6765784	6765659	9.2	4684	-	6.38664	-1.36854	0.165372	12.0838
	7009	RB12581	174	525	conserved hypothetical protein			6780597	6780073	9.9	19433	-	6.32927	-1.38601	0.0834072	6.0178
	7028	RB12621	85	258	conserved hypothetical protein			6796861	6796604	8.9	9777	-	6.38636	-1.1064	0.135635	12.2591
	7141	RB12818	163	492	conserved hypothetical protein			6915989	6915498	11.7	18010	-	7.32003	-1.96596	0.240745	12.2457
	7342	RB13207	58	177	secreted protein			7086761	7086585	11.9	6443	-	6.60978	-1.44145	0.188937	13.1074
	7365	RB13247	185	558	conserved hypothetical protein			7104177	7103620	10.2	21780	-	6.28844	-1.33087	0.115563	8.68323
40min	ID	Locus	AA	Nuc	Product	Gene	EC	Start	Stop	IEP	MW(kDa)	Strand	Intensity	Ratio	Stdev	%
	5699	RB10217	479	1440	ATP synthase beta subunit			5519560	5520999	4.9	52151	+	5.9783	-1.11511	0.0963991	8.64484
	6656	RB11945	556	1671	aldehyde dehydrogenase family protein			6434111	6432441	10.9	59626	-	6.41821	-1.44879	0.276186	19.0632
	2359	RB4269	282	849	glutamic acid specific endopeptidase, GSE=serine endopeptidase			2185049	2184201	5.6	31283	-	6.06731	-1.10242	0.110229	9.99874
	1423	RB2627	342	1029	Glyceraldehyde 3-phosphate dehydrogenase	gap	1.2.1.12	1364551	1365579	5.4	36716	+	6.35989	-1.29584	0.088726	6.84699
	179	RB314	309	930	malonyl CoA-acyl carrier protein transacylase	fabD	2.3.1.39	156968	157897	4.4	32349	+	6.71897	-2.23232	0.32796	14.6914
	2733	RB4876	397	1194	delta 9 acyl-lipid fatty acid desaturase		1.14.19.-	2506214	2505021	9.5	44741	-	7.20448	-2.66801	0.086912	3.25756
	658	RB1233	206	621	30S ribosomal protein S4	rpsD		629490	628870	11.2	23193	-	6.99292	-1.28613	0.0777311	6.04378
	4413	RB7818	121	366	Ribosomal protein S12/S23			4185730	4186095	11.8	13642	+	7.53979	-1.25402	0.124543	9.93152
	4423	RB7829	108	327	Ribosomal protein S10			4192031	4192357	10.3	11931	+	7.09409	-1.82105	0.365308	20.0603
	4426	RB7834	222	669	Ribosomal protein L4/L1e			4193390	4194058	10.7	24288	+	6.7685	-1.64419	0.201368	12.2472
	4427	RB7836	107	324	Ribosomal L23 protein			4194060	4194383	10.8	12651	+	6.71636	-2.01171	0.114146	5.67409
	4428	RB7837	286	861	Ribosomal protein L2			4194481	4195341	11.8	31108	+	6.37007	-1.42175	0.123651	8.69708
	4431	RB7840	236	711	30S ribosomal protein S3	rpsC		4196161	4196871	10.4	26575	+	6.30863	-1.37685	0.223562	16.2372
	4441	RB7857	149	450	Ribosomal protein L18P/L5E			4200854	4201303	11.6	16541	+	6.16354	-1.26538	0.197343	15.5956
	4443	RB7863	164	495	Ribosomal protein L15			4202048	4202542	11.2	17961	+	5.83603	-1.00291	0.0715361	7.13285
	4824	RB8580	113	342	sigma-54 modulation protein			4577393	4577734	5.7	12706	+	6.73643	-1.1288	0.0715216	6.33608
	5832	RB10471	151	456	Ribosomal protein L13			5678759	5678304	10	17369	-	7.41439	-1.83427	0.215915	11.7712
	7029	RB12623	127	384	Ribosomal protein S13			6796904	6797287	10.8	14481	+	7.14866	-1.38139	0.131887	9.5474
	7030	RB12625	127	384	Ribosomal protein S11			6797354	6797737	11.4	13570	+	7.00904	-1.22853	0.122399	9.96312
	7143	RB12821	117	354	Ribosomal protein L19			6916558	6916205	11.1	13347	-	6.56872	-1.29401	0.0450296	3.47985
	7145	RB12824	146	441	Ribosomal protein S16			6917743	6917303	5.3	15885	-	6.83341	-1.45786	0.0204179	1.40054
	7154	RB12839	225	678	Ribosomal protein L1			6921934	6922611	9.8	24159	+	6.67757	-1.3329	0.28502	21.3835
	4459	RB7894	398	1197	translation elongation factor EF-Tu			4217484	4218680	5.2	43184	+	6.98319	-2.77096	0.150943	5.44732
	2610	RB4681	65	198	cold shock protein	cspA		2391934	2392131	4.7	6982	+	7.06947	-2.69187	0.218659	8.12294
	3528	RB6276	105	318	Histone-like bacterial DNA-binding protein			3297504	3297187	10.4	11299	-	7.66132	-3.21356	0.142621	4.4381
	5531	RB9917	169	510	Single-strand binding protein/Primosomal replication protein n	ssb		5344370	5343861	5.3	18108	-	6.80903	-1.35675	0.0813168	5.9935
	6968	RB12502	435	1308	flagellar motor switch protein FliG	fliG		6732844	6731537	7	47011	-	6.2328	-1.14641	0.152425	13.2958
	5282	RB9463	628	1887	ATPase with chaperone activity			5079098	5080984	9.4	69732	+	6.14295	-1.03376	0.187955	18.1816
	6983	RB12532	405	1218	metallophosphoesterase, secreted			6749031	6750248	5.8	45205	+	6.22142	-1.33206	0.177939	13.3581
	5228	RB9360	510	1533	Protein of unknown function, UPF0027			5015563	5014031	6.5	55186	-	6.5156	-1.24276	0.17904	14.4066
	6686	RB11998	412	1239	secreted protein containing DUF323			6474041	6472803	4.1	45898	-	6.6432	-1.12058	0.181598	16.2057
	4269	RB7578	189	570	Carbon storage regulator			4070466	4071035	8.8	20421	+	6.73913	-1.73665	0.28023	16.1363
	5722	RB10261	81	246	Carbon storage regulator	csrA		5545964	5545719	5.1	8704	-	7.57889	-1.87986	0.160633	8.54497
	6776	RB12183	585	1758	GGDEF family protein			6573556	6571799	4.7	63291	-	6.15928	-1.08133	0.060678	5.61144
	182	RB319	95	288	hypothetical protein			159334	159621	10.2	10505	+	6.2384	-1.17928	0.0876048	7.42869
	449	RB825	117	354	hypothetical protein			434184	433831	7.8	13302	-	6.15206	-1.01252	0.175982	17.3805
	516	RB951	234	705	protein containing DUF1596			502459	501755	12.3	25583	-	6.45333	-1.59289	0.179823	11.2891
	622	RB1179	128	387	hypothetical protein			603998	604384	12	13863	+	7.16813	-1.10719	0.0268424	2.42436
	636	RB1199	181	546	hypothetical protein			611479	612024	5.7	19929	+	6.18149	-1.10926	0.243556	21.9567
	655	RB1230	117	354	hypothetical protein			627328	626975	11.7	13093	-	6.64516	-1.26194	0.200706	15.9046
	691	RB1291	97	294	hypothetical protein			656684	656977	10.4	10290	+	6.18448	-1.09071	0.0583522	5.34993
	883	RB1644	123	372	secreted protein			845824	845453	9.7	13720	-	8.1157	-2.49105	0.0358677	1.43986
	1099	RB2097	61	186	hypothetical protein			1106473	1106658	9.9	6506	+	6.01284	-1.13227	0.233809	20.6496
	1130	RB2150	93	282	hypothetical protein			1138311	1138030	4.4	10755	-	7.02032	-1.72699	0.213019	12.3347
	1183	RB2247	579	1740	conserved hypothetical protein containing YTV domains			1181238	1179499	9.8	65013	-	6.93585	-1.54434	0.085815	5.55673
	1184	RB2251	75	228	hypothetical protein			1181714	1181487	4.5	8027	-	6.89423	-1.33145	0.184524	13.8589
	1827	RB3365	43	132	hypothetical protein			1730124	1730255	11.4	4886	+	7.87686	-3.8903	0.118198	3.03827
	2312	RB4194	53	162	hypothetical protein			2156685	2156524	11.4	5728	-	7.17872	-1.50913	0.212955	14.1111
	2350	RB4255	204	615	hypothetical protein			2180806	2180192	10.3	21582	-	9.04756	-1.31214	0.0406857	3.10072
	2553	RB4590	74	225	hypothetical protein			2352024	2351800	10.1	8330	-	9.4935	-4.02705	0.272948	6.77787
	2596	RB4657	123	372	hypothetical protein			2381865	2382236	12.2	13398	+	6.31477	-1.61478	0.308064	19.0778
	2789	RB4966	84	255	hypothetical protein			2552311	2552057	11.3	10016	-	9.26657	-2.67438	0.115687	4.32577
	3045	RB5409	97	294	hypothetical protein			2794195	2794488	12.7	10898	+	7.26484	-3.10913	0.0191507	0.615949
	3239	RB5745	130	393	hypothetical protein			3001234	3000842	10.7	13522	-	6.80062	-3.10834	0.164098	5.27928
	3258	RB5779	187	564	hypothetical protein			3028410	3028973	4.4	21341	+	7.08882	-1.25652	0.0616471	4.90619
	3356	RB5957	154	465	secreted protein			3122093	3122557	3.3	15514	+	7.51407	-1.18735	0.149763	12.6132
	3547	RB6314	52	159	hypothetical protein			3319320	3319478	6.3	6180	+	6.34567	-1.71841	0.215486	12.5398
	3725	RB6594	295	888	hypothetical protein			3505472	3506359	10.2	32951	+	6.17674	-1.36814	0.0607204	4.43816
	3733	RB6615	230	693	secreted protein containing DUF1080			3515430	3516122	5.1	25770	+	6.19084	-1.19087	0.131288	11.0245
	3826	RB6777	137	414	hypothetical protein			3602786	3603199	11.5	15512	+	7.26386	-1.30946	0.173308	13.235
	3971	RB7042	91	276	hypothetical protein			3743971	3744246	10.4	10835	+	6.0805	-1.08864	0.194959	17.9085
	4015	RB7116	59	180	hypothetical protein			3779586	3779765	11.7	6458	+	6.75263	-1.49837	0.145063	9.68141
	4016	RB7117	181	546	Ribosomal protein L35			3780322	3779777	11.4	19816	-	6.85559	-1.75188	0.127298	7.26637
	4049	RB7178	45	138	hypothetical protein			3806924	3807061	12.3	5320	+	7.04614	-1.52901	0.24032	15.7173
	4050	RB7180	104	315	hypothetical protein			3807345	3807031	10.8	11535	-	7.19197	-1.45259	0.0111842	0.769948
	4097	RB7253	59	180	hypothetical protein			3853668	3853847	9.7	6475	+	6.15599	-1.06578	0.0124529	1.16844
	4126	RB7303	161	486	hypothetical protein			3883041	3883526	10.5	17533	+	6.12202	-1.06359	0.0667755	6.27833
	4131	RB7313	51	156	hypothetical protein			3892097	3891942	10.5	5558	-	6.49201	-2.25663	0.179808	7.96796
	4175	RB7414	108	327	hypothetical protein			3965263	3964937	12.2	11737	-	6.24549	-1.04138	0.11536	11.0777
	4200	RB7455	838	2517	conserved hypothetical protein containing YTV domains			3999277	3996761	9	92217	-	6.16262	-1.43486	0.141856	9.88646
	4237	RB7530	97	294	hypothetical protein			4049298	4049005	12.4	11656	-	6.23234	-1.80129	0.22019	12.224
	4314	RB7646	62	189	hypothetical protein			4111735	4111923	10.5	6950	+	6.23892	-1.25724	0.113842	9.05494
	4315	RB7647	73	222	hypothetical protein			4111931	4112152	7.4	8269	+	8.70989	-2.98759	0.117857	3.94487
	4377	RB7748	74	225	hypothetical protein			4150491	4150715	8.9	8433	+	6.22649	-1.0196	0.114866	11.2658
	4422	RB7828	40	123	hypothetical protein			4192037	4191915	10.4	4526	-	7.2142	-1.37971	0.126699	9.183
	4424	RB7832	50	153	hypothetical protein			4192499	4192651	13	5566	+	7.19367	-2.20303	0.182051	8.26367
	4568	RB8098	71	216	hypothetical protein			4337334	4337119	10.8	7950	-	9.2194	-3.47722	0.141514	4.06975
	4589	RB8144	143	432	hypothetical protein			4354622	4354191	10.1	16269	-	8.37964	-1.50792	0.134374	8.91126
	4696	RB8353	82	249	hypothetical protein			4459374	4459622	10.8	9402	+	6.16013	-1.63504	0.0823732	5.03798
	4861	RB8669	37	114	hypothetical protein			4614557	4614670	11.5	4395	+	8.49211	-4.18816	0.158741	3.79024
	4920	RB8776	86	261	hypothetical protein			4665512	4665772	9.3	9344	+	6.71223	-1.13535	0.191485	16.8657
	5052	RB9020	381	1146	secreted protein			4807486	4808631	5.9	42557	+	6.70537	-1.05752	0.0941317	8.90114
	5068	RB9057	95	288	hypothetical protein			4834849	4834562	10.9	10885	-	6.8792	-1.30495	0.0809989	6.20704
	5072	RB9067	57	174	secreted protein			4839661	4839834	3.4	6172	+	6.38575	-1.07231	0.165287	15.4142
	5108	RB9130	266	801	hypothetical protein			4886818	4886018	6.1	28140	-	6.3455	-1.02432	0.181523	17.7214
	5114	RB9142	131	396	hypothetical protein			4892884	4893279	11.3	14259	+	6.4694	-1.15114	0.216442	18.8024
	5204	RB9322	42	129	hypothetical protein			4992459	4992331	7.3	4319	-	6.25042	-1.47313	0.197616	13.4147
	5205	RB9324	267	804	secreted protein			4992474	4993277	6.7	29463	+	6.11014	-1.13914	0.0497992	4.37166
	5225	RB9354	183	552	hypothetical protein			5011855	5012406	10.5	20002	+	6.17554	-1.05477	0.0985965	9.34765
	5226	RB9356	129	390	protein containing DUF1579			5012771	5012382	9.2	14158	-	6.16343	-1.83886	0.245569	13.3544
	5258	RB9417	103	312	hypothetical protein			5050621	5050932	10.5	11390	+	6.28271	-1.62203	0.303602	18.7174
	5280	RB9460	79	240	hypothetical protein			5078860	5078621	10.3	8991	-	7.9885	-4.04382	0.137562	3.40178
	5300	RB9496	174	525	hypothetical protein			5098535	5099059	11	19521	+	6.30213	-1.124	0.229904	20.4541
	5318	RB9529	113	342	hypothetical protein			5117956	5118297	9.3	13082	+	6.36234	-1.57645	0.309085	19.6064
	5503	RB9872	67	204	hypothetical protein			5316692	5316895	5.4	6912	+	6.36617	-1.57554	0.157099	9.97113
	5574	RB10005	77	234	hypothetical protein			5389186	5389419	4.4	8625	+	6.17831	-1.04263	0.0735017	7.04966
	5810	RB10431	323	972	conserved hypothetical protein			5650397	5649426	10.1	36382	-	5.99365	-1.10174	0.107977	9.80063
	5838	RB10483	133	402	conserved hypothetical protein			5685437	5685838	5.7	14433	+	6.35875	-1.33743	0.231099	17.2793
	5855	RB10521	53	162	hypothetical protein			5708182	5708343	9.1	6074	+	6.51395	-1.02664	0.0621222	6.05104
	5885	RB10579	101	306	secreted protein			5739254	5738949	12.4	11507	-	6.96098	-1.50423	0.096776	6.43359
	5887	RB10581	384	1155	secreted protein containing DUF1559			5739353	5740507	6.2	41431	+	6.74544	-1.52635	0.159895	10.4756
	6043	RB10861	46	141	hypothetical protein			5896851	5896991	4.2	4833	+	6.82867	-1.33856	0.0808649	6.04118
	6046	RB10866	82	249	hypothetical protein			5899291	5899043	10.2	9214	-	6.25684	-1.24882	0.167975	13.4507
	6225	RB11190	90	273	hypothetical protein			6071212	6070940	12.2	10137	-	6.33508	-1.32962	0.136474	10.2641
	6258	RB11245	53	162	hypothetical protein			6099126	6098965	6.3	6073	-	6.39239	-1.58803	0.193406	12.179
	6343	RB11392	148	447	conserved hypothetical protein			6177208	6177654	5	16382	+	6.41806	-1.54442	0.0826612	5.35225
	6357	RB11416	363	1092	conserved hypothetical protein			6190901	6191992	5.2	41708	+	6.16029	-1.01983	0.0477229	4.67952
	6371	RB11439	93	282	conserved hypothetical protein			6197993	6198274	10.6	10906	+	8.5176	-1.90815	0.074482	3.90337
	6385	RB11450	60	183	conserved hypothetical protein			6200046	6200228	11.8	6517	+	9.18766	-1.81689	0.187697	10.3307
	6557	RB11748	57	174	conserved hypothetical protein			6327844	6328017	5.8	6288	+	6.37233	-1.54902	0.218678	14.1172
	6569	RB11766	129	390	conserved hypothetical protein			6334355	6334744	10.4	14762	+	6.35524	-1.61822	0.199918	12.3542
	6579	RB11804	132	399	conserved hypothetical protein			6363537	6363139	11.3	15013	-	6.59088	-1.96723	0.0714712	3.63309
	6580	RB11805	61	186	conserved hypothetical protein			6363715	6363530	12.1	7084	-	6.41581	-1.77659	0.173332	9.75645
	6635	RB11914	456	1371	narrowly conserved hypothetical protein with duf54			6411706	6413076	10	51304	+	6.27311	-1.40424	0.242917	17.2988
	6683	RB11992	205	618	conserved hypothetical protein, membrane			6469784	6470401	5.8	22120	+	6.23799	-1.09642	0.1511	13.7812
	6781	RB12193	36	111	conserved hypothetical protein			6575977	6575867	7.5	3719	-	6.32844	-1.54546	0.298626	19.3227
	6787	RB12201	69	210	conserved hypothetical protein			6578161	6577952	12.5	7444	-	7.34607	-1.78935	0.0599285	3.34919
	6801	RB12220	171	516	conserved hypothetical protein			6587027	6586512	4.7	19504	-	6.25195	-1.16093	0.0684298	5.89442
	6814	RB12241	417	1254	protein containing pectin lyase fold, secreted			6596139	6594886	6.2	45655	-	6.23983	-1.16827	0.149544	12.8005
	6818	RB12250	104	315	conserved hypothetical protein			6597248	6597562	11.9	12364	+	6.29132	-1.16554	0.190103	16.3103
	6822	RB12260	81	246	hypothetical protein-signal peptide prediction			6600777	6600532	11.9	9294	-	6.17717	-1.15481	0.214645	18.5871
	6857	RB12318	55	168	conserved hypothetical protein			6625565	6625398	11	6095	-	6.3264	-1.64851	0.334844	20.3119
	6936	RB12447	103	312	conserved hypothetical protein			6700272	6700583	10.6	11445	+	6.51633	-2.00213	0.209263	10.452
	6941	RB12454	199	600	conserved hypothetical protein			6703647	6703048	10.3	22347	-	6.31005	-1.43573	0.296768	20.6702
	6996	RB12557	41	126	conserved hypothetical protein			6765784	6765659	9.2	4684	-	6.326	-1.55189	0.061632	3.97141
	7009	RB12581	174	525	conserved hypothetical protein			6780597	6780073	9.9	19433	-	6.20792	-1.24834	0.274051	21.9532
	7023	RB12610	85	258	conserved hypothetical protein			6793700	6793957	9.7	9221	+	7.22359	-1.28029	0.283558	22.148
	7141	RB12818	163	492	conserved hypothetical protein			6915989	6915498	11.7	18010	-	6.57113	-2.38219	0.106555	4.47299
60min	ID	Locus	AA	Nuc	Product	Gene	EC	Start	Stop	IEP	MW(kDa)	Strand	Intensity	Ratio	Stdev	%
	3572	RB6353	205	618	cytochrome c oxidase, cbb3-type, subunit III		1.9.3.1	3336344	3336961	4.3	22849	+	6.00648	-1.0768	0.166403	15.4535
	5350	RB9585	328	987	Luciferase-like monooxygenase			5152143	5153129	6.3	36719	+	6.22991	-1.00062	0.0475173	4.7488
	5698	RB10216	296	891	H+-transporting two-sector ATPase, gamma subunit			5518520	5519410	6	32680	+	6.09061	-0.996492	0.0238713	2.39553
	5699	RB10217	479	1440	ATP synthase beta subunit			5519560	5520999	4.9	52151	+	6.33278	-1.78114	0.105548	5.92586
	5747	RB10310	485	1458	NADH dehydrogenase I chain M			5572980	5571523	6.5	52810	-	5.99683	-0.996349	0.142898	14.3421
	6842	RB12291	99	300	NAD(P) transhydrogenase subunit alpha		1.6.1.2	6612871	6612572	5.4	10186	-	6.12731	-1.00358	0.192443	19.1756
	827	RB1538	489	1470	Diaminopimelate decarboxylase	lysA	4.1.1.20	790083	788614	6.4	55194	-	6.29234	-1.01507	0.133931	13.1942
	1967	RB3603	344	1035	secreted protein			1875461	1874427	4.6	37999	-	6.21221	-1.3766	0.165808	12.0448
	4275	RB7585	481	1446	probable glycine dehydrogenase [decarboxylating] subunit 1		1.4.4.2	4078350	4076905	5.2	52250	-	6.2979	-1.06839	0.192183	17.9881
	5850	RB10512	903	2712	conserved hypothetical protein, membrane			5704376	5701665	5.9	99270	-	6.25683	-1.35152	0.332938	24.6344
	6865	RB12327	686	2061	TGF-beta receptor, type I/II extracellular region			6633918	6631858	4.5	75645	-	6.67923	-2.83669	0.210778	7.43041
	7195	RB12921	683	2052	transketolase 1	TKL1	2.2.1.1	6957196	6959247	4.9	73380	+	6.33892	-1.1779	0.257529	21.8634
	3336	RB5918	252	759	biotin-protein ligase			3098715	3097957	5.2	26935	-	6.10768	-1.19103	0.292349	24.5458
	5925	RB10654	179	540	Phosphopantetheine adenylyltransferase	coaD	2.7.7.3	5782824	5783363	5.9	19442	+	6.24553	-1.17867	0.0686151	5.8214
	6040	RB10855	395	1188	mandelate racemase/muconate lactonizing enzyme family protein			5895378	5894191	6.4	43363	-	6.38925	-1.27073	0.00858595	0.675671
	179	RB314	309	930	malonyl CoA-acyl carrier protein transacylase	fabD	2.3.1.39	156968	157897	4.4	32349	+	7.49447	-2.08717	0.25188	12.068
	5375	RB9629	330	993	acyl-lipid delta-9 desaturase	ADS2	1.14.19.-	5184385	5183393	6.5	37640	-	5.86471	-1.18643	0.164645	13.8774
	4413	RB7818	121	366	Ribosomal protein S12/S23			4185730	4186095	11.8	13642	+	7.92271	-1.20598	0.0344223	2.8543
	4423	RB7829	108	327	Ribosomal protein S10			4192031	4192357	10.3	11931	+	7.5392	-2.05826	0.287391	13.9629
	4426	RB7834	222	669	Ribosomal protein L4/L1e			4193390	4194058	10.7	24288	+	7.2034	-1.51882	0.128002	8.42771
	4442	RB7859	177	534	Ribosomal protein S5			4201351	4201884	10.6	18782	+	6.44508	-1.5196	0.111743	7.35341
	4750	RB8459	55	168	30S ribosomal protein S18	rpsR		4518496	4518663	10.5	6203	+	7.41458	-1.89656	0.0874107	4.60891
	4824	RB8580	113	342	sigma-54 modulation protein			4577393	4577734	5.7	12706	+	7.00679	-1.47646	0.131025	8.8743
	5832	RB10471	151	456	Ribosomal protein L13			5678759	5678304	10	17369	-	7.58449	-1.94477	0.273106	14.0431
	7145	RB12824	146	441	Ribosomal protein S16			6917743	6917303	5.3	15885	-	7.0517	-1.6461	0.217826	13.2328
	2610	RB4681	65	198	cold shock protein	cspA		2391934	2392131	4.7	6982	+	7.60162	-2.42288	0.125532	5.18111
	3525	RB6271	325	978	Tyrosine recombinase xerD	xerD		3294814	3295791	10	36623	+	6.41153	-1.50627	0.179923	11.9449
	3528	RB6276	105	318	Histone-like bacterial DNA-binding protein			3297504	3297187	10.4	11299	-	7.89487	-2.79266	0.46306	16.5813
	3663	RB6492	199	600	recombination protein RecR	recR		3439295	3438696	5.5	21844	-	6.50491	-1.04581	0.259269	24.7912
	3524	RB6269	405	1218	UDP-glucose 4-epimerase	galE	5.1.3.2	3294798	3293581	5.3	44117	-	6.17422	-1.14333	0.230633	20.1721
	5168	RB9245	356	1071	lipopolysaccharide heptosyltransferase-1		2.-.-.-	4945117	4944047	6.5	39491	-	6.76732	-1.60635	0.0614265	3.82397
	1948	RB3571	1181	3546	hypothetical protein			1858557	1855012	5.8	131252	-	6.05199	-1.14276	0.0842194	7.3698
	6468	RB11597	387	1164	Type 4 fimbrial assembly protein pilC	pilC		6254216	6255379	10.3	42633	+	6.23261	-1.11469	0.0934047	8.37945
	6968	RB12502	435	1308	flagellar motor switch protein FliG	fliG		6732844	6731537	7	47011	-	6.36068	-1.03915	0.114486	11.0172
	3242	RB5753	160	483	bacterioferritin comigratory protein			3004163	3004645	7.5	17860	+	6.24144	-1.03604	0.217879	21.0299
	374	RB684	653	1962	Arylsulfatase precursor	atsA	3.1.6.1	368557	366596	5.5	73598	-	6.23565	-1.06479	0.230968	21.6913
	2363	RB4273	518	1557	iron-dependent peroxidase		1.1.1.-	2193431	2191875	5.1	57672	-	5.66953	-1.25225	0.238218	19.0231
	7313	RB13148	1012	3039	arylsulfatase A [precursor]			7058006	7054968	6.2	111097	-	6.44515	-1.38715	0.303939	21.9111
	1332	RB2479	273	822	conserved hypothetical protein			1296683	1295862	5.5	30436	-	6.05062	-1.20549	0.113411	9.40789
	4255	RB7557	327	984	von Willebrand factor type A domain protein			4058936	4059919	4.9	35328	+	5.89162	-1.03712	0.148667	14.3346
	5016	RB8937	560	1683	NADH oxidase		1.6.99.3	4763877	4762195	5.3	59977	-	6.29947	-1.36663	0.333272	24.3864
	5275	RB9445	249	750	integral membrane protein			5074872	5075621	10.4	26862	+	6.00291	-1.03644	0.185072	17.8565
	6639	RB11920	249	750	Protein of unknown function Zn-binding			6418443	6417694	9.1	27107	-	6.6143	-1.19773	0.130698	10.9121
	6983	RB12532	405	1218	metallophosphoesterase, secreted			6749031	6750248	5.8	45205	+	6.43194	-1.2766	0.172256	13.4933
	594	RB1129	895	2688	conserved hypothetical protein			583271	580584	5.8	99242	-	6.66517	-1.43001	0.148376	10.3759
	5740	RB10297	196	591	formaldehyde activating enzyme	fae		5563081	5562491	5.5	20967	-	6.43927	-1.24129	0.279711	22.5339
	4269	RB7578	189	570	Carbon storage regulator			4070466	4071035	8.8	20421	+	7.06471	-1.93697	0.301836	15.5828
	4477	RB7919	793	2382	serine/threonine protein kinase			4231818	4229437	5.4	87667	-	6.23083	-1.44298	0.222454	15.4164
	5722	RB10261	81	246	Carbon storage regulator	csrA		5545964	5545719	5.1	8704	-	7.78452	-1.68867	0.418396	24.7767
	6071	RB10907	252	759	conserved hypothetical protein			5920466	5919708	4.5	28547	-	6.20618	-1.00278	0.161187	16.0741
	6223	RB11185	303	912	universal stress protein family			6069342	6068431	5.4	33738	-	6.38873	-1.57064	0.167857	10.6872
	2	RB2	59	180	secreted protein			182	3	3.7	6489	-	7.28132	-3.2254	0.426053	13.2093
	56	RB95	157	474	conserved hypothetical protein, membrane			40090	39617	9.6	17913	-	6.12597	-1.05668	0.135956	12.8662
	70	RB125	297	894	membrane protein			54571	53678	6	32981	-	6.24939	-1.14569	0.0177801	1.55191
	182	RB319	95	288	hypothetical protein			159334	159621	10.2	10505	+	6.49372	-1.37322	0.225518	16.4225
	250	RB434	65	198	hypothetical protein			231791	231988	7.4	7385	+	6.40226	-1.07674	0.230089	21.3691
	472	RB869	71	216	hypothetical protein			460848	461063	4.4	8070	+	6.27183	-1.59923	0.372394	23.2858
	553	RB1036	480	1443	protein conserved in bacteria			539939	541381	5.8	51719	+	6.22532	-1.38619	0.298064	21.5024
	636	RB1199	181	546	hypothetical protein			611479	612024	5.7	19929	+	6.29776	-1.1918	0.202848	17.0203
	852	RB1588	151	456	ACP-like protein			817362	817817	5	17451	+	6.56559	-1.14081	0.223434	19.5856
	883	RB1644	123	372	secreted protein			845824	845453	9.7	13720	-	8.37187	-2.53918	0.169396	6.67129
	980	RB1860	110	333	hypothetical protein			960361	960693	10.9	11827	+	6.28342	-1.3721	0.235596	17.1705
	1130	RB2150	93	282	hypothetical protein			1138311	1138030	4.4	10755	-	7.5007	-2.08102	0.260398	12.513
	1183	RB2247	579	1740	conserved hypothetical protein containing YTV domains			1181238	1179499	9.8	65013	-	7.61633	-1.36632	0.129803	9.50018
	1472	RB2714	302	909	protein containing DUF541			1415817	1414909	9.5	33087	-	6.35008	-1.17415	0.119255	10.1567
	1660	RB3057	72	219	hypothetical protein			1579920	1580138	10.8	8044	+	6.25114	-1.06669	0.20079	18.8237
	1676	RB3097	117	354	hypothetical protein			1606459	1606106	11.3	12852	-	7.20159	-1.09038	0.0216834	1.98861
	1701	RB3147	168	507	membrane protein			1624840	1624334	8.7	18759	-	6.06927	-1.01599	0.0731661	7.20145
	1825	RB3362	87	264	hypothetical protein			1728546	1728283	11.9	10017	-	6.14462	-1.08058	0.177809	16.455
	1827	RB3365	43	132	hypothetical protein			1730124	1730255	11.4	4886	+	8.50895	-2.76393	0.211492	7.65184
	1844	RB3394	36	111	hypothetical protein			1752044	1752154	10.5	4239	+	5.91511	-1.10325	0.21938	19.8848
	1845	RB3395	398	1197	secreted protein containing DUF1559			1752151	1753347	7.8	43136	+	6.18529	-1.25445	0.20785	16.569
	1980	RB3623	60	183	hypothetical protein			1886670	1886488	6.1	6661	-	5.82804	-1.11835	0.179679	16.0664
	2200	RB3981	161	486	hypothetical protein			2058000	2058485	4.1	18283	+	6.13935	-1.02255	0.186574	18.246
	2312	RB4194	53	162	hypothetical protein			2156685	2156524	11.4	5728	-	7.47121	-1.86101	0.398504	21.4134
	2350	RB4255	204	615	hypothetical protein			2180806	2180192	10.3	21582	-	9.17437	-1.16242	0.163428	14.0593
	2354	RB4260	262	789	membrane protein			2181703	2182491	10	27432	+	6.23828	-1.0555	0.18649	17.6683
	2369	RB4283	499	1500	PvdD/PvdJ			2201462	2199963	5.7	56411	-	6.08706	-1.29555	0.193955	14.9708
	2528	RB4547	422	1269	hypothetical protein			2330116	2328848	7.6	46274	-	5.66485	-1.04803	0.140183	13.3759
	2553	RB4590	74	225	hypothetical protein			2352024	2351800	10.1	8330	-	9.62347	-3.10443	0.581557	18.7331
	2593	RB4652	52	159	hypothetical protein			2380494	2380652	12.6	5628	+	7.17451	-1.1644	0.0895247	7.68847
	2596	RB4657	123	372	hypothetical protein			2381865	2382236	12.2	13398	+	6.33753	-1.63584	0.0840749	5.13955
	2746	RB4897	184	555	hypothetical protein			2519505	2518951	10.9	20446	-	5.82979	-1.12458	0.16298	14.4925
	2789	RB4966	84	255	hypothetical protein			2552311	2552057	11.3	10016	-	9.21899	-2.28726	0.405599	17.7329
	2964	RB5262	95	288	membrane protein			2713742	2714029	6.3	10993	+	6.09126	-1.179	0.27387	23.229
	3239	RB5745	130	393	hypothetical protein			3001234	3000842	10.7	13522	-	7.22239	-3.1059	0.276543	8.9038
	3258	RB5779	187	564	hypothetical protein			3028410	3028973	4.4	21341	+	7.41031	-1.29098	0.117178	9.07666
	3271	RB5802	156	471	hypothetical protein			3039864	3040334	10.1	17001	+	6.67506	-1.07028	0.259663	24.2613
	3356	RB5957	154	465	secreted protein			3122093	3122557	3.3	15514	+	7.79448	-1.20853	0.284821	23.5676
	3430	RB6092	361	1086	Peptidase M50		3.4.24.-	3192387	3193472	9.6	39370	+	6.06012	-1.09206	0.128681	11.7834
	3466	RB6158	142	429	hypothetical protein			3233532	3233104	6	15746	-	6.26722	-1.19104	0.0409625	3.43922
	3476	RB6174	69	210	hypothetical protein			3239734	3239525	10.6	7870	-	6.23906	-1.15915	0.0261152	2.25295
	3725	RB6594	295	888	hypothetical protein			3505472	3506359	10.2	32951	+	6.23239	-1.06003	0.203605	19.2074
	3780	RB6699	47	144	hypothetical protein			3559781	3559924	11.1	5290	+	5.94128	-1.03037	0.145442	14.1155
	3802	RB6734	51	156	hypothetical protein			3577353	3577198	9	5639	-	6.35426	-1.59943	0.247959	15.503
	3827	RB6778	59	180	hypothetical protein			3603142	3603321	5.5	6533	+	6.60308	-0.998706	0.211011	21.1285
	3836	RB6789	180	543	secreted protein			3608487	3607945	5	20191	-	6.53011	-1.67028	0.15665	9.37865
	3921	RB6951	1120	3363	hypothetical protein			3693377	3690015	4.6	123187	-	6.38038	-1.10539	0.209723	18.9727
	3971	RB7042	91	276	hypothetical protein			3743971	3744246	10.4	10835	+	6.23087	-1.19185	0.220883	18.5328
	4008	RB7108	91	276	hypothetical protein			3775303	3775578	10.9	10200	+	6.39936	-1.39286	0.318849	22.8918
	4016	RB7117	181	546	Ribosomal protein L35			3780322	3779777	11.4	19816	-	7.17945	-1.8786	0.0425232	2.26356
	4049	RB7178	45	138	hypothetical protein			3806924	3807061	12.3	5320	+	7.20732	-1.78037	0.438277	24.6171
	4050	RB7180	104	315	hypothetical protein			3807345	3807031	10.8	11535	-	7.33541	-1.58445	0.354908	22.3995
	4175	RB7414	108	327	hypothetical protein			3965263	3964937	12.2	11737	-	6.4082	-1.89539	0.354684	18.713
	4315	RB7647	73	222	hypothetical protein			4111931	4112152	7.4	8269	+	9.15188	-2.2076	0.184392	8.35258
	4377	RB7748	74	225	hypothetical protein			4150491	4150715	8.9	8433	+	6.44239	-1.25369	0.0668054	5.32871
	4424	RB7832	50	153	hypothetical protein			4192499	4192651	13	5566	+	7.75239	-1.99441	0.407276	20.4209
	4568	RB8098	71	216	hypothetical protein			4337334	4337119	10.8	7950	-	9.483	-2.79339	0.290916	10.4144
	4589	RB8144	143	432	hypothetical protein			4354622	4354191	10.1	16269	-	8.80354	-1.44214	0.167682	11.6274
	4669	RB8301	342	1029	membrane protein			4436412	4435384	9.7	37525	-	5.72131	-1.12719	0.231336	20.5232
	4759	RB8474	180	543	hypothetical protein			4524096	4523554	9.3	20951	-	6.23744	-1.212	0.20681	17.0636
	4785	RB8518	370	1113	hypothetical protein			4543984	4545096	11.5	41176	+	6.23785	-1.06098	0.0373751	3.52271
	4830	RB8594	41	126	hypothetical protein			4581645	4581770	9.2	4509	+	6.17364	-1.40086	0.105141	7.50549
	4861	RB8669	37	114	hypothetical protein			4614557	4614670	11.5	4395	+	8.67623	-3.89099	0.394829	10.1473
	4920	RB8776	86	261	hypothetical protein			4665512	4665772	9.3	9344	+	7.06372	-1.49689	0.33689	22.506
	4952	RB8833	317	954	Zinc transporter ZIP			4696475	4697428	6.8	33766	+	6.38724	-1.87929	0.38201	20.3274
	5044	RB9009	257	774	secreted protein			4799393	4800166	6	29870	+	6.32938	-1.3316	0.146829	11.0265
	5068	RB9057	95	288	hypothetical protein			4834849	4834562	10.9	10885	-	7.35905	-1.45875	0.134206	9.2001
	5114	RB9142	131	396	hypothetical protein			4892884	4893279	11.3	14259	+	6.77645	-1.48435	0.342424	23.069
	5117	RB9146	552	1659	conserved hypothetical protein, secreted			4895339	4893681	5.8	60781	-	6.10936	-1.14983	0.0452818	3.93814
	5156	RB9228	637	1914	hypothetical protein			4934679	4936592	7.8	73174	+	6.33563	-1.00151	0.108613	10.8449
	5205	RB9324	267	804	secreted protein			4992474	4993277	6.7	29463	+	6.25029	-1.94461	0.315262	16.2121
	5225	RB9354	183	552	hypothetical protein			5011855	5012406	10.5	20002	+	6.4177	-1.03163	0.229248	22.2219
	5226	RB9356	129	390	protein containing DUF1579			5012771	5012382	9.2	14158	-	7.08066	-1.73154	0.260283	15.0319
	5236	RB9376	1827	5484	protein containing cadherin domain			5029102	5023619	3.8	197136	-	6.17873	-1.02671	0.178529	17.3885
	5280	RB9460	79	240	hypothetical protein			5078860	5078621	10.3	8991	-	8.37797	-3.67446	0.279765	7.61378
	5313	RB9520	532	1599	conserved hypothetical protein			5114495	5112897	4.4	59231	-	6.13863	-1.07546	0.0441329	4.10363
	5446	RB9768	52	159	hypothetical protein			5264970	5264812	5.6	6062	-	6.12157	-1.2016	0.192917	16.0551
	5503	RB9872	67	204	hypothetical protein			5316692	5316895	5.4	6912	+	6.5335	-1.95762	0.218336	11.1531
	5574	RB10005	77	234	hypothetical protein			5389186	5389419	4.4	8625	+	6.38044	-1.18064	0.101899	8.63084
	5579	RB10014	534	1605	protein containing DUF1552			5395577	5393973	7.2	58534	-	6.25288	-1.06385	0.196849	18.5035
	5855	RB10521	53	162	hypothetical protein			5708182	5708343	9.1	6074	+	6.75539	-1.44679	0.155291	10.7335
	5885	RB10579	101	306	secreted protein			5739254	5738949	12.4	11507	-	7.41466	-1.35797	0.247293	18.2106
	5887	RB10581	384	1155	secreted protein containing DUF1559			5739353	5740507	6.2	41431	+	7.35192	-1.29309	0.227974	17.6302
	6042	RB10860	96	291	hypothetical protein			5896828	5896538	10	10535	-	6.22947	-1.08068	0.118082	10.9267
	6043	RB10861	46	141	hypothetical protein			5896851	5896991	4.2	4833	+	7.17599	-1.15196	0.0986327	8.56214
	6045	RB10864	314	945	hypothetical protein			5898139	5899083	4.7	34608	+	6.33749	-1.11353	0.129821	11.6585
	6232	RB11204	170	513	hypothetical protein			6077364	6076852	10.6	19111	-	6.49636	-1.56655	0.35395	22.5942
	6258	RB11245	53	162	hypothetical protein			6099126	6098965	6.3	6073	-	6.40983	-1.28635	0.277754	21.5925
	6280	RB11287	75	228	hypothetical protein			6118405	6118632	9.1	8478	+	6.21475	-1.10202	0.259108	23.5121
	6304	RB11319	551	1656	hypothetical protein			6136312	6134657	6.1	63215	-	5.99525	-1.0855	0.0252724	2.32818
	6336	RB11383	573	1722	conserved hypothetical protein			6174244	6175965	4.5	66716	+	6.41645	-1.05337	0.0251893	2.39131
	6343	RB11392	148	447	conserved hypothetical protein			6177208	6177654	5	16382	+	6.51322	-1.49903	0.214317	14.297
	6371	RB11439	93	282	conserved hypothetical protein			6197993	6198274	10.6	10906	+	8.84711	-1.72725	0.0599196	3.46908
	6385	RB11450	60	183	conserved hypothetical protein			6200046	6200228	11.8	6517	+	9.27805	-1.86964	0.241329	12.9078
	6536	RB11703	52	159	conserved hypothetical protein			6311093	6311251	12	6046	+	6.37546	-1.38081	0.151584	10.9779
	6569	RB11766	129	390	conserved hypothetical protein			6334355	6334744	10.4	14762	+	6.41439	-1.76978	0.228615	12.9178
	6579	RB11804	132	399	conserved hypothetical protein			6363537	6363139	11.3	15013	-	6.63424	-2.16876	0.341047	15.7255
	6580	RB11805	61	186	conserved hypothetical protein			6363715	6363530	12.1	7084	-	6.62636	-2.06361	0.383548	18.5863
	6642	RB11925	76	231	conserved hypothetical protein			6419855	6420085	12.2	8248	+	6.07341	-1.50272	0.326015	21.6949
	6683	RB11992	205	618	conserved hypothetical protein, membrane			6469784	6470401	5.8	22120	+	6.40918	-1.22864	0.047324	3.85173
	6730	RB12084	285	858	conserved hypothetical protein, secreted			6520429	6519572	4.7	31843	-	6.4419	-1.04313	0.0610272	5.85042
	6744	RB12114	110	333	conserved hypothetical protein			6540259	6539927	11.8	12716	-	6.29033	-1.04134	0.170487	16.3719
	6781	RB12193	36	111	conserved hypothetical protein			6575977	6575867	7.5	3719	-	6.56636	-2.2472	0.236432	10.5211
	6787	RB12201	69	210	conserved hypothetical protein			6578161	6577952	12.5	7444	-	7.70297	-1.58221	0.0646421	4.08557
	6801	RB12220	171	516	conserved hypothetical protein			6587027	6586512	4.7	19504	-	6.38896	-1.71087	0.365607	21.3696
	6857	RB12318	55	168	conserved hypothetical protein			6625565	6625398	11	6095	-	6.42769	-1.64927	0.197292	11.9624
	6907	RB12403	59	180	conserved hypothetical protein			6673741	6673562	7.3	6301	-	6.4842	-1.46	0.0317919	2.17753
	6920	RB12426	137	414	conserved hypothetical protein, membrane			6684059	6684472	10.6	15166	+	6.04538	-1.3705	0.157937	11.5241
	6936	RB12447	103	312	conserved hypothetical protein			6700272	6700583	10.6	11445	+	6.59108	-1.39284	0.284564	20.4305
	6953	RB12477	354	1065	conserved hypothetical protein, secreted			6716008	6717072	7.6	39728	+	6.61096	-2.0973	0.0303358	1.44642
	6992	RB12550	63	192	conserved hypothetical protein			6762725	6762534	11.9	7124	-	6.5035	-2.30225	0.177732	7.71992
	6996	RB12557	41	126	conserved hypothetical protein			6765784	6765659	9.2	4684	-	6.2846	-1.3251	0.282317	21.3054
	7009	RB12581	174	525	conserved hypothetical protein			6780597	6780073	9.9	19433	-	6.32341	-1.70855	0.110404	6.46185
	7365	RB13247	185	558	conserved hypothetical protein			7104177	7103620	10.2	21780	-	6.30556	-1.40145	0.227933	16.2641
300min	ID	Locus	AA	Nuc	Product	Gene	EC	Start	Stop	IEP	MW(kDa)	Strand	Intensity	Ratio	Stdev	%
	5699	RB10217	479	1440	ATP synthase beta subunit			5519560	5520999	4.9	52151	+	5.86236	-1.32303	0.258725	19.5555
	5700	RB10219	128	387	ATP synthase epsilon chain	atpE	3.6.3.14	5521003	5521389	4.6	14002	+	5.48191	-1.02809	0.0462061	4.49437
	515	RB950	442	1329	Cationic amino acid transporter			501765	500437	9.7	46180	-	5.945	-1.04955	0.180085	17.1582
	1782	RB3287	527	1584	ABC-transporter, ATP-binding protein			1688084	1689667	6.8	57635	+	5.33032	-1.19794	0.0613256	5.11926
	1967	RB3603	344	1035	secreted protein			1875461	1874427	4.6	37999	-	5.87568	-1.84643	0.110765	5.99885
	2109	RB3830	214	645	ARYLESTERASE PROTEIN			1987949	1988593	5.6	23495	+	5.9977	-1.07758	0.262571	24.3667
	2359	RB4269	282	849	glutamic acid specific endopeptidase, GSE=serine endopeptidase			2185049	2184201	5.6	31283	-	5.92839	-1.85427	0.153419	8.27386
	3301	RB5861	400	1203	FAD dependent oxidoreductase		1.4.3.3	3073915	3075117	5.9	44955	+	5.73603	-1.01551	0.140242	13.81
	4534	RB8038	1381	4146	Hydantoinase/oxoprolinase			4298294	4302439	5.3	147404	+	5.82915	-1.21756	0.244492	20.0805
	4645	RB8254	729	2190	amino acid transporter, permease			4412322	4414511	10.1	77104	+	5.33842	-1.19424	0.0988789	8.27967
	6865	RB12327	686	2061	TGF-beta receptor, type I/II extracellular region			6633918	6631858	4.5	75645	-	6.01457	-1.81149	0.295013	16.2857
	2192	RB3967	544	1635	sodium:proline/pantothenate symporter (proline/pantothenate permease)			2053237	2054871	9.4	59256	+	5.96058	-1.56618	0.22977	14.6707
	3721	RB6588	279	840	Purine phosphorylase, family 2		2.4.2.-	3502583	3501744	4.8	30449	-	5.51741	-1.03036	0.151507	14.7044
	3863	RB6844	316	951	Ribose-phosphate pyrophosphokinase	prs	2.7.6.1	3637931	3638881	7	34778	+	6.08667	-1.61154	0.110907	6.88205
	571	RB1074	353	1062	Bacterial inner-membrane translocator			558194	559255	9.2	36366	+	5.7399	-1.19742	0.105374	8.80009
	1423	RB2627	342	1029	Glyceraldehyde 3-phosphate dehydrogenase	gap	1.2.1.12	1364551	1365579	5.4	36716	+	6.6038	-1.96678	0.360597	18.3343
	1905	RB3496	511	1536	ribose ABC transporter, ATP-binding protein	rbsA	3.6.3.17	1808754	1810289	5.4	56465	+	5.86331	-1.35337	0.148072	10.941
	2999	RB5321	294	885	protein containing xylose isomerase-like TIM barrel			2748548	2749432	4.5	33540	+	5.59076	-1.14628	0.067501	5.88869
	3840	RB6793	350	1053	conserved hypothetical protein, membrane			3610014	3608962	9.5	37820	-	5.87209	-1.06104	0.22824	21.5109
	2295	RB4160	386	1161	conserved hypothetical protein			2136438	2137598	5.1	43127	+	6.24429	-1.05161	0.15507	14.7459
	179	RB314	309	930	malonyl CoA-acyl carrier protein transacylase	fabD	2.3.1.39	156968	157897	4.4	32349	+	6.9686	-2.82278	0.286901	10.1638
	2733	RB4876	397	1194	delta 9 acyl-lipid fatty acid desaturase		1.14.19.-	2506214	2505021	9.5	44741	-	7.89446	-1.9261	0.105751	5.49043
	145	RB264	64	195	Ribosomal protein S21			132677	132871	12.3	8074	+	6.616	-1.34629	0.312703	23.2269
	658	RB1233	206	621	30S ribosomal protein S4	rpsD		629490	628870	11.2	23193	-	6.85499	-1.23316	0.252559	20.4807
	2178	RB3942	177	534	SpoU rRNA methylase family protein		2.1.1.-	2039096	2038563	8.8	20222	-	5.87836	-1.2211	0.166922	13.6698
	3062	RB5434	695	2088	Elongation factor G 1	fusA1		2817863	2815776	4.7	77788	-	5.76233	-1.01352	0.244156	24.0899
	3272	RB5804	818	2457	polynucleotide phosphorylase			3040160	3042616	5.3	88202	+	6.03762	-1.26088	0.0771821	6.12129
	3627	RB6436	320	963	Tryptophanyl-tRNA synthetase	trpS	6.1.1.2	3389983	3389021	5.5	35532	-	5.82997	-1.08267	0.194472	17.9622
	3959	RB7022	90	273	Ribosomal protein S20			3735291	3735563	12.3	10255	+	6.69943	-1.45177	0.303024	20.8728
	4423	RB7829	108	327	Ribosomal protein S10			4192031	4192357	10.3	11931	+	7.74795	-1.55491	0.165134	10.6202
	4426	RB7834	222	669	Ribosomal protein L4/L1e			4193390	4194058	10.7	24288	+	6.99045	-1.46615	0.185231	12.6338
	4427	RB7836	107	324	Ribosomal L23 protein			4194060	4194383	10.8	12651	+	7.37166	-1.94131	0.178555	9.19766
	4428	RB7837	286	861	Ribosomal protein L2			4194481	4195341	11.8	31108	+	6.87116	-1.29557	0.197232	15.2236
	4429	RB7838	89	270	Ribosomal protein S19/S15			4195376	4195645	10.8	9943	+	6.77888	-1.79243	0.241362	13.4656
	4430	RB7839	119	360	Ribosomal protein L22/L17			4195706	4196065	11	13471	+	6.88196	-1.4438	0.252852	17.5129
	4432	RB7841	138	417	Ribosomal protein L16			4196810	4197226	11.1	15313	+	6.59511	-1.78429	0.395908	22.1886
	4434	RB7849	108	327	Ribosomal protein S17			4197700	4198026	10	12074	+	6.60597	-2.0803	0.490344	23.5709
	4435	RB7850	122	369	Ribosomal protein L14b/L23e			4198081	4198449	11	13526	+	6.64276	-1.98655	0.243402	12.2525
	4437	RB7852	196	591	50S ribosomal protein L5	rplE		4198935	4199525	10.4	22118	+	6.27283	-1.50079	0.215453	14.356
	4438	RB7854	61	186	Ribosomal protein S14			4199624	4199809	11.8	6962	+	6.65661	-2.04408	0.242106	11.8442
	4441	RB7857	149	450	Ribosomal protein L18P/L5E			4200854	4201303	11.6	16541	+	6.3042	-1.83265	0.344496	18.7977
	4443	RB7863	164	495	Ribosomal protein L15			4202048	4202542	11.2	17961	+	5.78376	-1.28679	0.14943	11.6127
	4463	RB7899	141	426	50S ribosomal protein L11	rplK		4220226	4220651	9.6	15063	+	6.50003	-1.56037	0.305031	19.5486
	4824	RB8580	113	342	sigma-54 modulation protein			4577393	4577734	5.7	12706	+	7.15746	-1.27047	0.141514	11.1387
	5832	RB10471	151	456	Ribosomal protein L13			5678759	5678304	10	17369	-	7.33755	-1.62026	0.25109	15.4968
	7029	RB12623	127	384	Ribosomal protein S13			6796904	6797287	10.8	14481	+	6.98519	-1.07608	0.226117	21.0131
	7030	RB12625	127	384	Ribosomal protein S11			6797354	6797737	11.4	13570	+	7.05152	-1.31545	0.116273	8.83905
	7145	RB12824	146	441	Ribosomal protein S16			6917743	6917303	5.3	15885	-	6.77799	-1.44033	0.319975	22.2154
	7154	RB12839	225	678	Ribosomal protein L1			6921934	6922611	9.8	24159	+	7.19436	-2.42357	0.311849	12.8674
	4459	RB7894	398	1197	translation elongation factor EF-Tu			4217484	4218680	5.2	43184	+	7.36423	-2.96786	0.179207	6.03824
	2610	RB4681	65	198	cold shock protein	cspA		2391934	2392131	4.7	6982	+	6.85843	-2.84867	0.203577	7.14639
	5823	RB10458	206	621	Rnpc2-prov protein			5671130	5670510	10.3	21043	-	6.45757	-2.14096	0.440366	20.5686
	6819	RB12251	567	1704	DNA-directed RNA polymerase specialized sigma factor			6599262	6597559	9.4	59396	-	5.88369	-1.15471	0.167585	14.5132
	7031	RB12626	331	996	DNA-directed RNA polymerase alpha chain	rpoA	2.7.7.6	6797797	6798792	4.9	36760	+	6.44283	-1.10433	0.0805115	7.29055
	2213	RB3999	436	1311	site-specific recombinase,			2064741	2063431	10.4	49552	-	7.15676	-1.42979	0.0863854	6.04181
	3528	RB6276	105	318	Histone-like bacterial DNA-binding protein			3297504	3297187	10.4	11299	-	7.63253	-2.5659	0.165849	6.46356
	5531	RB9917	169	510	Single-strand binding protein/Primosomal replication protein n	ssb		5344370	5343861	5.3	18108	-	6.78424	-1.22339	0.290849	23.774
	1615	RB2978	152	459	nudix (nucleoside diphosphate linked moiety X)-type motif 2			1536161	1536619	5.9	17438	+	5.73635	-1.05685	0.179735	17.0066
	1334	RB2482	390	1173	glycosyl transferase, group 1			1298060	1296888	9.4	43071	-	5.70159	-1.0064	0.0752081	7.47299
	1360	RB2512	325	978	GDP-mannose 4,6 dehydratase 1	GMD1	4.2.1.47	1314652	1313675	6.8	36583	-	5.91011	-1.08326	0.142661	13.1696
	2102	RB3817	470	1413	Membrane bound O-acyl transferase, MBOAT			1979134	1977722	10.4	53378	-	4.99255	-1.04973	0.192352	18.324
	3524	RB6269	405	1218	UDP-glucose 4-epimerase	galE	5.1.3.2	3294798	3293581	5.3	44117	-	5.85511	-1.0651	0.230509	21.6419
	3738	RB6624	503	1512	Bacterial sugar transferase		2.7.8.6	3520589	3522100	7.7	55315	+	6.07199	-1.55825	0.352232	22.6043
	3890	RB6895	401	1206	Glycosyl transferase, family 4			3666358	3665153	6.6	42272	-	6.05554	-1.10755	0.184917	16.696
	5282	RB9463	628	1887	ATPase with chaperone activity			5079098	5080984	9.4	69732	+	6.04866	-1.43978	0.132599	9.20969
	236	RB406	557	1674	arylsulfatase			217496	215823	5.3	63383	-	5.67415	-1.00279	0.161701	16.125
	642	RB1205	456	1371	choline sulfatase	betC	3.1.6.6	615037	613667	6.6	51848	-	5.51684	-1.19347	0.155852	13.0587
	1850	RB3403	491	1476	arylsulfatase precursor	arsA	3.1.6.8	1756892	1755417	5.5	55139	-	5.7545	-1.18366	0.282638	23.8784
	2363	RB4273	518	1557	iron-dependent peroxidase		1.1.1.-	2193431	2191875	5.1	57672	-	5.81568	-1.1036	0.125668	11.3871
	2899	RB5146	522	1569	arylsulfatase A precursor (ASA)	ARSA	3.1.6.8	2645523	2647091	5	58243	+	5.71722	-1.01106	0.221713	21.9287
	7168	RB12861	309	930	Oligopeptide transport system permease protein OppB.	oppB		6932929	6932000	9.5	33415	-	5.21218	-1.32919	0.108372	8.15324
	2075	RB3768	437	1314	Major facilitator superfamily MFS_1			1948093	1949406	8.6	47456	+	5.64239	-1.09634	0.162548	14.8264
	1644	RB3032	477	1434	Major facilitator superfamily MFS_1			1567813	1569246	9.8	52109	+	5.85065	-1.38041	0.291298	21.1023
	2729	RB4870	1081	3246	transporter, AcrB/D/F family			2502527	2499282	5	116198	-	5.84673	-1.25441	0.248664	19.8231
	4107	RB7276	916	2751	peptide synthetase			3866177	3868927	5	101234	+	5.79874	-1.15502	0.1278	11.0647
	5620	RB10081	680	2043	Lipid A export ATP-binding/permease protein msbA	msbA		5441353	5439311	9.5	75625	-	5.69996	-1.06563	0.127657	11.9794
	1332	RB2479	273	822	conserved hypothetical protein			1296683	1295862	5.5	30436	-	6.10559	-2.04201	0.0875996	4.28987
	342	RB609	737	2214	hypothetical protein			333445	331232	5.2	81456	-	5.75447	-1.08558	0.265716	24.4769
	1501	RB2771	479	1440	hypothetical protein			1443728	1442289	9.3	52483	-	5.9058	-1.21405	0.145952	12.0219
	2042	RB3710	524	1575	carbon-nitrogen hydrolase			1920808	1922382	5.3	60043	+	6.29515	-1.23528	0.204324	16.5407
	2076	RB3770	349	1050	NAD-dependent deyhydrogenase			1949403	1950452	4.9	39765	+	5.33524	-0.999746	0.169052	16.9094
	2774	RB4937	369	1110	oxidoreductase			2540086	2541195	5	39670	+	5.5543	-1.13523	0.0990684	8.7267
	4255	RB7557	327	984	von Willebrand factor type A domain protein			4058936	4059919	4.9	35328	+	5.52992	-1.20401	0.157869	13.1119
	5275	RB9445	249	750	integral membrane protein			5074872	5075621	10.4	26862	+	5.74974	-1.01418	0.0482963	4.76212
	5409	RB9692	159	480	protein containing DUF796			5222065	5222544	4.4	17120	+	5.40875	-1.16713	0.19243	16.4874
	6503	RB11650	459	1380	NADH-dependent dehydrogenase			6284983	6283604	5.8	50841	-	5.89072	-1.02114	0.0755817	7.40169
	2057	RB3739	139	420	conserved hypothetical protein			1935471	1935052	4	15381	-	6.66196	-1.22152	0.296376	24.2628
	3274	RB5811	289	870	secreted hypothetical protein			3046272	3047141	4.9	32024	+	6.01355	-1.01573	0.230871	22.7296
	3329	RB5905	226	681	serine/threonine protein phosphatase			3094488	3095168	4.6	24910	+	6.04971	-1.24641	0.145432	11.668
	5722	RB10261	81	246	Carbon storage regulator	csrA		5545964	5545719	5.1	8704	-	7.80937	-1.81168	0.135075	7.45578
	6279	RB11286	131	396	TspO/MBR-related protein			6117961	6118356	9.8	15445	+	5.60621	-1.0023	0.138371	13.8053
	4825	RB8584	159	480	Nitrogen regulatory IIA protein	ptsN	2.7.1.69	4577819	4578298	4.4	17423	+	6.78178	-1.06776	0.0343359	3.21571
	2	RB2	59	180	secreted protein			182	3	3.7	6489	-	6.67569	-3.56563	0.532932	14.9464
	3	RB3	73	222	hypothetical protein			39	260	8.9	8439	+	6.07754	-1.66588	0.185967	11.1633
	43	RB73	98	297	membrane protein			28727	29023	10.1	11150	+	5.36545	-1.13538	0.147376	12.9803
	108	RB187	35	108	hypothetical protein			95474	95367	9.4	3992	-	5.71189	-1.28237	0.100176	7.81178
	114	RB197	53	162	hypothetical protein			102804	102965	9.1	6089	+	5.81727	-1.21643	0.122032	10.0319
	130	RB229	585	1758	secreted protein containing DUF1551			122782	121025	4.5	62454	-	5.81748	-1.37546	0.172001	12.5049
	133	RB241	47	144	hypothetical protein			124403	124546	11.4	5298	+	5.81273	-1.29453	0.0405305	3.13091
	182	RB319	95	288	hypothetical protein			159334	159621	10.2	10505	+	6.29918	-1.7112	0.225898	13.2012
	193	RB337	97	294	hypothetical protein			169241	169534	12.5	11059	+	6.05769	-1.64805	0.370645	22.4899
	202	RB354	51	156	hypothetical protein			177535	177380	12	5703	-	5.86871	-1.23443	0.253915	20.5694
	209	RB367	67	204	hypothetical protein			183924	183721	10.4	7521	-	5.54149	-1.37915	0.0244338	1.77166
	250	RB434	65	198	hypothetical protein			231791	231988	7.4	7385	+	6.14449	-1.48695	0.223724	15.0458
	279	RB475	727	2184	secreted protein			255858	253675	5.3	79993	-	5.43885	-1.29226	0.12373	9.57466
	330	RB573	42	129	hypothetical protein			313188	313316	11.3	4991	+	6.06586	-1.62779	0.191364	11.7561
	388	RB716	528	1587	protein containing DUF1501			384519	386105	7.3	58311	+	5.81734	-1.08712	0.165461	15.2201
	396	RB735	54	165	hypothetical protein			393774	393610	10.7	6032	-	6.40976	-1.42243	0.208547	14.6613
	409	RB767	311	936	conserved hypothetical protein, secreted			411420	412355	5.7	34002	+	5.79871	-1.39743	0.151291	10.8264
	413	RB776	62	189	hypothetical protein			416391	416203	9.6	7111	-	5.64854	-0.997208	0.12602	12.6373
	449	RB825	117	354	hypothetical protein			434184	433831	7.8	13302	-	5.92419	-1.45131	0.291611	20.093
	466	RB861	499	1500	conserved hypothetical protein, membrane			457825	456326	5.6	54035	-	5.54679	-1.01197	0.234232	23.1462
	472	RB869	71	216	hypothetical protein			460848	461063	4.4	8070	+	6.11169	-2.13168	0.527754	24.7576
	473	RB870	428	1287	protein containing DUF1559			461164	462450	5.3	45928	+	6.63731	-1.22341	0.0325211	2.65823
	503	RB930	41	126	hypothetical protein			492148	492023	10.2	4479	-	6.14435	-1.18973	0.249524	20.9732
	516	RB951	234	705	protein containing DUF1596			502459	501755	12.3	25583	-	6.35007	-2.05087	0.0392137	1.91206
	622	RB1179	128	387	hypothetical protein			603998	604384	12	13863	+	7.19707	-1.68391	0.155406	9.22886
	699	RB1305	263	792	hypothetical protein			660019	660810	9.2	28661	+	5.96039	-1.27768	0.198529	15.5382
	781	RB1461	184	555	membrane protein			743517	742963	10	21051	-	5.24217	-1.06402	0.138925	13.0566
	849	RB1581	582	1749	membrane protein			814265	812517	6.7	65366	-	5.79223	-1.33174	0.135357	10.1639
	883	RB1644	123	372	secreted protein			845824	845453	9.7	13720	-	8.29086	-1.52268	0.203567	13.369
	1012	RB1922	102	309	hypothetical protein			998917	998609	10.9	11658	-	6.02084	-1.54872	0.0435703	2.81331
	1053	RB2011	93	282	hypothetical protein			1059411	1059692	4.4	9880	+	6.54262	-1.71304	0.202241	11.806
	1088	RB2080	46	141	hypothetical protein			1091549	1091409	9.9	5071	-	6.47837	-2.11741	0.129066	6.09547
	1099	RB2097	61	186	hypothetical protein			1106473	1106658	9.9	6506	+	6.00287	-1.65301	0.379633	22.9661
	1105	RB2105	470	1413	membrane protein			1114012	1112600	9.6	51853	-	6.18972	-1.84672	0.139495	7.55367
	1106	RB2107	93	282	hypothetical protein			1113972	1114253	10.1	10253	+	6.1049	-1.45183	0.324085	22.3224
	1130	RB2150	93	282	hypothetical protein			1138311	1138030	4.4	10755	-	7.13267	-2.16822	0.265495	12.2448
	1144	RB2175	98	297	membrane protein			1148511	1148807	10.3	10772	+	6.00819	-1.06853	0.103547	9.69061
	1183	RB2247	579	1740	conserved hypothetical protein containing YTV domains			1181238	1179499	9.8	65013	-	6.79701	-2.29519	0.262908	11.4547
	1184	RB2251	75	228	hypothetical protein			1181714	1181487	4.5	8027	-	7.17418	-2.64202	0.222202	8.41032
	1188	RB2255	628	1887	hypothetical protein			1186018	1184132	4.1	66330	-	6.50313	-1.7772	0.168652	9.48978
	1205	RB2281	310	933	hypothetical protein			1196032	1196964	11.2	33398	+	6.48832	-1.20978	0.0696114	5.75408
	1217	RB2302	46	141	hypothetical protein			1204388	1204528	5.6	5335	+	6.73239	-1.68865	0.0801521	4.74651
	1220	RB2306	41	126	hypothetical protein			1206782	1206907	9	4759	+	6.11639	-1.50862	0.258286	17.1207
	1236	RB2331	133	402	hypothetical protein			1215088	1214687	10.3	15081	-	6.00678	-1.03369	0.0952322	9.21288
	1253	RB2353	124	375	membrane protein			1221696	1221322	10.4	13329	-	5.92735	-1.17709	0.248716	21.1297
	1265	RB2370	54	165	hypothetical protein			1229187	1229023	6.3	6204	-	5.63425	-1.0105	0.119894	11.8648
	1277	RB2384	65	198	hypothetical protein			1242697	1242500	12	7263	-	6.06224	-1.73403	0.362663	20.9144
	1285	RB2400	66	201	hypothetical protein			1248699	1248499	12.1	7112	-	5.70829	-1.04374	0.0501424	4.80409
	1295	RB2420	547	1644	hypothetical protein			1258838	1260481	9.3	59939	+	5.74596	-1.12061	0.246131	21.964
	1297	RB2425	102	309	hypothetical protein			1260766	1261074	11.1	11189	+	5.92765	-1.43959	0.30215	20.9886
	1310	RB2451	90	273	hypothetical protein			1278610	1278882	10.7	9921	+	5.89459	-1.16191	0.109344	9.41067
	1322	RB2467	66	201	hypothetical protein			1287454	1287654	11.3	7649	+	5.7663	-1.00439	0.0453918	4.51936
	1338	RB2489	66	201	hypothetical protein			1301658	1301458	9	7521	-	5.08827	-1.21627	0.0571993	4.70283
	1339	RB2490	43	132	hypothetical protein			1301758	1301627	7.4	4782	-	5.81484	-1.02575	0.197989	19.3018
	1352	RB2503	515	1548	O-antigen flippase	wzx		1311056	1309509	10	55740	-	5.50307	-1.19482	0.2244	18.7812
	1424	RB2628	43	132	hypothetical protein			1365707	1365576	10	4777	-	5.98253	-1.33878	0.175026	13.0736
	1428	RB2636	116	351	hypothetical protein			1368450	1368100	11.7	12761	-	6.72143	-1.94472	0.0893482	4.59439
	1446	RB2667	236	711	membrane protein			1387198	1386488	10.7	25698	-	5.73377	-1.35496	0.248473	18.3381
	1472	RB2714	302	909	protein containing DUF541			1415817	1414909	9.5	33087	-	5.90251	-1.21979	0.154178	12.6397
	1505	RB2782	589	1770	protein containing DUF1559			1445576	1447345	7.2	63826	+	7.37029	-1.02744	0.125617	12.2262
	1542	RB2852	240	723	conserved hypothetical protein, membrane			1482871	1482149	9.4	26727	-	5.59089	-1.20342	0.0760914	6.32294
	1594	RB2948	148	447	membrane protein			1522349	1521903	9.5	16181	-	5.54254	-0.999782	0.138092	13.8122
	1597	RB2951	174	525	membrane protein			1523616	1523092	9.3	20061	-	5.56593	-1.19891	0.142076	11.8504
	1668	RB3067	153	462	membrane protein			1582850	1582389	7.6	17200	-	5.4981	-1.00169	0.0504234	5.03385
	1672	RB3073	51	156	hypothetical protein			1585180	1585025	9.1	5384	-	5.7961	-1.05856	0.210194	19.8567
	1686	RB3119	195	588	membrane protein			1616510	1615923	9.3	22301	-	5.63402	-1.09256	0.0806791	7.38442
	1688	RB3125	135	408	hypothetical protein			1618379	1617972	10.5	14861	-	6.8984	-1.65521	0.245502	14.8321
	1689	RB3127	68	207	hypothetical protein			1618378	1618584	12.3	7939	+	5.98425	-1.13707	0.211212	18.5751
	1692	RB3132	112	339	membrane protein			1619400	1619062	10.3	12831	-	5.71566	-1.22083	0.187128	15.3279
	1705	RB3152	68	207	hypothetical protein			1626667	1626461	12.2	7261	-	6.35308	-1.44379	0.252068	17.4588
	1767	RB3262	128	387	hypothetical protein			1678132	1678518	4.2	14073	+	5.92984	-1.08292	0.21791	20.1225
	1771	RB3268	231	696	hypothetical protein			1683003	1682308	12	25730	-	6.06673	-1.60337	0.262306	16.3597
	1776	RB3277	221	666	hypothetical protein			1686552	1685887	10.4	24222	-	6.12484	-1.91564	0.0339199	1.77068
	1789	RB3301	50	153	hypothetical protein			1694208	1694056	10.5	5470	-	6.05261	-1.19156	0.064224	5.38991
	1827	RB3365	43	132	hypothetical protein			1730124	1730255	11.4	4886	+	8.0836	-3.20132	0.169782	5.30349
	1828	RB3366	78	237	hypothetical protein			1730380	1730616	5.6	9481	+	5.63183	-1.0159	0.234902	23.1226
	1833	RB3372	115	348	hypothetical protein			1733666	1734013	10	12916	+	5.55705	-1.13775	0.199392	17.5251
	1842	RB3391	79	240	hypothetical protein			1751875	1751636	12.4	9331	-	6.29057	-1.46711	0.208818	14.2333
	1843	RB3393	60	183	secreted protein			1751865	1752047	12.3	7156	+	6.20639	-1.78395	0.206997	11.6032
	1844	RB3394	36	111	hypothetical protein			1752044	1752154	10.5	4239	+	6.08158	-1.86775	0.324709	17.385
	1845	RB3395	398	1197	secreted protein containing DUF1559			1752151	1753347	7.8	43136	+	6.08939	-1.67363	0.271568	16.2263
	1846	RB3398	67	204	hypothetical protein			1753293	1753496	11.4	7537	+	5.61951	-1.04105	0.167375	16.0776
	1847	RB3399	65	198	hypothetical protein			1753650	1753453	9.7	7418	-	6.36297	-2.34876	0.166517	7.08958
	1882	RB3455	57	174	hypothetical protein			1785458	1785631	10.2	6258	+	6.01238	-1.08425	0.260909	24.0636
	1892	RB3473	443	1332	membrane protein			1794413	1795744	4.8	47669	+	5.91847	-1.32116	0.230911	17.4779
	1904	RB3495	218	657	conserved hypothetical protein			1808101	1808757	5	23739	+	5.08672	-1.02588	0.164287	16.0143
	1942	RB3565	137	414	membrane protein			1853670	1854083	10.1	15653	+	5.53217	-1.06606	0.221517	20.7791
	1943	RB3566	64	195	hypothetical protein			1854080	1854274	9.4	7400	+	5.83718	-1.32039	0.127743	9.67462
	1946	RB3569	123	372	conserved hypothetical protein			1854728	1854357	7.5	13875	-	5.63073	-1.03656	0.183794	17.7312
	1950	RB3575	152	459	membrane protein			1858779	1859237	10.1	17195	+	5.71916	-1.46145	0.10112	6.91919
	1992	RB3644	127	384	hypothetical protein			1895184	1894801	4.9	14294	-	7.29682	-1.98772	0.257944	12.9769
	2025	RB3688	53	162	hypothetical protein			1910629	1910468	9.3	5981	-	6.07397	-1.32116	0.0999449	7.56494
	2047	RB3718	535	1608	Major facilitator superfamily MFS_1			1927114	1925507	4.6	57372	-	5.63016	-1.27284	0.149081	11.7125
	2048	RB3719	141	426	hypothetical protein			1927500	1927075	10.8	16330	-	6.20684	-2.09871	0.253121	12.0608
	2113	RB3835	50	153	hypothetical protein			1989687	1989839	11.3	5789	+	5.88406	-1.06169	0.264563	24.919
	2132	RB3867	284	855	Endonuclease/exonuclease/phosphatase			2000435	2001289	6.1	31682	+	6.12905	-1.22494	0.147965	12.0794
	2133	RB3868	125	378	hypothetical protein			2001663	2001286	11.9	14088	-	5.81114	-1.03084	0.133879	12.9874
	2139	RB3880	82	249	hypothetical protein			2006953	2006705	10.7	9535	-	6.05332	-1.55623	0.277263	17.8164
	2154	RB3905	38	117	hypothetical protein			2018601	2018717	5.1	4131	+	6.39619	-1.53804	0.135496	8.80965
	2166	RB3925	50	153	hypothetical protein			2033534	2033382	10.2	5399	-	5.89251	-1.00867	0.098261	9.74167
	2184	RB3953	857	2574	hypothetical protein			2048784	2046211	5.2	93881	-	5.8695	-1.42768	0.165936	11.6228
	2198	RB3975	204	615	hypothetical protein			2056726	2057340	12.3	22602	+	5.87884	-1.03624	0.0244744	2.36185
	2200	RB3981	161	486	hypothetical protein			2058000	2058485	4.1	18283	+	5.83432	-1.25225	0.203577	16.2569
	2206	RB3990	55	168	hypothetical protein			2060721	2060888	11.2	6203	+	6.08235	-1.56091	0.122207	7.82923
	2210	RB3994	191	576	hypothetical protein			2061291	2061866	4.1	20739	+	5.85632	-1.15036	0.199215	17.3176
	2216	RB4002	483	1452	hypothetical protein			2065341	2066792	4.6	53759	+	5.74828	-1.14484	0.234234	20.4599
	2244	RB4061	488	1467	Peptidase A24A, prepilin type IV:Peptidase A24A, N-terminal			2095498	2096964	9.7	54251	+	5.76129	-1.00617	0.11612	11.5408
	2254	RB4084	119	360	hypothetical protein			2104677	2105036	10	13521	+	6.12692	-1.60899	0.125917	7.82582
	2258	RB4093	45	138	hypothetical protein			2107600	2107737	10	5285	+	6.10256	-1.75865	0.159479	9.06827
	2260	RB4097	733	2202	conserved hypothetical protein			2108244	2110445	6.2	83188	+	5.88251	-1.23091	0.207531	16.8599
	2280	RB4129	426	1281	conserved hypothetical protein			2125088	2126368	4.6	46461	+	5.92706	-1.06684	0.103298	9.68268
	2285	RB4142	43	132	hypothetical protein			2130009	2130140	12	4964	+	6.21579	-1.43491	0.307966	21.4625
	2287	RB4145	90	273	hypothetical protein			2131933	2131661	12	10727	-	6.35146	-1.00304	0.168126	16.7616
	2312	RB4194	53	162	hypothetical protein			2156685	2156524	11.4	5728	-	7.19493	-1.98258	0.18723	9.44372
	2343	RB4243	58	177	hypothetical protein			2174155	2174331	4.4	6442	+	5.72222	-1.04717	0.168686	16.1087
	2369	RB4283	499	1500	PvdD/PvdJ			2201462	2199963	5.7	56411	-	6.0154	-1.74621	0.064726	3.70665
	2371	RB4285	841	2526	membrane protein			2204136	2201611	5.9	93852	-	5.7379	-1.02146	0.0587081	5.74744
	2416	RB4358	123	372	hypothetical protein			2239474	2239103	6.5	13459	-	6.12979	-1.7939	0.120491	6.71671
	2417	RB4360	156	471	hypothetical protein			2240075	2239605	4.7	17592	-	6.03875	-1.42666	0.0175121	1.22748
	2424	RB4373	109	330	hypothetical protein			2242863	2242534	4.8	12263	-	6.14566	-1.99148	0.265816	13.3477
	2528	RB4547	422	1269	hypothetical protein			2330116	2328848	7.6	46274	-	5.56596	-1.12956	0.184337	16.3193
	2553	RB4590	74	225	hypothetical protein			2352024	2351800	10.1	8330	-	9.54005	-2.32319	0.265226	11.4165
	2593	RB4652	52	159	hypothetical protein			2380494	2380652	12.6	5628	+	6.73316	-1.60996	0.151936	9.43721
	2596	RB4657	123	372	hypothetical protein			2381865	2382236	12.2	13398	+	6.26283	-1.93455	0.156375	8.08325
	2631	RB4719	54	165	hypothetical protein			2419276	2419112	12.3	6311	-	5.48304	-1.01521	0.237368	23.3812
	2647	RB4740	50	153	hypothetical protein			2431814	2431966	11.4	5598	+	6.08192	-1.86527	0.296836	15.9138
	2664	RB4766	130	393	membrane protein			2442991	2442599	9.7	14452	-	5.33292	-1.00817	0.126021	12.5
	2687	RB4801	96	291	hypothetical protein			2459502	2459212	9.8	10561	-	5.73061	-1.07419	0.129219	12.0294
	2698	RB4814	87	264	hypothetical protein			2467537	2467800	11.3	9301	+	6.3999	-1.49932	0.335331	22.3655
	2746	RB4897	184	555	hypothetical protein			2519505	2518951	10.9	20446	-	5.49935	-1.11428	0.157068	14.0959
	2777	RB4941	173	522	hypothetical protein			2541619	2542140	11.2	19306	+	5.74142	-1.95176	0.340308	17.436
	2781	RB4951	95	288	hypothetical protein			2547498	2547785	12.1	10953	+	6.65138	-1.70537	0.325985	19.1152
	2789	RB4966	84	255	hypothetical protein			2552311	2552057	11.3	10016	-	9.52046	-2.04803	0.272069	13.2844
	2794	RB4972	56	171	hypothetical protein			2557220	2557390	9	6197	+	7.05402	-1.33008	0.193207	14.526
	2825	RB5016	235	708	hypothetical protein			2579933	2579226	4.3	27492	-	5.12858	-1.11052	0.0486878	4.38423
	2858	RB5076	113	342	hypothetical protein			2612505	2612164	10.5	12883	-	5.02774	-1.12825	0.23871	21.1576
	2936	RB5211	159	480	conserved hypothetical protein			2688867	2689346	7.4	17871	+	5.92727	-1.14812	0.119301	10.3909
	2964	RB5262	95	288	membrane protein			2713742	2714029	6.3	10993	+	5.75707	-1.10623	0.241612	21.8411
	3045	RB5409	97	294	hypothetical protein			2794195	2794488	12.7	10898	+	7.5288	-3.71271	0.163277	4.3978
	3049	RB5415	62	189	hypothetical protein			2798737	2798925	12.3	7098	+	6.53288	-1.68659	0.310331	18.3999
	3052	RB5418	73	222	secreted protein			2805185	2804964	11	8406	-	5.412	-1.10321	0.241871	21.9243
	3239	RB5745	130	393	hypothetical protein			3001234	3000842	10.7	13522	-	6.7465	-2.89633	0.43858	15.1426
	3258	RB5779	187	564	hypothetical protein			3028410	3028973	4.4	21341	+	7.19466	-1.11223	0.177174	15.9296
	3271	RB5802	156	471	hypothetical protein			3039864	3040334	10.1	17001	+	6.76329	-1.57296	0.0840737	5.34493
	3291	RB5841	670	2013	serine/threonine protein phosphatase family			3061924	3063936	5.4	73664	+	5.57159	-1.05371	0.0930658	8.83223
	3356	RB5957	154	465	secreted protein			3122093	3122557	3.3	15514	+	7.12737	-1.82774	0.300561	16.4444
	3368	RB5976	54	165	hypothetical protein			3135318	3135482	11.8	6532	+	5.19257	-1.04026	0.185269	17.8099
	3388	RB6009	122	369	hypothetical protein			3149941	3149573	4.3	14124	-	5.86126	-1.31143	0.277702	21.1755
	3430	RB6092	361	1086	Peptidase M50		3.4.24.-	3192387	3193472	9.6	39370	+	5.84874	-1.12901	0.0106041	0.939242
	3466	RB6158	142	429	hypothetical protein			3233532	3233104	6	15746	-	6.18794	-1.66132	0.298585	17.9728
	3476	RB6174	69	210	hypothetical protein			3239734	3239525	10.6	7870	-	5.69827	-1.06928	0.0748877	7.00356
	3485	RB6193	62	189	hypothetical protein			3246096	3245908	11.4	6970	-	6.34048	-2.03516	0.207455	10.1935
	3513	RB6245	107	324	hypothetical protein			3278762	3279085	12.4	12397	+	6.2453	-1.35482	0.271736	20.057
	3547	RB6314	52	159	hypothetical protein			3319320	3319478	6.3	6180	+	6.84396	-3.30914	0.230079	6.95283
	3559	RB6332	250	753	conserved hypothetical protein, secreted			3325222	3325974	9.7	27162	+	5.3278	-1.07444	0.0946843	8.81246
	3643	RB6462	90	273	hypothetical protein			3414908	3415180	9.9	10005	+	6.13591	-1.07993	0.00559949	0.518503
	3644	RB6463	189	570	conserved hypothetical protein, membrane			3415155	3415724	10.2	19818	+	6.2468	-1.09508	0.140877	12.8645
	3652	RB6477	369	1110	hypothetical protein			3424543	3425652	5.7	39787	+	5.98306	-1.47732	0.139215	9.4235
	3666	RB6495	39	120	hypothetical protein			3441961	3441842	12.7	4765	-	5.88004	-1.08878	0.112807	10.3608
	3701	RB6553	74	225	hypothetical protein			3479627	3479403	12.1	8987	-	6.45633	-1.93577	0.0530239	2.73916
	3709	RB6567	37	114	hypothetical protein			3489298	3489185	7.6	4468	-	5.98866	-1.22582	0.0759911	6.19921
	3718	RB6583	996	2991	secreted protein			3498012	3501002	4.5	112232	+	6.01216	-1.56233	0.375513	24.0354
	3725	RB6594	295	888	hypothetical protein			3505472	3506359	10.2	32951	+	5.95528	-1.67401	0.217355	12.9841
	3731	RB6609	45	138	hypothetical protein			3511456	3511593	10.4	5004	+	6.72539	-2.23893	0.18343	8.19275
	3744	RB6634	365	1098	protein containing DUF1559			3525785	3526882	5.3	40217	+	6.03256	-1.8354	0.121376	6.61308
	3780	RB6699	47	144	hypothetical protein			3559781	3559924	11.1	5290	+	5.8221	-1.08274	0.221899	20.4941
	3820	RB6766	55	168	hypothetical protein			3597367	3597534	12	6133	+	6.04065	-1.444	0.208088	14.4105
	3826	RB6777	137	414	hypothetical protein			3602786	3603199	11.5	15512	+	7.26327	-1.59086	0.130645	8.21223
	3827	RB6778	59	180	hypothetical protein			3603142	3603321	5.5	6533	+	6.64887	-1.4037	0.126187	8.98959
	3836	RB6789	180	543	secreted protein			3608487	3607945	5	20191	-	5.94144	-1.47659	0.034775	2.35509
	3867	RB6849	101	306	hypothetical protein			3642537	3642232	12.8	12002	-	6.06118	-1.29773	0.0876021	6.75043
	3971	RB7042	91	276	hypothetical protein			3743971	3744246	10.4	10835	+	5.7166	-1.22081	0.131372	10.761
	3977	RB7056	95	288	hypothetical protein			3746488	3746775	4.7	11164	+	5.912	-1.2753	0.215591	16.9051
	4009	RB7109	53	162	hypothetical protein			3775707	3775546	6.7	5850	-	5.51404	-1.06107	0.136411	12.8559
	4015	RB7116	59	180	hypothetical protein			3779586	3779765	11.7	6458	+	6.92952	-2.15704	0.196551	9.1121
	4016	RB7117	181	546	Ribosomal protein L35			3780322	3779777	11.4	19816	-	6.81538	-1.7691	0.226164	12.7841
	4048	RB7177	35	108	hypothetical protein			3806891	3806784	12	4191	-	6.17757	-1.18362	0.0183337	1.54895
	4049	RB7178	45	138	hypothetical protein			3806924	3807061	12.3	5320	+	6.73523	-2.23837	0.411035	18.3631
	4050	RB7180	104	315	hypothetical protein			3807345	3807031	10.8	11535	-	6.84734	-2.33562	0.213756	9.15199
	4051	RB7184	190	573	conserved hypothetical protein			3807517	3808089	9.2	21306	+	6.49145	-1.92159	0.264769	13.7786
	4092	RB7246	50	153	hypothetical protein			3850393	3850545	9.7	5973	+	6.80444	-1.22685	0.294984	24.0439
	4131	RB7313	51	156	hypothetical protein			3892097	3891942	10.5	5558	-	7.26776	-3.17237	0.10909	3.43876
	4163	RB7397	37	114	hypothetical protein			3956551	3956438	9.4	3746	-	5.60291	-0.995835	0.197361	19.8187
	4200	RB7455	838	2517	conserved hypothetical protein containing YTV domains			3999277	3996761	9	92217	-	6.71053	-1.92538	0.308623	16.0293
	4236	RB7525	281	846	secreted protein			4048930	4048085	4.2	27759	-	5.66527	-2.66622	0.0158254	0.593551
	4237	RB7530	97	294	hypothetical protein			4049298	4049005	12.4	11656	-	6.16037	-3.23766	0.460907	14.2358
	4241	RB7535	136	411	hypothetical protein			4050024	4050434	10.9	15058	+	6.93975	-1.20069	0.112716	9.38758
	4251	RB7549	60	183	hypothetical protein			4057545	4057727	11.8	6684	+	5.6122	-1.21904	0.0618651	5.0749
	4278	RB7589	86	261	hypothetical protein			4080238	4079978	12.1	9472	-	5.72653	-1.25777	0.0440077	3.49886
	4314	RB7646	62	189	hypothetical protein			4111735	4111923	10.5	6950	+	6.7077	-2.37646	0.125606	5.28541
	4315	RB7647	73	222	hypothetical protein			4111931	4112152	7.4	8269	+	8.96921	-2.89293	0.149796	5.17799
	4327	RB7667	38	117	hypothetical protein			4117097	4116981	6.7	4315	-	7.56403	-1.51134	0.198664	13.1449
	4348	RB7709	134	405	protein containing DUF1582			4134747	4134343	11.9	15682	-	5.32662	-1.01845	0.233124	22.8901
	4384	RB7756	74	225	hypothetical protein			4154712	4154488	12.1	8781	-	6.27863	-1.13407	0.187006	16.4899
	4401	RB7791	533	1602	conserved hypothetical protein, membrane			4173444	4175045	6.3	57958	+	5.26208	-1.04165	0.0310123	2.97722
	4422	RB7828	40	123	hypothetical protein			4192037	4191915	10.4	4526	-	7.6242	-1.22836	0.0905118	7.36852
	4424	RB7832	50	153	hypothetical protein			4192499	4192651	13	5566	+	7.51301	-1.85012	0.226961	12.2673
	4481	RB7929	75	228	hypothetical protein			4236583	4236810	11.9	8270	+	5.56169	-1.15922	0.237148	20.4575
	4484	RB7937	41	126	hypothetical protein			4237809	4237684	10.7	4936	-	5.69294	-1.08431	0.126564	11.6722
	4486	RB7939	105	318	hypothetical protein			4238296	4238613	11	12019	+	6.22249	-1.41155	0.156661	11.0985
	4531	RB8034	147	444	membrane protein			4295344	4295787	10.2	16546	+	5.88739	-1.37469	0.113528	8.25841
	4552	RB8070	59	180	hypothetical protein			4319538	4319717	4.5	6478	+	5.77981	-1.45588	0.062976	4.32563
	4568	RB8098	71	216	hypothetical protein			4337334	4337119	10.8	7950	-	9.37515	-2.59208	0.232267	8.96063
	4571	RB8102	387	1164	protein containing DUF1559			4339048	4337885	4.5	42114	-	5.36609	-1.26841	0.175247	13.8163
	4578	RB8119	142	429	hypothetical protein			4346427	4346855	10.1	15659	+	5.66667	-1.36255	0.2272	16.6747
	4589	RB8144	143	432	hypothetical protein			4354622	4354191	10.1	16269	-	8.52798	-1.02227	0.158976	15.5513
	4613	RB8193	51	156	hypothetical protein			4382501	4382656	10.5	5994	+	5.88235	-1.02086	0.221567	21.7039
	4629	RB8227	59	180	hypothetical protein			4400365	4400186	9.3	6533	-	5.83564	-1.03263	0.135396	13.1118
	4677	RB8319	37	114	hypothetical protein			4442421	4442308	4.4	4328	-	5.74466	-1.10264	0.115217	10.4491
	4696	RB8353	82	249	hypothetical protein			4459374	4459622	10.8	9402	+	6.1717	-3.27443	0.440492	13.4525
	4718	RB8389	939	2820	membrane protein			4484734	4481915	10.1	105627	-	5.48934	-1.10561	0.10917	9.87418
	4749	RB8457	113	342	hypothetical protein			4518458	4518117	11.5	12525	-	7.0785	-1.02104	0.224252	21.963
	4755	RB8468	88	267	hypothetical protein			4520799	4520533	11.9	9719	-	6.59817	-1.19982	0.151999	12.6685
	4830	RB8594	41	126	hypothetical protein			4581645	4581770	9.2	4509	+	6.05541	-1.36239	0.259327	19.0347
	4861	RB8669	37	114	hypothetical protein			4614557	4614670	11.5	4395	+	9.22463	-2.86808	0.265145	9.24468
	4971	RB8866	445	1338	secreted conserved hypothetical protein			4716964	4718301	6	49999	+	5.8642	-1.26712	0.0517068	4.08066
	5052	RB9020	381	1146	secreted protein			4807486	4808631	5.9	42557	+	6.77998	-1.76109	0.420641	23.8852
	5066	RB9050	56	171	hypothetical protein			4829846	4829676	9	6404	-	5.81398	-1.00511	0.110944	11.038
	5068	RB9057	95	288	hypothetical protein			4834849	4834562	10.9	10885	-	6.97923	-1.70388	0.198718	11.6627
	5074	RB9070	409	1230	secreted protein containing DUF1559			4840267	4841496	8.6	44198	+	5.37593	-2.02044	0.242267	11.9908
	5124	RB9160	118	357	hypothetical protein			4900491	4900847	10.8	12876	+	6.22843	-1.47373	0.00495128	0.335969
	5204	RB9322	42	129	hypothetical protein			4992459	4992331	7.3	4319	-	5.71149	-1.2379	0.0991684	8.01104
	5205	RB9324	267	804	secreted protein			4992474	4993277	6.7	29463	+	5.69449	-1.318	0.178539	13.5462
	5214	RB9343	59	180	hypothetical protein			5003789	5003968	11.4	6521	+	6.00596	-1.31402	0.0222563	1.69375
	5225	RB9354	183	552	hypothetical protein			5011855	5012406	10.5	20002	+	6.49053	-1.03573	0.15142	14.6196
	5258	RB9417	103	312	hypothetical protein			5050621	5050932	10.5	11390	+	5.9015	-1.38447	0.16836	12.1606
	5280	RB9460	79	240	hypothetical protein			5078860	5078621	10.3	8991	-	8.84774	-2.88724	0.234186	8.11109
	5313	RB9520	532	1599	conserved hypothetical protein			5114495	5112897	4.4	59231	-	5.8734	-1.36342	0.194515	14.2667
	5371	RB9624	357	1074	hypothetical protein			5181259	5180186	5.2	38849	-	5.76376	-1.13678	0.117303	10.3189
	5380	RB9641	73	222	hypothetical protein			5189877	5190098	12.1	7925	+	5.8899	-1.03624	0.202023	19.4958
	5419	RB9713	1082	3249	large, multifunctional secreted protein - Streptomyces coelicolor (fragment)			5243297	5240049	4.9	120210	-	5.83112	-1.01504	0.0777013	7.65497
	5469	RB9806	165	498	membrane protein			5280590	5281087	10.2	18166	+	5.82999	-1.03816	0.0668088	6.43532
	5488	RB9844	317	954	cytochrome c biogenesis protein, CcmF/CcyK/CcsA family			5301844	5302797	9.4	34187	+	6.03083	-1.16944	0.110916	9.48457
	5498	RB9861	98	297	hypothetical protein			5313829	5314125	10.7	10762	+	5.82752	-1.1294	0.146775	12.9959
	5503	RB9872	67	204	hypothetical protein			5316692	5316895	5.4	6912	+	5.9936	-1.49977	0.190635	12.7109
	5644	RB10123	72	219	hypothetical protein			5463443	5463661	10.8	8181	+	5.72192	-1.18979	0.136332	11.4585
	5662	RB10146	105	318	hypothetical protein			5476874	5476557	6.1	11800	-	5.32826	-1.04412	0.00705538	0.675725
	5694	RB10209	110	333	H+-transporting two-sector ATPase, C subunit		3.6.3.14	5515135	5515467	10.2	11565	+	6.44024	-1.57559	0.280444	17.7993
	5837	RB10481	82	249	hypothetical protein			5685184	5685432	10.6	9492	+	5.77049	-1.005	0.0859228	8.54955
	5855	RB10521	53	162	hypothetical protein			5708182	5708343	9.1	6074	+	6.5377	-1.3026	0.26577	20.403
	5885	RB10579	101	306	secreted protein			5739254	5738949	12.4	11507	-	7.16061	-1.63071	0.169854	10.416
	5887	RB10581	384	1155	secreted protein containing DUF1559			5739353	5740507	6.2	41431	+	7.14243	-1.58341	0.206468	13.0394
	5908	RB10620	49	150	hypothetical protein			5768561	5768412	10.6	5707	-	6.79932	-1.09953	0.257006	23.3743
	5933	RB10668	58	177	hypothetical protein			5796528	5796352	9.3	6645	-	5.93263	-1.17461	0.197201	16.7887
	5937	RB10674	58	177	hypothetical protein			5800080	5799904	11.9	6706	-	5.58916	-1.0985	0.0239588	2.18105
	5962	RB10712	84	255	hypothetical protein			5824976	5825230	10.2	9185	+	5.82912	-1.34294	0.283634	21.1205
	6048	RB10868	136	411	hypothetical protein			5900330	5899920	11.3	15100	-	6.77853	-1.09358	0.201545	18.4299
	6280	RB11287	75	228	hypothetical protein			6118405	6118632	9.1	8478	+	5.4164	-1.10352	0.272595	24.7023
	6343	RB11392	148	447	conserved hypothetical protein			6177208	6177654	5	16382	+	6.28724	-1.36539	0.0492434	3.60655
	6364	RB11429	37	114	conserved hypothetical protein			6196478	6196591	12.4	4245	+	6.84636	-2.38112	0.142335	5.97767
	6367	RB11434	69	210	conserved hypothetical protein			6197442	6197233	9.8	7670	-	6.0235	-1.16312	0.196448	16.8898
	6371	RB11439	93	282	conserved hypothetical protein			6197993	6198274	10.6	10906	+	8.2529	-3.09422	0.161589	5.2223
	6385	RB11450	60	183	conserved hypothetical protein			6200046	6200228	11.8	6517	+	8.51946	-2.43511	0.167778	6.88997
	6539	RB11707	83	252	conserved hypothetical protein			6312937	6313188	9.8	9109	+	5.59894	-1.33682	0.193299	14.4596
	6569	RB11766	129	390	conserved hypothetical protein			6334355	6334744	10.4	14762	+	5.81935	-1.20229	0.25667	21.3484
	6579	RB11804	132	399	conserved hypothetical protein			6363537	6363139	11.3	15013	-	5.94357	-1.05155	0.184336	17.5299
	6623	RB11886	933	2802	protein containing DUF1585			6403682	6400881	5.1	105437	-	5.90121	-1.00473	0.186599	18.5719
	6626	RB11897	253	762	conserved hypothetical protein			6407046	6407807	11.3	27903	+	5.66726	-1.00832	0.0190594	1.89022
	6697	RB12021	82	249	conserved hypothetical protein			6485018	6484770	11.9	9305	-	6.49588	-1.92977	0.226651	11.745
	6744	RB12114	110	333	conserved hypothetical protein			6540259	6539927	11.8	12716	-	5.8497	-1.09488	0.0370093	3.38021
	6781	RB12193	36	111	conserved hypothetical protein			6575977	6575867	7.5	3719	-	6.18655	-1.88706	0.194618	10.3133
	6787	RB12201	69	210	conserved hypothetical protein			6578161	6577952	12.5	7444	-	7.02872	-1.24608	0.202452	16.2471
	6822	RB12260	81	246	hypothetical protein-signal peptide prediction			6600777	6600532	11.9	9294	-	5.85301	-1.1792	0.1112	9.43015
	6858	RB12319	187	564	conserved hypothetical protein			6626077	6625514	11.2	21283	-	5.86187	-1.15865	0.161962	13.9785
	6867	RB12329	110	333	conserved hypothetical protein, membrane			6634234	6634566	4	11862	+	6.85846	-2.12609	0.23057	10.8448
	6904	RB12396	57	174	conserved hypothetical protein			6670870	6670697	11.3	6680	-	5.98611	-1.54435	0.221397	14.336
	6920	RB12426	137	414	conserved hypothetical protein, membrane			6684059	6684472	10.6	15166	+	5.80182	-1.06264	0.0943506	8.87886
	6936	RB12447	103	312	conserved hypothetical protein			6700272	6700583	10.6	11445	+	6.03476	-1.21115	0.226782	18.7246
	7009	RB12581	174	525	conserved hypothetical protein			6780597	6780073	9.9	19433	-	5.85671	-1.27027	0.167369	13.1758
	7141	RB12818	163	492	conserved hypothetical protein			6915989	6915498	11.7	18010	-	7.55807	-3.62444	0.189983	5.24173
	7153	RB12837	65	198	conserved hypothetical protein			6921732	6921929	9.8	7318	+	7.17864	-1.45001	0.157763	10.8801
	7323	RB13171	43	132	conserved hypothetical protein			7069906	7069775	4.4	4834	-	5.69043	-1.02312	0.164293	16.0581
	7342	RB13207	58	177	secreted protein			7086761	7086585	11.9	6443	-	6.09611	-1.1475	0.234975	20.4771
	7403	RB13327	421	1266	protein containing DUF1559			7143601	7142336	6.9	45140	-	5.17417	-1.27932	0.0641844	5.01708

## Sheet: cold_up
Cold Induced
10min	ID	Locus	AA	Nuc	Product	Gene	EC	Start	Stop	IEP	MW(kDa)	Strand	Intensity	Stdev	Ratio	Stdev	%
	5144	RB9200	283	852	4-nitrophenylphosphatase	PHO13	3.1.3.41	4919220	4918369	4.9	30413	-	6.00765	0.0543201	2.05052	0.103644	5.0545
	212	RB370	553	1662	nitrate transporter substrate-binding protein			184428	186089	4.6	60742	+	6.06519	0.0414796	1.50241	0.187068	12.4512
	6089	RB10939	62	189	conserved hypothetical protein			5934628	5934816	4.3	6627	+	6.09093	0.049387	1.71463	0.141025	8.22479
	2463	RB4433	162	489	Ferritin and Dps			2277208	2277696	4.3	17757	+	5.70227	0.0970656	1.6794	0.169126	10.0707
	5783	RB10378	144	435	Thioredoxin	trxA		5610497	5610063	4.6	15274	-	6.37322	0.069393	1.96213	0.0990322	5.04716
	6216	RB11174	469	1410	metallo-beta-lactamase family protein			6065046	6063637	4.8	51160	-	6.00335	0.161381	1.79593	0.135099	7.52252
	2488	RB4474	168	507	CsbD-like			2295048	2295554	8.8	18451	+	6.917	0.136432	1.60265	0.144945	9.04408
	6086	RB10934	68	207	CsbD-like			5934135	5934341	4.3	7929	+	6.98225	0.094729	1.54629	0.161057	10.4157
	6348	RB11399	132	399	conserved hypothetical protein DUF393			6179167	6179565	6.5	15047	+	6.49334	0.0277462	1.65338	0.0965112	5.83721
	216	RB375	311	936	conserved hypothetical protein			189235	190170	4.4	33465	+	5.80806	0.172211	1.81492	0.0476892	2.62762
	818	RB1522	387	1164	protein containing DUF1559			777494	778657	5.6	42272	+	5.94541	0.120479	1.84541	0.249369	13.5129
	1788	RB3299	330	993	protein containing DUF1559			1693917	1692925	6.3	35808	-	6.28632	0.121254	1.71772	0.20617	12.0026
	2407	RB4347	156	471	conserved hypothetical protein			2235735	2236205	4.7	17459	+	6.79846	0.0358918	1.7148	0.133869	7.8067
	2816	RB5001	103	312	hypothetical protein			2572354	2572665	10.3	11694	+	6.94834	0.188351	1.64436	0.103676	6.30495
	2817	RB5003	498	1497	Rh-like protein/ammonium transporter	AMT1.4		2572662	2574158	4	51180	+	6.6297	0.213004	2.1133	0.0402668	1.9054
	3346	RB5938	370	1113	hypothetical protein			3113484	3112372	5.6	41837	-	5.89411	0.193485	1.94703	0.0852475	4.37834
	3588	RB6379	153	462	hypothetical protein			3353122	3352661	5.8	17398	-	5.90396	0.14215	1.58688	0.0962439	6.06499
	3902	RB6912	55	168	secreted protein			3672793	3672960	9	5999	+	7.15675	0.106146	3.15325	0.0899018	2.85109
	3907	RB6920	355	1068	protein containing DUF1559			3676847	3677914	6.5	39241	+	6.75041	0.0532247	1.81552	0.0467741	2.57635
	3909	RB6925	161	486	hypothetical protein			3678461	3677976	9.8	17641	-	7.10461	0.0845394	2.01479	0.149729	7.43147
	3910	RB6928	160	483	hypothetical protein			3678479	3678961	4.1	16965	+	6.22494	0.098361	2.83925	0.123149	4.33737
	4791	RB8527	330	993	protein containing DUF1559			4549097	4550089	6.6	35645	+	6.02811	0.142468	2.14997	0.227074	10.5617
	5122	RB9157	90	273	secreted protein			4899549	4899277	9.4	10178	-	6.25056	0.134304	1.52352	0.147294	9.66802
	5143	RB9199	67	204	hypothetical protein			4918323	4918120	11.9	7371	-	5.66595	0.0502285	1.76993	0.248563	14.0437
	5618	RB10077	88	267	secreted protein			5436817	5437083	3.3	9650	+	6.00285	0.175952	1.66395	0.182389	10.9612
	5968	RB10728	132	399	secreted protein			5831649	5832047	9.9	13833	+	5.73357	0.0710353	2.48011	0.152696	6.15682
	6043	RB10861	46	141	hypothetical protein			5896851	5896991	4.2	4833	+	7.46485	0.0806772	2.6008	0.160605	6.17523
	6067	RB10896	161	486	secreted protein			5917040	5916555	10	17034	-	5.66486	0.0449343	2.07791	0.0141101	0.679053
	6084	RB10931	54	165	hypothetical protein			5933742	5933906	4.2	5888	+	6.11333	0.160131	1.55522	0.204542	13.1519
	6098	RB10956	117	354	hypothetical protein			5940336	5940689	4.8	13013	+	5.63943	0.121774	2.00431	0.387109	19.3139
	6099	RB10957	99	300	conserved hypothetical protein			5940708	5941007	5.6	11604	+	6.2652	0.0870164	1.9452	0.158151	8.13033
	6100	RB10958	158	477	hypothetical protein			5941015	5941491	5.4	18101	+	6.22226	0.0466607	1.80738	0.0789686	4.36924
	6346	RB11396	36	111	conserved hypothetical protein			6178445	6178555	11.9	4104	+	6.89164	0.204493	1.86645	0.241966	12.9639
	6347	RB11397	207	624	SOUL heme-binding protein			6178540	6179163	8.7	23072	+	6.51084	0.0429871	1.77842	0.0961869	5.40855
	7202	RB12936	580	1743	conserved hypothetical protein			6965872	6964130	5.3	66248	-	5.77072	0.157135	1.57527	0.23039	14.6254
20min	ID	Locus	AA	Nuc	Product	Gene	EC	Start	Stop	IEP	MW(kDa)	Strand	Intensity	Stdev	Ratio	Stdev	%
	6638	RB11919	671	2016	Dihydroxy-acid and 6-phosphogluconate dehydratase			6417713	6415698	5.3	70685	-	5.92332	0.648276	1.69117	0.0238542	1.41052
	317	RB548	633	1902	1,4-alpha-glucan branching enzyme	glgB	2.4.1.18	306230	304329	4.4	72000	-	6.48877	0.147573	1.71908	0.152662	8.88043
	212	RB370	553	1662	nitrate transporter substrate-binding protein			184428	186089	4.6	60742	+	6.85469	0.110206	1.9813	0.143801	7.25789
	2817	RB5003	498	1497	Rh-like protein/ammonium transporter	AMT1.4		2572662	2574158	4	51180	+	7.37963	0.0106825	1.80584	0.304149	16.8425
	3828	RB6780	557	1674	RNA polymerase sigma factor rpoD	rpoD		3603381	3605054	9.6	64791	+	6.5138	0.2447	1.77286	0.299318	16.8833
	6089	RB10939	62	189	conserved hypothetical protein			5934628	5934816	4.3	6627	+	6.87726	0.0999208	1.81657	0.43129	23.742
	7362	RB13241	167	504	RNA polymerase ECF-type sigma factor			7103064	7102561	8.8	19488	-	6.29967	0.472798	2.27921	0.565046	24.7913
	2463	RB4433	162	489	Ferritin and Dps			2277208	2277696	4.3	17757	+	6.62337	0.0982726	2.19107	0.431209	19.6803
	6086	RB10934	68	207	CsbD-like			5934135	5934341	4.3	7929	+	8.00531	0.156289	1.91734	0.0708128	3.69329
	6348	RB11399	132	399	Putative thiol-disulphide oxidoreductase DCC			6179167	6179565	6.5	15047	+	7.56015	0.189342	1.85771	0.176622	9.50753
	216	RB375	311	936	conserved hypothetical protein			189235	190170	4.4	33465	+	6.60853	0.216479	2.03335	0.318873	15.6821
	301	RB521	63	192	hypothetical protein			286399	286208	10.7	7040	-	6.30069	0.105929	1.78108	0.212868	11.9516
	358	RB655	346	1041	conserved hypothetical protein, UCP012641 family			354993	353953	5.2	38936	-	6.2958	0.160224	1.56994	0.25012	15.9318
	520	RB955	208	627	hypothetical protein			504140	503514	12.2	22575	-	5.89212	0.601961	1.66431	0.317692	19.0885
	1151	RB2186	433	1302	ISXo8 transposase			1153993	1152692	9.4	49646	-	5.83763	0.316196	1.5176	0.24264	15.9884
	1454	RB2682	83	252	hypothetical protein			1393781	1393530	7.4	8960	-	7.04033	0.261048	1.58695	0.377132	23.7646
	1788	RB3299	330	993	protein containing DUF1559			1693917	1692925	6.3	35808	-	6.98712	0.0840922	1.74355	0.126192	7.23763
	2407	RB4347	156	471	conserved hypothetical protein			2235735	2236205	4.7	17459	+	7.59399	0.207642	1.69301	0.0473695	2.79794
	2465	RB4438	160	483	Pyridoxamine 5'-phosphate oxidase-			2278247	2278729	4.4	18043	+	6.60947	0.151264	1.70429	0.0914218	5.36422
	2649	RB4742	324	975	Universal stress protein	uspE		2433589	2432615	4.7	35517	-	6.23681	0.165422	1.67105	0.38101	22.8006
	2816	RB5001	103	312	hypothetical protein			2572354	2572665	10.3	11694	+	7.8129	0.0673146	1.84706	0.113162	6.12659
	2909	RB5167	44	135	hypothetical protein			2658500	2658366	12.4	4835	-	5.86819	0.299527	1.75188	0.0321431	1.83478
	2951	RB5238	73	222	hypothetical protein			2697775	2697996	10.6	7866	+	6.51194	0.166921	1.77299	0.0780199	4.40046
	3023	RB5371	109	330	hypothetical protein			2774829	2775158	7.5	12033	+	5.77058	0.431153	1.84996	0.00225662	0.121982
	3130	RB5551	663	1992	hypothetical protein			2889101	2891092	5.7	70932	+	6.14884	0.176133	1.49855	0.29967	19.9973
	3304	RB5867	50	153	hypothetical protein			3077578	3077730	9.7	5871	+	6.0578	0.5604	1.90041	0.172618	9.0832
	3346	RB5938	370	1113	hypothetical protein			3113484	3112372	5.6	41837	-	6.64745	0.269136	2.41215	0.321233	13.3173
	3746	RB6637	50	153	hypothetical protein			3528317	3528469	10.1	5841	+	6.0886	0.471872	1.6759	0.175051	10.4452
	3902	RB6912	55	168	secreted protein			3672793	3672960	9	5999	+	7.85536	0.182951	2.70631	0.291669	10.7774
	3907	RB6920	355	1068	protein containing DUF1559			3676847	3677914	6.5	39241	+	7.75375	0.268002	2.09259	0.238515	11.3981
	3910	RB6928	160	483	hypothetical protein			3678479	3678961	4.1	16965	+	7.14673	0.317934	3.24649	0.375813	11.576
	4157	RB7389	375	1128	Putative transposase			3953590	3954717	9.9	41895	+	6.19097	0.592516	1.94744	0.421645	21.6512
	4595	RB8153	486	1461	conserved hypothetical protein			4359392	4357932	4.8	54199	-	5.90371	0.201656	1.61322	0.19131	11.8589
	4606	RB8177	1318	3957	membrane protein			4371052	4375008	4.3	148031	+	6.21117	0.296937	2.31247	0.284417	12.2992
	4608	RB8186	396	1191	secreted protein			4377386	4378576	4.5	43558	+	6.14752	0.201308	2.06112	0.478272	23.2044
	4681	RB8325	296	891	hypothetical protein			4447029	4446139	6.8	32118	-	6.11683	0.362677	1.72338	0.218514	12.6794
	4868	RB8679	477	1434	oxidoreductase			4620013	4618580	5.1	51903	-	5.82723	0.254072	1.56101	0.132095	8.4621
	5038	RB8987	48	147	hypothetical protein			4790856	4790710	9.1	5309	-	6.05766	0.413632	1.93028	0.156309	8.0977
	5143	RB9199	67	204	hypothetical protein			4918323	4918120	11.9	7371	-	6.63045	0.13392	2.12259	0.40331	19.0008
	5525	RB9908	50	153	hypothetical protein			5339497	5339649	9.9	5867	+	6.02347	0.607155	1.78551	0.150423	8.42467
	5618	RB10077	88	267	secreted protein			5436817	5437083	3.3	9650	+	6.96731	0.320231	2.04216	0.402066	19.6883
	6043	RB10861	46	141	hypothetical protein			5896851	5896991	4.2	4833	+	8.20264	0.043227	2.38361	0.479659	20.1232
	6051	RB10875	49	150	hypothetical protein			5901192	5901043	3.8	5020	-	5.91109	0.365906	1.62242	0.183704	11.3228
	6085	RB10932	65	198	secreted protein			5933872	5934069	3.8	6983	+	7.39703	0.159056	1.73283	0.089633	5.17264
	6098	RB10956	117	354	hypothetical protein			5940336	5940689	4.8	13013	+	6.70588	0.310609	2.90208	0.649798	22.3907
	6100	RB10958	158	477	hypothetical protein			5941015	5941491	5.4	18101	+	7.02899	0.0828074	1.91454	0.411723	21.5051
	6177	RB11109	109	330	hypothetical protein			6022597	6022268	7.5	12033	-	5.84705	0.234079	1.51366	0.270332	17.8595
	6347	RB11397	207	624	SOUL heme-binding protein			6178540	6179163	8.7	23072	+	7.45673	0.199019	1.87221	0.392737	20.9772
	6577	RB11802	96	291	Transposase IS3/IS911			6361950	6362240	10.1	11124	+	6.02567	0.144202	1.49914	0.160959	10.7368
	6585	RB11813	80	243	conserved hypothetical protein			6366331	6366573	13	9157	+	6.43774	0.247518	1.7373	0.344983	19.8575
	6813	RB12240	50	153	conserved hypothetical protein			6594646	6594798	10.1	5841	+	6.09219	0.339195	1.57614	0.295273	18.7339
	6897	RB12387	50	153	conserved hypothetical protein			6665894	6665742	10.1	5841	-	6.09402	0.54497	2.01337	0.362746	18.0168
	7334	RB13190	50	153	conserved hypothetical protein			7083077	7083229	10.1	5841	+	6.16337	0.220177	1.74688	0.350517	20.0654
	7351	RB13222	208	627	SOUL heme-binding protein			7094714	7094088	8.7	22867	-	6.26859	0.40228	2.9475	0.0371866	1.26163
40min	ID	Locus	AA	Nuc	Product	Gene	EC	Start	Stop	IEP	MW(kDa)	Strand	Intensity	Stdev	Ratio	Stdev	%
	1007	RB1909	166	501	Globin			992934	993434	4.5	18276	+	5.89432	0.204401	1.85095	0.282807	15.279
	5755	RB10327	127	384	Translation initiation factor SUI1			5582627	5583010	9.8	14121	+	6.88289	0.244706	1.55887	0.330917	21.2279
	3828	RB6780	557	1674	RNA polymerase sigma factor rpoD	rpoD		3603381	3605054	9.6	64791	+	6.12863	0.14673	1.55292	0.0628361	4.04631
	5571	RB9999	281	846	conserved hypothetical protein			5386828	5385983	4.6	29948	-	6.18322	0.198818	1.94549	0.280139	14.3994
	5606	RB10049	217	654	RNA polymerase ECF-type sigma factor			5419507	5420160	10.1	25205	+	6.23367	0.263182	1.78021	0.403648	22.6741
	2381	RB4299	96	291	Transposase IS3/IS911			2214533	2214823	9.9	11182	+	5.97888	0.330776	1.65611	0.19019	11.4841
	3320	RB5888	96	291	Transposase IS3/IS911			3087636	3087346	10.1	11124	-	6.00102	0.171309	1.69711	0.183359	10.8042
	6558	RB11749	96	291	Transposase IS3/IS911			6328064	6328354	10.1	11124	+	6.00377	0.13854	1.54335	0.0653513	4.23439
	6559	RB11750	292	879	integrase			6328357	6329235	10	33354	+	6.07078	0.375962	1.6773	0.155059	9.24456
	6086	RB10934	68	207	CsbD-like			5934135	5934341	4.3	7929	+	7.33562	0.167713	1.57069	0.21832	13.8996
	3605	RB6403	304	915	hypothetical protein			3369939	3370853	5.4	33688	+	6.54232	0.149	1.56732	0.215119	13.7253
	216	RB375	311	936	conserved hypothetical protein			189235	190170	4.4	33465	+	6.30593	0.0488872	1.68152	0.262854	15.6319
	301	RB521	63	192	hypothetical protein			286399	286208	10.7	7040	-	6.16293	0.112633	1.61132	0.36707	22.7807
	2407	RB4347	156	471	conserved hypothetical protein			2235735	2236205	4.7	17459	+	7.09479	0.113742	1.92948	0.0767175	3.97606
	2431	RB4383	545	1638	decarboxylase			2258768	2257131	5.4	59839	-	6.32757	0.0586142	1.60575	0.325681	20.2821
	2465	RB4438	160	483	Pyridoxamine 5'-phosphate oxidase-			2278247	2278729	4.4	18043	+	6.23078	0.0503674	1.78753	0.277411	15.5193
	2503	RB4500	87	264	conserved hypothetical protein, secreted			2303645	2303908	3.5	9432	+	7.27435	0.0254847	1.51365	0.0589835	3.89677
	2816	RB5001	103	312	hypothetical protein			2572354	2572665	10.3	11694	+	7.43208	0.0367543	1.60079	0.0444463	2.77652
	2951	RB5238	73	222	hypothetical protein			2697775	2697996	10.6	7866	+	6.21613	0.0758591	1.76883	0.286797	16.214
	3346	RB5938	370	1113	hypothetical protein			3113484	3112372	5.6	41837	-	6.48076	0.017817	2.44338	0.317509	12.9947
	3902	RB6912	55	168	secreted protein			3672793	3672960	9	5999	+	7.31512	0.236021	1.94003	0.442985	22.8339
	3909	RB6925	161	486	hypothetical protein			3678461	3677976	9.8	17641	-	7.53292	0.140119	2.19021	0.251551	11.4852
	3910	RB6928	160	483	hypothetical protein			3678479	3678961	4.1	16965	+	6.83357	0.270317	2.52821	0.418834	16.5664
	4606	RB8177	1318	3957	membrane protein			4371052	4375008	4.3	148031	+	5.82863	0.355606	1.68254	0.0826546	4.91248
	4608	RB8186	396	1191	secreted protein			4377386	4378576	4.5	43558	+	5.97025	0.249494	1.60496	0.326906	20.3685
	4776	RB8505	439	1320	serine/threonine protein kinase related protein			4538446	4537127	4.7	48224	-	6.66824	0.0147083	1.55738	0.222406	14.2808
	5157	RB9230	107	324	hypothetical protein			4936673	4936996	9.9	11900	+	6.0588	0.391275	1.84168	0.133976	7.27464
	5218	RB9347	68	207	hypothetical protein			5008600	5008394	9.9	7515	-	6.22868	0.305319	1.51955	0.199411	13.123
	5524	RB9907	433	1302	ISXo8 transposase			5338185	5339486	9.4	49646	+	6.02009	0.335073	1.78768	0.161377	9.02718
	5618	RB10077	88	267	secreted protein			5436817	5437083	3.3	9650	+	6.4324	0.223703	2.0193	0.276681	13.7019
	6085	RB10932	65	198	secreted protein			5933872	5934069	3.8	6983	+	6.93675	0.152979	1.81305	0.358338	19.7644
	6097	RB10954	143	432	hypothetical protein			5940749	5940318	10.4	16058	-	6.11599	0.0498428	1.91557	0.415858	21.7093
	6098	RB10956	117	354	hypothetical protein			5940336	5940689	4.8	13013	+	6.31553	0.327196	2.71848	0.360267	13.2525
	6176	RB11107	225	678	secreted protein			6021425	6022102	6.5	25080	+	5.90059	0.280916	2.15573	0.218335	10.1281
	6424	RB11504	72	219	conserved hypothetical protein			6221285	6221067	10.7	8212	-	6.14734	0.138849	2.56169	0.0945991	3.69283
	6455	RB11566	195	588	conserved hypothetical protein			6243111	6243698	10.8	22135	+	5.87756	0.294532	1.77445	0.0772766	4.35497
	6719	RB12067	107	324	conserved hypothetical protein			6510236	6510559	11.9	12169	+	5.76775	0.318131	1.57216	0.289813	18.434
	6817	RB12247	74	225	conserved hypothetical protein			6597048	6596824	6.3	8306	-	5.96849	0.280239	1.74917	0.0839002	4.79658
	6897	RB12387	50	153	conserved hypothetical protein			6665894	6665742	10.1	5841	-	5.70248	0.273119	1.86779	0.413885	22.1591
	7124	RB12790	2396	7191	conserved hypothetical protein			6895351	6902541	4.4	261483	+	5.77386	0.186002	1.50617	0.370575	24.6038
60min	ID	Locus	AA	Nuc	Product	Gene	EC	Start	Stop	IEP	MW(kDa)	Strand	Intensity	Stdev	Ratio	Stdev	%
	5144	RB9200	283	852	4-nitrophenylphosphatase	PHO13	3.1.3.41	4919220	4918369	4.9	30413	-	6.08548	0.181434	1.98977	0.211444	10.6265
	746	RB1392	340	1023	RNA polymerase sigma factor	sigK		711705	710683	10.4	39326	-	7.01562	0.135553	2.08534	0.0170162	0.815989
	5571	RB9999	281	846	conserved hypothetical protein			5386828	5385983	4.6	29948	-	6.03849	0.272763	2.80696	0.189227	6.74137
	5606	RB10049	217	654	RNA polymerase ECF-type sigma factor			5419507	5420160	10.1	25205	+	6.08852	0.184958	1.81968	0.105735	5.81065
	6089	RB10939	62	189	conserved hypothetical protein			5934628	5934816	4.3	6627	+	6.49455	0.155487	1.9595	0.169339	8.64191
	7362	RB13241	167	504	RNA polymerase ECF-type sigma factor			7103064	7102561	8.8	19488	-	5.75451	0.133255	2.83298	0.289063	10.2035
	805	RB1502	133	402	two-component response regulator			769609	770010	5.6	14731	+	6.28246	0.119902	1.5607	0.0767302	4.91641
	6672	RB11976	237	714	DNA-binding response regulator	mtrA		6455996	6455283	5.2	26398	-	5.95192	0.178977	1.72318	0.0209066	1.21326
	2463	RB4433	162	489	Ferritin and Dps			2277208	2277696	4.3	17757	+	6.08612	0.153404	1.94702	0.0990631	5.08793
	6425	RB11505	199	600	conserved hypothetical protein, secreted			6221829	6221230	7.5	21660	-	6.30664	0.164369	1.58064	0.20891	13.2168
	5028	RB8970	540	1623	GroEL			4779905	4781527	4.8	57516	+	5.63442	0.208519	1.51845	0.228592	15.0543
	6619	RB11878	168	507	peptide methionine sulfoxide reductase msrA	msrA3	1.8.4.6	6396598	6397104	4.8	19100	+	6.05879	0.17819	1.61237	0.0591157	3.66638
	7103	RB12752	509	1530	HtrA-like serine protease			6871994	6873523	4.6	54858	+	5.88437	0.159461	1.5238	0.0405927	2.6639
	5783	RB10378	144	435	Thioredoxin	trxA		5610497	5610063	4.6	15274	-	6.76217	0.177367	2.16645	0.186269	8.59789
	5967	RB10727	276	831	manganese-containing catalase			5830775	5831605	5	30055	+	5.65299	0.197833	1.51175	0.159765	10.5682
	745	RB1391	538	1617	cell division inhibitor-			710780	709164	7.8	59400	-	6.21844	0.111351	2.53061	0.103336	4.08345
	6106	RB10971	303	912	Short-chain dehydrogenase/reductase SDR			5946406	5945495	9.8	32799	-	5.90722	0.165943	1.87279	0.209347	11.1784
	6216	RB11174	469	1410	metallo-beta-lactamase family protein			6065046	6063637	4.8	51160	-	6.23315	0.136669	1.51773	0.105029	6.92012
	6618	RB11877	465	1398	thiophene and furan oxidation protein			6395113	6396510	4.3	49500	+	6.22681	0.153639	1.60332	0.186435	11.6281
	7369	RB13257	286	861	2-hydroxy-6-ketonona-2,4-dienedioic acid hydrolase	bphD	3.7.1.-	7105590	7106450	4.6	32540	+	6.14928	0.174116	2.47066	0.0750698	3.03845
	6086	RB10934	68	207	CsbD-like			5934135	5934341	4.3	7929	+	7.36068	0.169356	1.54326	0.0637972	4.13392
	6348	RB11399	132	399	Putative thiol-disulphide oxidoreductase DCC			6179167	6179565	6.5	15047	+	7.12819	0.157271	2.22388	0.0819682	3.68583
	6266	RB11260	121	366	dnaK suppressor protein,			6107202	6106837	5.2	13639	-	5.70187	0.201885	2.01759	0.471788	23.3838
	3605	RB6403	304	915	hypothetical protein			3369939	3370853	5.4	33688	+	6.46093	0.137476	1.91995	0.0896665	4.67026
	98	RB170	96	291	Transposase IS3/IS911			89333	89623	10.1	11124	+	5.89087	0.218872	1.5423	0.122163	7.92078
	392	RB723	60	183	hypothetical protein			388051	388233	7.3	6624	+	5.86236	0.208422	1.82274	0.094759	5.19871
	507	RB934	375	1128	Putative transposase			494203	493076	9.9	41881	-	5.67968	0.191825	1.86423	0.11375	6.10168
	743	RB1389	152	459	hypothetical protein			708892	708434	11	16822	-	5.53465	0.146688	1.56967	0.0497146	3.1672
	744	RB1390	149	450	membrane protein			709167	708718	9.9	16437	-	6.09345	0.102771	1.70857	0.179261	10.4919
	747	RB1394	78	237	hypothetical protein			711994	711758	10.1	8765	-	6.63205	0.167836	1.80217	0.118212	6.55944
	748	RB1395	319	960	secreted protein			712097	713056	5.5	35212	+	6.65517	0.115743	1.84127	0.0599407	3.2554
	818	RB1522	387	1164	protein containing DUF1559			777494	778657	5.6	42272	+	6.14277	0.228164	1.81812	0.14663	8.0649
	947	RB1789	243	732	conserved hypothetical protein			925861	926592	9.4	27028	+	6.0438	0.193264	1.57056	0.0794644	5.05964
	985	RB1872	38	117	hypothetical protein			966053	966169	12.3	4345	+	6.20943	0.185971	1.6821	0.0709628	4.2187
	2407	RB4347	156	471	conserved hypothetical protein			2235735	2236205	4.7	17459	+	7.21205	0.183077	1.73776	0.111367	6.40865
	2425	RB4375	3056	9171	conserved hypothetical protein			2252103	2242933	3.5	296487	-	5.66817	0.0929811	2.07051	0.0218919	1.05732
	2440	RB4397	55	168	protein containing DUF1560			2263976	2264143	10.5	5816	+	5.78919	0.176556	1.92771	0.124383	6.45238
	2951	RB5238	73	222	hypothetical protein			2697775	2697996	10.6	7866	+	6.14886	0.139724	1.54703	0.133792	8.64828
	3346	RB5938	370	1113	hypothetical protein			3113484	3112372	5.6	41837	-	6.45819	0.147334	2.00585	0.122674	6.11581
	3472	RB6168	208	627	hypothetical protein			3236689	3237315	12.2	22575	+	5.62757	0.19449	1.6648	0.253165	15.207
	3588	RB6379	153	462	hypothetical protein			3353122	3352661	5.8	17398	-	6.41608	0.177328	2.19823	0.276343	12.5712
	3902	RB6912	55	168	secreted protein			3672793	3672960	9	5999	+	7.19559	0.1835	2.53876	0.0580195	2.28535
	3907	RB6920	355	1068	protein containing DUF1559			3676847	3677914	6.5	39241	+	7.14099	0.175238	2.0661	0.0550445	2.66418
	3909	RB6925	161	486	hypothetical protein			3678461	3677976	9.8	17641	-	7.31246	0.106988	1.80087	0.111667	6.20074
	3910	RB6928	160	483	hypothetical protein			3678479	3678961	4.1	16965	+	6.65548	0.319434	2.75593	0.396823	14.3989
	4138	RB7341	7538	22617	HEMAGGLUTININ/HEMOLYSIN-RELATED PROTEIN			3913925	3936541	3.7	796559	+	5.66843	0.25263	1.92679	0.366038	18.9973
	4157	RB7389	375	1128	Putative transposase			3953590	3954717	9.9	41895	+	5.93914	0.139946	1.87206	0.147463	7.87704
	4465	RB7901	106	321	hypothetical protein			4221613	4221293	11.8	12088	-	6.16272	0.206896	1.66012	0.0301627	1.8169
	4606	RB8177	1318	3957	membrane protein			4371052	4375008	4.3	148031	+	5.4767	0.150794	1.67955	0.346306	20.619
	4714	RB8384	433	1302	ISXo8 transposase			4478623	4479924	9.4	49646	+	5.52993	0.211002	1.60194	0.341448	21.3147
	4776	RB8505	439	1320	serine/threonine protein kinase related protein			4538446	4537127	4.7	48224	-	6.51512	0.25833	1.56336	0.290561	18.5856
	4791	RB8527	330	993	protein containing DUF1559			4549097	4550089	6.6	35645	+	6.10398	0.186427	2.07776	0.0819024	3.94186
	5038	RB8987	48	147	hypothetical protein			4790856	4790710	9.1	5309	-	5.53464	0.184798	1.51166	0.368085	24.3498
	5143	RB9199	67	204	hypothetical protein			4918323	4918120	11.9	7371	-	5.91744	0.148127	1.85163	0.276502	14.9329
	5570	RB9998	277	834	ABC transporter ATP-binding protein			5385937	5385104	5.9	30617	-	7.08173	0.181044	1.52712	0.0857102	5.61253
	5618	RB10077	88	267	secreted protein			5436817	5437083	3.3	9650	+	6.35454	0.243427	2.05943	0.214195	10.4007
	5750	RB10319	65	198	hypothetical protein			5577574	5577771	9.6	7480	+	6.20638	0.158853	1.97599	0.0885669	4.48214
	5753	RB10324	62	189	hypothetical protein			5580658	5580846	9	6582	+	6.10645	0.194398	1.56767	0.139191	8.87884
	5968	RB10728	132	399	secreted protein			5831649	5832047	9.9	13833	+	5.90438	0.243132	2.67272	0.182705	6.83593
	6043	RB10861	46	141	hypothetical protein			5896851	5896991	4.2	4833	+	7.79791	0.178785	2.14476	0.0698778	3.25807
	6067	RB10896	161	486	secreted protein			5917040	5916555	10	17034	-	6.00021	0.187182	2.89914	0.170084	5.8667
	6084	RB10931	54	165	hypothetical protein			5933742	5933906	4.2	5888	+	6.55046	0.18498	2.16813	0.14616	6.74132
	6085	RB10932	65	198	secreted protein			5933872	5934069	3.8	6983	+	6.79335	0.16768	1.8864	0.0952703	5.05038
	6097	RB10954	143	432	hypothetical protein			5940749	5940318	10.4	16058	-	5.82051	0.184887	2.08196	0.178171	8.55782
	6098	RB10956	117	354	hypothetical protein			5940336	5940689	4.8	13013	+	6.14082	0.242377	2.94131	0.0664723	2.25995
	6099	RB10957	99	300	conserved hypothetical protein			5940708	5941007	5.6	11604	+	6.65963	0.178018	2.38462	0.161633	6.77815
	6100	RB10958	158	477	hypothetical protein			5941015	5941491	5.4	18101	+	6.56217	0.272495	2.13234	0.262284	12.3003
	6103	RB10966	60	183	Protein of unknown function, UPF0057			5942934	5942752	10.1	6793	-	6.36549	0.168159	1.62206	0.11316	6.97633
	6176	RB11107	225	678	secreted protein			6021425	6022102	6.5	25080	+	5.82115	0.249756	2.42392	0.378751	15.6255
	6217	RB11176	153	462	protein containing DUF442			6065605	6065144	4.8	17161	-	5.93728	0.150739	2.05976	0.139533	6.77423
	6346	RB11396	36	111	conserved hypothetical protein			6178445	6178555	11.9	4104	+	7.35039	0.107983	1.69491	0.0981424	5.79042
	6347	RB11397	207	624	SOUL heme-binding protein			6178540	6179163	8.7	23072	+	6.96229	0.203524	2.16367	0.144156	6.6626
	6406	RB11475	57	174	conserved hypothetical protein			6209468	6209641	4.7	5927	+	5.72648	0.18504	1.52674	0.215108	14.0894
	6424	RB11504	72	219	conserved hypothetical protein			6221285	6221067	10.7	8212	-	5.98776	0.199216	2.09928	0.225547	10.744
	6455	RB11566	195	588	conserved hypothetical protein			6243111	6243698	10.8	22135	+	5.68204	0.172579	1.84891	0.32389	17.5179
	6585	RB11813	80	243	conserved hypothetical protein			6366331	6366573	13	9157	+	6.24798	0.160509	1.63867	0.238975	14.5835
	6673	RB11977	196	591	conserved hypothetical protein			6455958	6456548	9.5	21922	+	5.64327	0.23961	1.62998	0.0295785	1.81466
	6718	RB12066	135	408	conserved hypothetical protein			6510147	6510554	10	14924	+	6.41536	0.103706	1.78691	0.208227	11.6529
	6719	RB12067	107	324	conserved hypothetical protein			6510236	6510559	11.9	12169	+	5.7058	0.187365	1.81744	0.0776835	4.27433
	6812	RB12239	433	1302	ISXo8 transposase			6593334	6594635	9.4	49646	+	5.56509	0.109269	1.53791	0.0801908	5.21428
	6817	RB12247	74	225	conserved hypothetical protein			6597048	6596824	6.3	8306	-	5.78782	0.174567	2.06533	0.0864346	4.18503
	6846	RB12297	169	510	conserved hypothetical protein			6615598	6616107	4.4	17963	+	6.11547	0.108736	1.69583	0.0781514	4.60846
	7124	RB12790	2396	7191	conserved hypothetical protein			6895351	6902541	4.4	261483	+	5.64267	0.160252	1.943	0.0781425	4.02174
	7126	RB12797	57	174	conserved hypothetical protein			6905009	6905182	7.3	6555	+	5.94039	0.256657	2.16684	0.0465603	2.14877
	7202	RB12936	580	1743	conserved hypothetical protein			6965872	6964130	5.3	66248	-	6.17763	0.180314	2.0134	0.26282	13.0536
	7203	RB12940	96	291	Transposase IS3/IS911			6966246	6966536	10.1	11124	+	6.00279	0.154023	1.56863	0.0482926	3.07864
	7278	RB13093	158	477	secreted protein			7025577	7025101	9.6	17298	-	6.15725	0.284751	1.70406	0.195479	11.4713
	7281	RB13097	171	516	membrane protein			7027310	7026795	4.5	17420	-	6.39108	0.21636	1.56175	0.271983	17.4153
	7361	RB13239	196	591	conserved hypothetical protein, membrane			7102571	7101981	9.5	22771	-	5.96105	0.132474	2.04703	0.0447656	2.18686
300min	ID	Locus	AA	Nuc	Product	Gene	EC	Start	Stop	IEP	MW(kDa)	Strand	Intensity	Stdev	Ratio	Stdev	%
	1961	RB3596	144	435	nitrogen fixation protein (NifU protein)			1868895	1869329	4.3	15958	+	5.97242	0.21008	1.73908	0.248421	14.2846
	3637	RB6449	1932	5799	myosin-like membrane protein			3400438	3406236	4.7	214583	+	5.38977	0.137507	2.15186	0.413694	19.2249
	1280	RB2394	236	711	conserved hypothetical protein			1245630	1244920	7	27126	-	5.96295	0.251512	1.74445	0.198	11.3503
	317	RB548	633	1902	1,4-alpha-glucan branching enzyme	glgB	2.4.1.18	306230	304329	4.4	72000	-	5.8963	0.24305	1.50028	0.106823	7.12021
	1622	RB2988	481	1446	Glycosidase, PH1107-related			1545296	1543851	5.7	54891	-	6.21008	0.219861	1.8587	0.356126	19.16
	1624	RB2991	391	1176	Glycosidase, PH1107-related			1548758	1547583	5.7	43690	-	5.73613	0.201578	1.91427	0.130253	6.80432
	3104	RB5503	137	414	Ribosome-binding factor A	rbfA		2847568	2847155	5.1	15253	-	5.95164	0.224383	1.60544	0.116123	7.23308
	1218	RB2303	236	711	RNA POLYMERASE SIGMA-E FACTOR	rpoE		1204509	1205219	6.4	26223	+	5.49263	0.223883	2.04359	0.152666	7.47046
	5571	RB9999	281	846	conserved hypothetical protein			5386828	5385983	4.6	29948	-	6.14714	0.236442	2.10279	0.222974	10.6037
	6089	RB10939	62	189	conserved hypothetical protein			5934628	5934816	4.3	6627	+	6.46885	0.259135	1.90512	0.299666	15.7295
	3605	RB6403	304	915	hypothetical protein			3369939	3370853	5.4	33688	+	6.50948	0.2867	2.01092	0.255703	12.7157
	1127	RB2146	139	420	Exonuclease VII, small subunit	xseB	3.1.11.6	1136505	1136086	4.2	14778	-	5.90572	0.252478	1.78352	0.0766756	4.29911
	2381	RB4299	96	291	Transposase IS3/IS911			2214533	2214823	9.9	11182	+	5.51843	0.162575	1.62765	0.0587778	3.61121
	2463	RB4433	162	489	Ferritin and Dps			2277208	2277696	4.3	17757	+	5.69106	0.305124	3.36443	0.232894	6.92225
	3588	RB6379	153	462	hypothetical protein			3353122	3352661	5.8	17398	-	6.3379	0.211714	1.67604	0.155586	9.28296
	5728	RB10271	158	477	ribonuclease H	rnhA	3.1.26.4	5552547	5552071	9.1	17665	-	5.68156	0.325247	1.9109	0.10496	5.4927
	1623	RB2990	758	2277	mannosyltransferase		2.4.1.-	1547579	1545303	4.8	84426	-	5.9045	0.230467	1.79508	0.083086	4.62853
	7150	RB12831	264	795	Glycosyltransferase			6921326	6920532	4.6	29501	-	6.12673	0.243933	2.11579	0.23073	10.9052
	1197	RB2268	282	849	peptide methionine sulfoxide reductase	msrB	1.8.4.6	1191389	1190541	9.9	31115	-	6.21923	0.269299	2.06301	0.355085	17.212
	5028	RB8970	540	1623	GroEL			4779905	4781527	4.8	57516	+	5.67739	0.256014	1.59626	0.14465	9.0618
	5649	RB10129	238	717	FKBP-type peptidyl-prolyl cis-trans isomerase	fklB	5.2.1.8	5467429	5466713	4.9	26226	-	5.59443	0.33772	1.55722	0.37344	23.9812
	5783	RB10378	144	435	Thioredoxin	trxA		5610497	5610063	4.6	15274	-	6.65019	0.213097	1.5147	0.0297098	1.96143
	6675	RB11981	317	954	ABC transporter (substrate-binding protein)			6459460	6460413	4.8	34461	+	6.03294	0.275785	1.58272	0.143751	9.08254
	1278	RB2386	528	1587	RND efflux membrane fusion protein			1244320	1242734	6	58921	-	6.19344	0.263033	1.73542	0.117257	6.75674
	5570	RB9998	277	834	ABC transporter ATP-binding protein			5385937	5385104	5.9	30617	-	6.71823	0.319692	1.5039	0.300071	19.9528
	7369	RB13257	286	861	2-hydroxy-6-ketonona-2,4-dienedioic acid hydrolase	bphD	3.7.1.-	7105590	7106450	4.6	32540	+	6.08086	0.20677	1.53123	0.0919155	6.00271
	2438	RB4395	170	513	carboxymuconolactone decarboxylase		4.1.1.44	2262023	2262535	4.7	18791	+	5.96058	0.251829	1.63435	0.344521	21.08
	2488	RB4474	168	507	CsbD-like			2295048	2295554	8.8	18451	+	7.11865	0.24217	1.96081	0.0725052	3.69772
	5413	RB9699	697	2094	Rhs element Vgr protein			5226252	5228345	4.2	76047	+	5.93784	0.319145	1.63021	0.36623	22.4652
	6266	RB11260	121	366	dnaK suppressor protein,			6107202	6106837	5.2	13639	-	5.94921	0.181231	1.81748	0.0611972	3.36714
	10	RB17	164	495	protein containing DUF1589			8251	7757	11.5	18498	-	5.48259	0.287497	1.97494	0.298361	15.1073
	358	RB655	346	1041	conserved hypothetical protein, UCP012641 family			354993	353953	5.2	38936	-	6.00905	0.301999	2.31855	0.154437	6.66096
	470	RB865	542	1629	hypothetical protein			458731	460359	3.1	54518	+	5.7651	0.281212	1.89708	0.183682	9.68233
	507	RB934	375	1128	Putative transposase			494203	493076	9.9	41881	-	5.56611	0.270178	1.8424	0.0291098	1.58
	947	RB1789	243	732	conserved hypothetical protein			925861	926592	9.4	27028	+	5.83458	0.278696	1.66349	0.230857	13.8779
	1454	RB2682	83	252	hypothetical protein			1393781	1393530	7.4	8960	-	6.28714	0.304119	1.7691	0.337321	19.0673
	1490	RB2745	41	126	hypothetical protein			1431275	1431400	9.9	4387	+	5.87953	0.189948	1.56546	0.315998	20.1856
	1528	RB2829	38	117	hypothetical protein			1467448	1467564	4.1	3898	+	6.41642	0.284436	1.63475	0.383065	23.4325
	1744	RB3228	962	2889	protein containing DUF1585			1656635	1659523	4.6	107564	+	5.74901	0.265894	1.51598	0.354466	23.3819
	2351	RB4256	358	1077	conserved hypothetical protein, secreted			2180303	2181379	4.5	37091	+	6.62417	0.300386	1.88855	0.244619	12.9528
	2407	RB4347	156	471	conserved hypothetical protein			2235735	2236205	4.7	17459	+	6.97322	0.296488	2.60674	0.228158	8.75263
	2426	RB4376	493	1482	catalase	katA	1.11.1.6	2253743	2252262	5.5	56567	-	5.88949	0.241883	1.68937	0.299638	17.7367
	2431	RB4383	545	1638	decarboxylase			2258768	2257131	5.4	59839	-	5.89512	0.176665	2.05852	0.127592	6.19827
	2461	RB4429	89	270	conserved hypothetical protein			2275996	2276265	4.9	10034	+	6.58732	0.300499	2.28998	0.366896	16.0218
	2465	RB4438	160	483	Pyridoxamine 5'-phosphate oxidase-			2278247	2278729	4.4	18043	+	5.63402	0.271438	1.94217	0.215244	11.0827
	2485	RB4468	162	489	hypothetical protein			2294104	2293616	4.6	16380	-	6.29513	0.194554	1.656	0.281206	16.981
	2489	RB4476	128	387	hypothetical protein			2295557	2295943	11.4	14037	+	6.93626	0.229194	1.67835	0.264514	15.7604
	2499	RB4493	83	252	hypothetical protein			2302374	2302123	10.2	8978	-	6.94756	0.231441	1.82588	0.208981	11.4456
	2503	RB4500	87	264	conserved hypothetical protein, secreted			2303645	2303908	3.5	9432	+	7.26625	0.338026	2.49139	0.222154	8.91687
	2509	RB4510	49	150	hypothetical protein			2307657	2307508	9	5554	-	5.82131	0.145701	1.59559	0.0921221	5.77356
	2951	RB5238	73	222	hypothetical protein			2697775	2697996	10.6	7866	+	6.04485	0.223799	2.57	0.103483	4.02659
	3118	RB5523	91	276	hypothetical protein			2860984	2860709	6.3	9939	-	5.87223	0.244413	2.52186	0.192186	7.62079
	3346	RB5938	370	1113	hypothetical protein			3113484	3112372	5.6	41837	-	6.2668	0.227952	3.07201	0.35221	11.4652
	3449	RB6131	102	309	hypothetical protein			3223482	3223790	12.1	12343	+	6.19504	0.286585	1.64509	0.299401	18.1997
	3647	RB6467	252	759	phosphoglycerate/bisphosphoglycerate mutase family protein		5.4.2.1	3418620	3419378	5.9	27957	+	6.11833	0.294748	1.92395	0.44128	22.9361
	4157	RB7389	375	1128	Putative transposase			3953590	3954717	9.9	41895	+	5.61239	0.287755	2.4038	0.135169	5.62314
	4288	RB7603	836	2511	outer membrane efflux protein			4091070	4088560	5.1	91203	-	5.90394	0.317103	1.52747	0.251943	16.4941
	4318	RB7651	44	135	hypothetical protein			4112517	4112383	6.7	4749	-	5.71146	0.286016	1.76694	0.156573	8.86126
	4465	RB7901	106	321	hypothetical protein			4221613	4221293	11.8	12088	-	6.02116	0.282945	2.41219	0.168279	6.97618
	4704	RB8365	90	273	membrane protein			4463903	4463631	11.7	9405	-	6.14397	0.209414	1.7763	0.232055	13.064
	4727	RB8409	97	294	hypothetical protein			4495547	4495840	8.9	10905	+	5.45933	0.263236	1.53971	0.2956	19.1984
	5157	RB9230	107	324	hypothetical protein			4936673	4936996	9.9	11900	+	5.87857	0.221819	1.63514	0.200401	12.2559
	5218	RB9347	68	207	hypothetical protein			5008600	5008394	9.9	7515	-	6.11532	0.234872	1.67235	0.277967	16.6214
	5550	RB9955	452	1359	secreted protein containing DUF1552			5363605	5362247	5.6	50315	-	6.07991	0.210711	2.2737	0.0820338	3.60794
	5565	RB9986	112	339	hypothetical protein			5380717	5380379	11.1	12671	-	5.85363	0.275393	1.74728	0.146734	8.39782
	5567	RB9990	53	162	hypothetical protein			5381822	5381983	10.1	6033	+	5.15725	0.279747	2.14137	0.585576	27.3459
	5618	RB10077	88	267	secreted protein			5436817	5437083	3.3	9650	+	6.38346	0.284961	2.17351	0.382882	17.6159
	6053	RB10877	453	1362	membrane protein			5905128	5903767	4.3	48882	-	5.4923	0.297724	1.55269	0.100256	6.45692
	6084	RB10931	54	165	hypothetical protein			5933742	5933906	4.2	5888	+	6.97092	0.253868	1.92036	0.0155309	0.80875
	6085	RB10932	65	198	secreted protein			5933872	5934069	3.8	6983	+	6.95633	0.267729	2.15045	0.167277	7.7787
	6097	RB10954	143	432	hypothetical protein			5940749	5940318	10.4	16058	-	5.83496	0.222121	1.65612	0.331862	20.0385
	6098	RB10956	117	354	hypothetical protein			5940336	5940689	4.8	13013	+	6.42325	0.315517	3.2388	0.378435	11.6844
	6099	RB10957	99	300	conserved hypothetical protein			5940708	5941007	5.6	11604	+	7.0673	0.200581	2.05074	0.212749	10.3743
	6176	RB11107	225	678	secreted protein			6021425	6022102	6.5	25080	+	6.14321	0.242014	2.36909	0.332463	14.0333
	6406	RB11475	57	174	conserved hypothetical protein			6209468	6209641	4.7	5927	+	5.81438	0.261628	1.68348	0.152181	9.03965
	6430	RB11515	74	225	conserved hypothetical protein			6224420	6224644	11.7	8687	+	5.34421	0.261319	2.73965	0.343126	12.5244
	6455	RB11566	195	588	conserved hypothetical protein			6243111	6243698	10.8	22135	+	5.62053	0.254575	1.8412	0.328897	17.8632
	6585	RB11813	80	243	conserved hypothetical protein			6366331	6366573	13	9157	+	5.73245	0.276186	1.82283	0.223125	12.2406
	6606	RB11855	101	306	conserved hypothetical protein			6383765	6383460	12.5	11384	-	5.96692	0.228097	2.41621	0.101904	4.2175
	6637	RB11918	134	405	protein containing DUF971			6415701	6415297	6.1	14675	-	5.89484	0.319885	2.13769	0.10734	5.02132
	6719	RB12067	107	324	conserved hypothetical protein			6510236	6510559	11.9	12169	+	5.86761	0.349473	2.73116	0.28238	10.3392
	7128	RB12800	156	471	conserved hypothetical protein			6908240	6908710	9.5	16259	+	5.78991	0.201797	1.92383	0.407603	21.1871
	7149	RB12830	102	309	conserved hypothetical protein			6920508	6920200	10.9	11753	-	5.85894	0.215626	2.11313	0.419303	19.8427
	7278	RB13093	158	477	secreted protein			7025577	7025101	9.6	17298	-	5.88022	0.247085	1.59488	0.116851	7.3266
	7351	RB13222	208	627	SOUL heme-binding protein			7094714	7094088	8.7	22867	-	5.8106	0.188826	3.86078	0.307209	7.95716
	7354	RB13228	116	351	conserved hypothetical protein			7097952	7098302	10.4	13570	+	5.95255	0.214952	1.84771	0.131052	7.09265

## Sheet: cold_down
Cold repressed
10min	ID	Locus	AA	Nuc	Product	Gene	EC	Start	Stop	IEP	MW(kDa)	Strand	Intensity	Stdev	Ratio	Stdev	%
	3188	RB5653	500	1503	NADH-glutamate synthase small chain			2948867	2947365	5	54985	-	6.14002	0.12219	-1.45337	0.0459328	3.16044
	4429	RB7838	89	270	Ribosomal protein S19/S15			4195376	4195645	10.8	9943	+	6.89699	0.0280241	-1.81276	0.127669	7.04278
	4430	RB7839	119	360	Ribosomal protein L22/L17			4195706	4196065	11	13471	+	6.87625	0.0412988	-1.45367	0.12756	8.77499
	4431	RB7840	236	711	30S ribosomal protein S3	rpsC		4196161	4196871	10.4	26575	+	6.78641	0.120251	-1.8397	0.146014	7.93683
	4432	RB7841	138	417	Ribosomal protein L16			4196810	4197226	11.1	15313	+	6.53031	0.235509	-2.58803	0.161235	6.23001
	4434	RB7849	108	327	Ribosomal protein S17			4197700	4198026	10	12074	+	6.47845	0.0132375	-2.94141	0.160491	5.45626
	4435	RB7850	122	369	Ribosomal protein L14b/L23e			4198081	4198449	11	13526	+	6.50878	0.0406676	-2.8443	0.106801	3.75493
	4437	RB7852	196	591	50S ribosomal protein L5	rplE		4198935	4199525	10.4	22118	+	6.13418	0.181741	-2.05722	0.123245	5.99086
	4438	RB7854	61	186	Ribosomal protein S14			4199624	4199809	11.8	6962	+	6.56028	0.211629	-2.33129	0.183974	7.89152
	4440	RB7856	181	546	50S ribosomal protein L6	rplF		4200306	4200851	10	19733	+	6.53068	0.187777	-2.13145	0.362787	17.0206
	4441	RB7857	149	450	Ribosomal protein L18P/L5E			4200854	4201303	11.6	16541	+	6.16583	0.0641292	-2.21872	0.0989694	4.46065
	4442	RB7859	177	534	Ribosomal protein S5			4201351	4201884	10.6	18782	+	6.44271	0.209499	-1.47205	0.153269	10.4119
	4459	RB7894	398	1197	translation elongation factor EF-Tu			4217484	4218680	5.2	43184	+	7.31989	0.204766	-1.954	0.0473865	2.4251
	4463	RB7899	141	426	50S ribosomal protein L11	rplK		4220226	4220651	9.6	15063	+	6.30966	0.11328	-1.62506	0.209496	12.8916
	7143	RB12821	117	354	Ribosomal protein L19			6916558	6916205	11.1	13347	-	6.10221	0.120597	-1.52034	0.103414	6.80201
	7145	RB12824	146	441	Ribosomal protein S16			6917743	6917303	5.3	15885	-	6.57093	0.196654	-1.42188	0.0934315	6.57097
	7154	RB12839	225	678	Ribosomal protein L1			6921934	6922611	9.8	24159	+	7.33501	0.0404482	-1.59939	0.0788528	4.93019
	179	RB314	309	930	malonyl CoA-acyl carrier protein transacylase	fabD	2.3.1.39	156968	157897	4.4	32349	+	6.76239	0.0367547	-1.1012	0.207226	18.8182
	7140	RB12816	257	774	glutamine amidotransferase or related peptidase			6914710	6915483	4.5	28223	+	6.54526	0.205258	-1.33622	0.0400719	2.9989
	839	RB1563	136	411	hypothetical protein			798934	799344	10.2	14882	+	6.66794	0.125887	-1.37075	0.249504	18.202
	2312	RB4194	53	162	hypothetical protein			2156685	2156524	11.4	5728	-	7.25622	0.0471673	-1.33909	0.135786	10.1402
	2781	RB4951	95	288	hypothetical protein			2547498	2547785	12.1	10953	+	7.1008	0.0283245	-1.25091	0.216669	17.3209
	2782	RB4954	166	501	secreted protein			2547861	2548361	10.2	18478	+	6.25865	0.072784	-1.52853	0.033875	2.21619
	2894	RB5138	58	177	hypothetical protein			2641024	2640848	12.4	6711	-	5.89649	0.0776743	-1.12531	0.150603	13.3832
	3049	RB5415	62	189	hypothetical protein			2798737	2798925	12.3	7098	+	6.50548	0.0499109	-1.59516	0.0902904	5.66027
	3063	RB5435	78	237	hypothetical protein			2817808	2818044	7.4	8596	+	6.26368	0.208807	-1.2282	0.254086	20.6877
	3239	RB5745	130	393	hypothetical protein			3001234	3000842	10.7	13522	-	7.044	0.137515	-1.98588	0.198251	9.98304
	4015	RB7116	59	180	hypothetical protein			3779586	3779765	11.7	6458	+	6.79408	0.223754	-1.71969	0.0552398	3.21219
	4314	RB7646	62	189	hypothetical protein			4111735	4111923	10.5	6950	+	6.92688	0.0701159	-1.6047	0.220408	13.7352
	4461	RB7897	152	459	Protein secE/sec61-gamma protein			4218945	4219403	9.6	16638	+	5.93237	0.0335224	-1.33967	0.21782	16.2592
	4486	RB7939	105	318	hypothetical protein			4238296	4238613	11	12019	+	6.02262	0.122353	-1.08624	0.200083	18.4198
	4611	RB8191	72	219	hypothetical protein			4382096	4382314	12	8590	+	7.51724	0.0211191	-1.19414	0.146865	12.2988
	4749	RB8457	113	342	hypothetical protein			4518458	4518117	11.5	12525	-	6.99991	0.145344	-1.1473	0.181211	15.7945
	4862	RB8670	47	144	hypothetical protein			4614842	4614985	11.1	5371	+	7.1688	0.140387	-1.24536	0.16254	13.0517
	4880	RB8700	58	177	hypothetical protein			4630224	4630400	4.8	6268	+	6.45661	0.0667336	-1.34161	0.10514	7.83682
	5885	RB10579	101	306	secreted protein			5739254	5738949	12.4	11507	-	6.35834	0.109574	-1.93453	0.13583	7.02133
	5887	RB10581	384	1155	secreted protein containing DUF1559			5739353	5740507	6.2	41431	+	6.04809	0.0738973	-1.27145	0.0891877	7.01464
	6371	RB11439	93	282	conserved hypothetical protein			6197993	6198274	10.6	10906	+	8.02083	0.115007	-1.21257	0.124619	10.2773
	6867	RB12329	110	333	conserved hypothetical protein, membrane			6634234	6634566	4	11862	+	7.04587	0.211635	-1.04001	0.14377	13.824
	7139	RB12815	43	132	conserved hypothetical protein			6914656	6914525	10.8	4782	-	6.6543	0.172716	-1.40011	0.100579	7.18366
	7141	RB12818	163	492	conserved hypothetical protein			6915989	6915498	11.7	18010	-	6.95955	0.147408	-1.36459	0.124286	9.10797
20min	ID	Locus	AA	Nuc	Product	Gene	EC	Start	Stop	IEP	MW(kDa)	Strand	Intensity	Stdev	Ratio	Stdev	%
	2359	RB4269	282	849	glutamic acid specific endopeptidase, GSE=serine endopeptidase			2185049	2184201	5.6	31283	-	6.31212	0.241401	-1.69986	0.11576	6.80997
	3188	RB5653	500	1503	NADH-glutamate synthase small chain			2948867	2947365	5	54985	-	6.55316	0.0972113	-1.5321	0.272565	17.7903
	5375	RB9629	330	993	acyl-lipid delta-9 desaturase	ADS2	1.14.19.-	5184385	5183393	6.5	37640	-	5.83144	0.101101	-1.31824	0.00520068	0.394518
	4429	RB7838	89	270	Ribosomal protein S19/S15			4195376	4195645	10.8	9943	+	7.48609	0.130514	-1.89155	0.162417	8.58643
	4430	RB7839	119	360	Ribosomal protein L22/L17			4195706	4196065	11	13471	+	7.60651	0.091746	-1.62581	0.207416	12.7577
	4431	RB7840	236	711	30S ribosomal protein S3	rpsC		4196161	4196871	10.4	26575	+	7.39157	0.0975673	-2.09212	0.196243	9.38008
	4432	RB7841	138	417	Ribosomal protein L16			4196810	4197226	11.1	15313	+	7.35893	0.154006	-2.40782	0.0905937	3.76248
	4434	RB7849	108	327	Ribosomal protein S17			4197700	4198026	10	12074	+	7.20867	0.119896	-2.85384	0.195908	6.86471
	4435	RB7850	122	369	Ribosomal protein L14b/L23e			4198081	4198449	11	13526	+	7.17853	0.084716	-2.67879	0.247558	9.2414
	4436	RB7851	115	348	50S ribosomal protein L24	rplX		4198529	4198876	10.5	12484	+	7.03984	0.181697	-2.67997	0.198221	7.39641
	4437	RB7852	196	591	50S ribosomal protein L5	rplE		4198935	4199525	10.4	22118	+	6.54227	0.271275	-1.77597	0.419803	23.6379
	4438	RB7854	61	186	Ribosomal protein S14			4199624	4199809	11.8	6962	+	7.10291	0.136578	-2.23873	0.157505	7.03547
	4439	RB7855	133	402	Ribosomal protein S8			4199839	4200240	10.4	15217	+	6.73059	0.178758	-1.77928	0.319391	17.9506
	4440	RB7856	181	546	50S ribosomal protein L6	rplF		4200306	4200851	10	19733	+	7.11163	0.140685	-1.99143	0.161183	8.09386
	4441	RB7857	149	450	Ribosomal protein L18P/L5E			4200854	4201303	11.6	16541	+	6.94116	0.127421	-1.66381	0.0801843	4.81932
	4442	RB7859	177	534	Ribosomal protein S5			4201351	4201884	10.6	18782	+	7.05818	0.157206	-1.32276	0.117037	8.84791
	4459	RB7894	398	1197	translation elongation factor EF-Tu			4217484	4218680	5.2	43184	+	7.83795	0.0422523	-2.37238	0.221302	9.32827
	4463	RB7899	141	426	50S ribosomal protein L11	rplK		4220226	4220651	9.6	15063	+	6.96776	0.0167106	-1.61254	0.226704	14.0588
	7143	RB12821	117	354	Ribosomal protein L19			6916558	6916205	11.1	13347	-	6.92852	0.169125	-1.15254	0.228447	19.8213
	7145	RB12824	146	441	Ribosomal protein S16			6917743	6917303	5.3	15885	-	7.37255	0.163989	-1.28095	0.0850167	6.63701
	7154	RB12839	225	678	Ribosomal protein L1			6921934	6922611	9.8	24159	+	7.86131	0.281111	-1.75041	0.216102	12.3458
	7156	RB12842	140	423	Ribosomal protein L7/L12			6923401	6923823	4.3	14489	+	6.5724	0.312444	-1.36948	0.318834	23.2813
	181	RB318	81	246	Acyl carrier protein	acpP		158928	159173	3.7	9018	+	6.89165	0.101766	-1.08392	0.121067	11.1694
	2065	RB3751	371	1116	NAD-dependent epimerase/dehydratase			1938953	1940068	5.5	40775	+	6.12334	0.371966	-1.10246	0.199198	18.0685
	3442	RB6114	690	2073	UDP-N-acetylmuramoylalanyl-D-glutamate-2,6-diaminopimelate ligase	murE	6.3.2.13	3208897	3210969	5	73645	+	6.36048	0.141556	-1.02387	0.117779	11.5033
	3890	RB6895	401	1206	Glycosyl transferase, family 4			3666358	3665153	6.6	42272	-	5.95834	0.0856695	-1.14744	0.274608	23.9323
	2244	RB4061	488	1467	Peptidase A24A, prepilin type IV:Peptidase A24A, N-terminal			2095498	2096964	9.7	54251	+	6.17705	0.218797	-1.05821	0.134388	12.6995
	2472	RB4454	739	2220	Flagellin A	flaA		2283201	2285420	4	76924	+	6.29503	0.153164	-1.02218	0.124664	12.1958
	1680	RB3109	411	1236	Methylamine utilization protein mauG	mauG		1611359	1612594	5.5	45393	+	6.28227	0.141369	-1.18806	0.0162878	1.37097
	1850	RB3403	491	1476	arylsulfatase precursor	arsA	3.1.6.8	1756892	1755417	5.5	55139	-	6.36542	0.131093	-1.18094	0.208289	17.6376
	2363	RB4273	518	1557	iron-dependent peroxidase		1.1.1.-	2193431	2191875	5.1	57672	-	6.03513	0.301216	-1.21706	0.2873	23.6061
	3246	RB5758	300	903	Integral membrane protein TerC			3014379	3013477	5	32769	-	6.23434	0.195484	-1.04653	0.11349	10.8444
	4953	RB8834	331	996	Cation efflux protein			4697452	4698447	5.2	36348	+	5.7986	0.0887147	-1.00832	0.176483	17.5026
	597	RB1134	537	1614	NADH dehydrogenase subunit F			585258	583645	9.4	57512	-	6.77121	0.120431	-2.60631	0.0401558	1.54072
	1644	RB3032	477	1434	Major facilitator superfamily MFS_1			1567813	1569246	9.8	52109	+	6.3578	0.101659	-1.47991	0.00057633	0.0389435
	7168	RB12861	309	930	Oligopeptide transport system permease protein OppB.	oppB		6932929	6932000	9.5	33415	-	5.66975	0.119855	-1.30088	0.06568	5.04887
	7140	RB12816	257	774	glutamine amidotransferase or related peptidase			6914710	6915483	4.5	28223	+	7.09005	0.107172	-1.57428	0.148792	9.45145
	594	RB1129	895	2688	conserved hypothetical protein			583271	580584	5.8	99242	-	6.37133	0.213902	-2.46084	0.557976	22.6742
	658	RB1233	206	621	30S ribosomal protein S4	rpsD		629490	628870	11.2	23193	-	7.38303	0.0873949	-1.26331	0.0584937	4.63019
	4308	RB7634	773	2322	Abortive infection protein			4106267	4108588	6	84772	+	5.79435	0.0679062	-1.22567	0.247291	20.176
	3336	RB5918	252	759	biotin-protein ligase			3098715	3097957	5.2	26935	-	6.00901	0.125782	-1.2512	0.0589721	4.71325
	3208	RB5695	288	867	carbon-nitrogen hydrolase family			2971401	2972267	4.5	31927	+	6.00448	0.149295	-1.12975	0.119146	10.5462
	2222	RB4014	473	1422	Cip2			2075607	2074186	4.9	52531	-	6.24193	0.183383	-1.0233	0.195393	19.0944
	38	RB62	131	396	conserved hypothetical protein			25588	25983	10.4	15483	+	5.8838	0.0751471	-1.4169	0.247137	17.4421
	1332	RB2479	273	822	conserved hypothetical protein			1296683	1295862	5.5	30436	-	6.45447	0.0990348	-1.49086	0.0744901	4.99644
	1904	RB3495	218	657	conserved hypothetical protein			1808101	1808757	5	23739	+	5.96999	0.306773	-1.1232	0.189859	16.9034
	1946	RB3569	123	372	conserved hypothetical protein			1854728	1854357	7.5	13875	-	6.23064	0.263181	-1.23497	0.249594	20.2105
	2260	RB4097	733	2202	conserved hypothetical protein			2108244	2110445	6.2	83188	+	6.18081	0.367862	-1.56545	0.339904	21.7129
	3726	RB6596	230	693	conserved hypothetical protein			3507067	3506375	10.2	25422	-	6.01966	0.121768	-1.00833	0.230586	22.8681
	5313	RB9520	532	1599	conserved hypothetical protein			5114495	5112897	4.4	59231	-	5.94842	0.209323	-1.44754	0.11019	7.61224
	5353	RB9588	268	807	conserved hypothetical protein			5156821	5156015	5.6	29455	-	5.7473	0.11378	-1.17212	0.266529	22.739
	6319	RB11343	93	282	conserved hypothetical protein			6154696	6154977	12.2	10760	+	6.01418	0.0341406	-1.325	0.169033	12.7572
	6539	RB11707	83	252	conserved hypothetical protein			6312937	6313188	9.8	9109	+	5.91106	0.0492254	-1.11745	0.23316	20.8654
	6642	RB11925	76	231	conserved hypothetical protein			6419855	6420085	12.2	8248	+	5.92059	0.139944	-1.02929	0.257679	25.0346
	6818	RB12250	104	315	conserved hypothetical protein			6597248	6597562	11.9	12364	+	6.04407	0.127249	-1.01957	0.220512	21.628
	6904	RB12396	57	174	conserved hypothetical protein			6670870	6670697	11.3	6680	-	6.01406	0.171403	-1.07301	0.239264	22.2983
	7009	RB12581	174	525	conserved hypothetical protein			6780597	6780073	9.9	19433	-	5.92246	0.255028	-1.45015	0.293808	20.2605
	7139	RB12815	43	132	conserved hypothetical protein			6914656	6914525	10.8	4782	-	7.27614	0.184288	-1.42538	0.128285	9.00003
	7141	RB12818	163	492	conserved hypothetical protein			6915989	6915498	11.7	18010	-	7.46849	0.173953	-1.17039	0.242329	20.7049
	7153	RB12837	65	198	conserved hypothetical protein			6921732	6921929	9.8	7318	+	7.96114	0.220489	-1.04746	0.169174	16.1509
	7367	RB13251	64	195	conserved hypothetical protein			7104552	7104746	11.2	7416	+	5.69563	0.0866717	-1.01746	0.0866613	8.5174
	1542	RB2852	240	723	conserved hypothetical protein, membrane			1482871	1482149	9.4	26727	-	6.19023	0.0495462	-1.20664	0.137261	11.3755
	2387	RB4305	380	1143	conserved hypothetical protein, membrane			2219737	2218595	9.6	40925	-	6.21274	0.288377	-1.19044	0.199074	16.7227
	3247	RB5761	258	777	conserved hypothetical protein, membrane			3015202	3014426	10.9	27944	-	6.16019	0.152679	-1.21848	0.176877	14.5162
	6416	RB11490	181	546	conserved hypothetical protein, membrane			6215558	6216103	10.3	20670	+	5.96213	0.120509	-1.22601	0.07234	5.90045
	409	RB767	311	936	conserved hypothetical protein, secreted			411420	412355	5.7	34002	+	6.02793	0.176821	-1.32797	0.312817	23.5561
	2935	RB5210	423	1272	conserved hypothetical protein, secreted			2687633	2688904	6.5	47488	+	5.91003	0.350593	-1.15393	0.192017	16.6402
	2334	RB4224	396	1191	DNA polymerase IV	dinB	2.7.7.7	2164703	2165893	10	44202	+	6.29537	0.134335	-1.10919	0.265387	23.9262
	6819	RB12251	567	1704	DNA-directed RNA polymerase specialized sigma factor			6599262	6597559	9.4	59396	-	5.96872	0.104475	-1.2298	0.0973515	7.91607
	3528	RB6276	105	318	Histone-like bacterial DNA-binding protein			3297504	3297187	10.4	11299	-	8.3969	0.121987	-1.30418	0.0778535	5.96952
	37	RB61	58	177	hypothetical protein			25378	25554	9.6	6492	+	6.09304	0.226794	-1.00669	0.213318	21.1901
	108	RB187	35	108	hypothetical protein			95474	95367	9.4	3992	-	6.07779	0.13826	-1.2596	0.171219	13.5931
	111	RB192	56	171	hypothetical protein			100254	100084	10.1	6457	-	5.99518	0.184449	-1.09829	0.107583	9.79548
	133	RB241	47	144	hypothetical protein			124403	124546	11.4	5298	+	6.05614	0.115803	-1.03364	0.137977	13.3486
	178	RB313	93	282	hypothetical protein			156945	156664	11.6	10508	-	6.9919	0.149515	-1.01569	0.209	20.5771
	182	RB319	95	288	hypothetical protein			159334	159621	10.2	10505	+	6.88775	0.133911	-1.48653	0.175737	11.822
	202	RB354	51	156	hypothetical protein			177535	177380	12	5703	-	6.40052	0.308056	-1.06697	0.221277	20.7389
	246	RB424	50	153	hypothetical protein			226220	226068	4.3	5601	-	6.07191	0.291351	-1.13661	0.142592	12.5453
	274	RB469	44	135	hypothetical protein			252425	252291	4.2	5513	-	5.79694	0.153117	-0.997496	0.249638	25.0265
	276	RB471	181	546	hypothetical protein			253264	252719	10.8	20224	-	5.98045	0.131002	-1.24696	0.0508254	4.07593
	283	RB484	58	177	hypothetical protein			262633	262809	10.6	6245	+	5.7816	0.0883976	-1.20877	0.191852	15.8717
	348	RB625	68	207	hypothetical protein			339703	339497	5	7713	-	5.64366	0.0418332	-1.09075	0.281399	25.7987
	416	RB779	86	261	hypothetical protein			419045	418785	4.5	9321	-	5.78346	0.0494989	-1.08758	0.00421867	0.387894
	449	RB825	117	354	hypothetical protein			434184	433831	7.8	13302	-	6.30128	0.225143	-1.04641	0.113454	10.8422
	691	RB1291	97	294	hypothetical protein			656684	656977	10.4	10290	+	5.97762	0.155569	-1.384	0.141364	10.2142
	839	RB1563	136	411	hypothetical protein			798934	799344	10.2	14882	+	7.47188	0.0546079	-1.0936	0.0677434	6.19451
	1012	RB1922	102	309	hypothetical protein			998917	998609	10.9	11658	-	6.23157	0.0644892	-1.04314	0.253959	24.3457
	1016	RB1931	68	207	hypothetical protein			1013831	1013625	11.4	7493	-	6.10079	0.365895	-1.32724	0.0970443	7.31176
	1200	RB2274	130	393	hypothetical protein			1193331	1192939	10	14362	-	6.27094	0.127518	-1.17796	0.0804852	6.83258
	1220	RB2306	41	126	hypothetical protein			1206782	1206907	9	4759	+	6.3476	0.23212	-1.36365	0.0467392	3.4275
	1227	RB2317	162	489	hypothetical protein			1211131	1210643	7.7	18020	-	6.05633	0.143995	-1.00023	0.108442	10.8416
	1251	RB2350	37	114	hypothetical protein			1220890	1221003	11.9	4181	+	6.08109	0.205838	-1.17741	0.0887156	7.53481
	1252	RB2351	133	402	hypothetical protein			1220991	1221392	10.4	15178	+	6.03935	0.275275	-1.12265	0.280091	24.949
	1297	RB2425	102	309	hypothetical protein			1260766	1261074	11.1	11189	+	6.25677	0.0946546	-1.0555	0.143414	13.5874
	1344	RB2495	43	132	hypothetical protein			1303912	1304043	11.7	4921	+	6.25908	0.266718	-1.03105	0.193817	18.7979
	1543	RB2853	42	129	hypothetical protein			1482846	1482974	11.8	5043	+	6.11758	0.146421	-1.08941	0.160168	14.7024
	1734	RB3205	76	231	hypothetical protein			1652079	1651849	11.3	9082	-	5.90859	0.290126	-0.998409	0.11695	11.7136
	1761	RB3256	140	423	hypothetical protein			1676574	1676996	4.5	16074	+	6.44571	0.138068	-1.29202	0.235837	18.2534
	1776	RB3277	221	666	hypothetical protein			1686552	1685887	10.4	24222	-	6.21026	0.167606	-1.22928	0.101193	8.23186
	1825	RB3362	87	264	hypothetical protein			1728546	1728283	11.9	10017	-	6.43522	0.329872	-1.28603	0.229481	17.8441
	1828	RB3366	78	237	hypothetical protein			1730380	1730616	5.6	9481	+	6.05024	0.325434	-1.10999	0.0749677	6.7539
	1833	RB3372	115	348	hypothetical protein			1733666	1734013	10	12916	+	6.08975	0.224703	-1.17091	0.060616	5.17685
	1844	RB3394	36	111	hypothetical protein			1752044	1752154	10.5	4239	+	6.36794	0.20546	-1.93708	0.0400821	2.06921
	1846	RB3398	67	204	hypothetical protein			1753293	1753496	11.4	7537	+	5.97039	0.135505	-1.07907	0.134404	12.4555
	1847	RB3399	65	198	hypothetical protein			1753650	1753453	9.7	7418	-	6.27294	0.192867	-1.18509	0.147394	12.4374
	1854	RB3407	89	270	hypothetical protein			1759935	1759666	10.5	10136	-	6.23915	0.326052	-1.34034	0.288521	21.5259
	1943	RB3566	64	195	hypothetical protein			1854080	1854274	9.4	7400	+	6.13287	0.176392	-1.23813	0.125973	10.1745
	2006	RB3660	94	285	hypothetical protein			1900854	1900570	9.4	10411	-	6.50846	0.469844	-1.22876	0.287223	23.375
	2025	RB3688	53	162	hypothetical protein			1910629	1910468	9.3	5981	-	6.23771	0.284822	-1.20914	0.101799	8.41911
	2048	RB3719	141	426	hypothetical protein			1927500	1927075	10.8	16330	-	6.4886	0.203972	-1.2454	0.20784	16.6886
	2098	RB3813	75	228	hypothetical protein			1975188	1975415	4.5	8522	+	6.18389	0.324965	-1.20904	0.260234	21.5239
	2139	RB3880	82	249	hypothetical protein			2006953	2006705	10.7	9535	-	6.13	0.112887	-1.12694	0.0565897	5.02155
	2184	RB3953	857	2574	hypothetical protein			2048784	2046211	5.2	93881	-	6.29081	0.260229	-1.40168	0.35959	25.6542
	2200	RB3981	161	486	hypothetical protein			2058000	2058485	4.1	18283	+	6.29207	0.172868	-1.16987	0.105653	9.03121
	2216	RB4002	483	1452	hypothetical protein			2065341	2066792	4.6	53759	+	6.27827	0.180128	-1.00703	0.234791	23.3152
	2258	RB4093	45	138	hypothetical protein			2107600	2107737	10	5285	+	6.20542	0.154537	-1.03859	0.0752004	7.24059
	2287	RB4145	90	273	hypothetical protein			2131933	2131661	12	10727	-	6.91142	0.260559	-1.07239	0.189021	17.6262
	2298	RB4165	721	2166	hypothetical protein			2139632	2141797	4.5	77994	+	6.18991	0.215326	-1.0695	0.214865	20.0903
	2312	RB4194	53	162	hypothetical protein			2156685	2156524	11.4	5728	-	8.07061	0.120324	-1.08674	0.0290105	2.66951
	2350	RB4255	204	615	hypothetical protein			2180806	2180192	10.3	21582	-	9.5432	0.0324435	-1.6273	0.204037	12.5384
	2416	RB4358	123	372	hypothetical protein			2239474	2239103	6.5	13459	-	6.33231	0.296817	-1.49283	0.26843	17.9813
	2424	RB4373	109	330	hypothetical protein			2242863	2242534	4.8	12263	-	6.40819	0.143473	-1.14895	0.0960153	8.35679
	2444	RB4402	53	162	hypothetical protein			2265340	2265501	10.4	5980	+	6.16629	0.270822	-1.36338	0.261123	19.1526
	2528	RB4547	422	1269	hypothetical protein			2330116	2328848	7.6	46274	-	6.07357	0.209477	-1.20393	0.287236	23.8582
	2552	RB4589	62	189	hypothetical protein			2351649	2351461	9.4	7014	-	5.89681	0.121397	-1.17019	0.143359	12.2509
	2553	RB4590	74	225	hypothetical protein			2352024	2351800	10.1	8330	-	9.61893	0.0100011	-1.89476	0.255135	13.4653
	2596	RB4657	123	372	hypothetical protein			2381865	2382236	12.2	13398	+	6.50244	0.241735	-1.69297	0.170062	10.0452
	2647	RB4740	50	153	hypothetical protein			2431814	2431966	11.4	5598	+	6.34783	0.237151	-1.02866	0.0413138	4.01627
	2687	RB4801	96	291	hypothetical protein			2459502	2459212	9.8	10561	-	6.10531	0.338148	-0.997268	0.0467485	4.68766
	2746	RB4897	184	555	hypothetical protein			2519505	2518951	10.9	20446	-	6.02624	0.323313	-1.33497	0.19497	14.6048
	2781	RB4951	95	288	hypothetical protein			2547498	2547785	12.1	10953	+	7.4636	0.336421	-1.52192	0.244969	16.0961
	2864	RB5088	57	174	hypothetical protein			2617615	2617442	6.7	6093	-	5.91096	0.237181	-1.04113	0.151055	14.5087
	2963	RB5261	126	381	hypothetical protein			2713712	2713332	7.4	13761	-	5.99633	0.282481	-0.995887	0.23314	23.4102
	3049	RB5415	62	189	hypothetical protein			2798737	2798925	12.3	7098	+	6.88168	0.374054	-1.86955	0.324023	17.3316
	3063	RB5435	78	237	hypothetical protein			2817808	2818044	7.4	8596	+	6.95706	0.195829	-1.10345	0.0542838	4.91944
	3132	RB5555	54	165	hypothetical protein			2891274	2891438	6.2	5971	+	6.29891	0.341694	-1.16219	0.215754	18.5643
	3239	RB5745	130	393	hypothetical protein			3001234	3000842	10.7	13522	-	7.71653	0.106199	-2.39666	0.0628493	2.62238
	3389	RB6010	53	162	hypothetical protein			3149911	3150072	11.9	5744	+	6.03687	0.271777	-1.25299	0.112526	8.98059
	3466	RB6158	142	429	hypothetical protein			3233532	3233104	6	15746	-	6.56719	0.186828	-1.28807	0.0991887	7.70055
	3476	RB6174	69	210	hypothetical protein			3239734	3239525	10.6	7870	-	6.11077	0.115724	-1.06225	0.208576	19.6353
	3485	RB6193	62	189	hypothetical protein			3246096	3245908	11.4	6970	-	6.80583	0.254104	-1.45221	0.0865367	5.95896
	3720	RB6587	50	153	hypothetical protein			3501747	3501595	7.5	5579	-	6.06006	0.117379	-1.07523	0.0950641	8.84129
	3742	RB6632	55	168	hypothetical protein			3524963	3525130	5.6	6193	+	5.96747	0.240923	-1.11477	0.0291082	2.61115
	3780	RB6699	47	144	hypothetical protein			3559781	3559924	11.1	5290	+	5.99249	0.220972	-1.08678	0.159702	14.695
	3820	RB6766	55	168	hypothetical protein			3597367	3597534	12	6133	+	6.208	0.22809	-1.22661	0.290485	23.6819
	3860	RB6838	55	168	hypothetical protein			3636563	3636730	4.8	5823	+	5.75981	0.186048	-1.15508	0.181341	15.6995
	3867	RB6849	101	306	hypothetical protein			3642537	3642232	12.8	12002	-	6.25209	0.371635	-1.16738	0.07907	6.7733
	3871	RB6856	62	189	hypothetical protein			3645613	3645425	9.9	6382	-	5.7494	0.11939	-1.19223	0.145371	12.1932
	3921	RB6951	1120	3363	hypothetical protein			3693377	3690015	4.6	123187	-	6.22326	0.139966	-1.03095	0.26372	25.5803
	3971	RB7042	91	276	hypothetical protein			3743971	3744246	10.4	10835	+	6.18966	0.110223	-1.21706	0.0761394	6.25603
	4009	RB7109	53	162	hypothetical protein			3775707	3775546	6.7	5850	-	5.86278	0.14596	-1.5434	0.214943	13.9266
	4015	RB7116	59	180	hypothetical protein			3779586	3779765	11.7	6458	+	7.47912	0.0379728	-1.60187	0.164481	10.2681
	4278	RB7589	86	261	hypothetical protein			4080238	4079978	12.1	9472	-	5.85037	0.131396	-1.0015	0.181052	18.0781
	4313	RB7645	77	234	hypothetical protein			4111716	4111483	10.3	8725	-	5.72782	0.141229	-1.44777	0.246914	17.0548
	4314	RB7646	62	189	hypothetical protein			4111735	4111923	10.5	6950	+	7.38236	0.326995	-1.81343	0.187715	10.3513
	4552	RB8070	59	180	hypothetical protein			4319538	4319717	4.5	6478	+	5.84422	0.211665	-1.2707	0.29614	23.3052
	4568	RB8098	71	216	hypothetical protein			4337334	4337119	10.8	7950	-	9.56648	0.0170334	-1.70338	0.244115	14.3313
	4578	RB8119	142	429	hypothetical protein			4346427	4346855	10.1	15659	+	5.95033	0.107559	-1.21326	0.243558	20.0747
	4677	RB8319	37	114	hypothetical protein			4442421	4442308	4.4	4328	-	5.79318	0.076635	-1.57564	0.203886	12.9399
	4755	RB8468	88	267	hypothetical protein			4520799	4520533	11.9	9719	-	6.80229	0.133199	-0.999252	0.0873971	8.74625
	4830	RB8594	41	126	hypothetical protein			4581645	4581770	9.2	4509	+	6.31464	0.0431115	-1.22731	0.142108	11.5788
	4861	RB8669	37	114	hypothetical protein			4614557	4614670	11.5	4395	+	9.53265	0.157599	-2.0387	0.370288	18.1629
	5245	RB9392	175	528	hypothetical protein			5038107	5037580	4.9	19499	-	5.92485	0.157095	-1.15908	0.0687792	5.93395
	5253	RB9410	138	417	hypothetical protein			5048582	5048166	10	15146	-	5.78187	0.128851	-1.01285	0.25451	25.1282
	5280	RB9460	79	240	hypothetical protein			5078860	5078621	10.3	8991	-	9.44881	0.125118	-1.41121	0.327974	23.2405
	5445	RB9767	97	294	hypothetical protein			5264348	5264641	8.9	10547	+	5.88994	0.0719266	-1.14324	0.181462	15.8727
	5988	RB10755	41	126	hypothetical protein			5839576	5839451	12.7	5083	-	5.92862	0.169388	-1.04648	0.0786123	7.51205
	6280	RB11287	75	228	hypothetical protein			6118405	6118632	9.1	8478	+	6.03926	0.0701052	-1.16799	0.113154	9.68789
	2047	RB3718	535	1608	Major facilitator superfamily MFS_1			1927114	1925507	4.6	57372	-	6.03902	0.204162	-1.15534	0.123135	10.6579
	22	RB37	160	483	membrane protein			18328	17846	5.6	17283	-	6.16012	0.409057	-1.27583	0.162888	12.7672
	43	RB73	98	297	membrane protein			28727	29023	10.1	11150	+	5.79443	0.0902628	-1.16121	0.0460516	3.96582
	70	RB125	297	894	membrane protein			54571	53678	6	32981	-	5.82315	0.114239	-1.11891	0.0789218	7.05348
	547	RB1015	222	669	membrane protein			531723	532391	5.9	24319	+	5.87803	0.0799569	-1.09001	0.125691	11.5312
	1105	RB2105	470	1413	membrane protein			1114012	1112600	9.6	51853	-	6.47206	0.0695996	-1.75641	0.215797	12.2862
	1147	RB2179	199	600	membrane protein			1149988	1150587	10.5	22376	+	6.14002	0.251796	-1.02675	0.21651	21.087
	1446	RB2667	236	711	membrane protein			1387198	1386488	10.7	25698	-	6.29921	0.227769	-1.07806	0.162008	15.0278
	1597	RB2951	174	525	membrane protein			1523616	1523092	9.3	20061	-	6.12686	0.399898	-1.38447	0.204908	14.8005
	1668	RB3067	153	462	membrane protein			1582850	1582389	7.6	17200	-	6.06025	0.187149	-1.05404	0.220339	20.9042
	1701	RB3147	168	507	membrane protein			1624840	1624334	8.7	18759	-	6.30937	0.176821	-1.04992	0.141836	13.5093
	1950	RB3575	152	459	membrane protein			1858779	1859237	10.1	17195	+	6.22026	0.208773	-1.32551	0.0482413	3.63944
	2664	RB4766	130	393	membrane protein			2442991	2442599	9.7	14452	-	6.04868	0.205766	-1.12552	0.0763561	6.78405
	2884	RB5118	140	423	membrane protein			2630572	2630150	9.1	16117	-	6.08458	0.212782	-1.23659	0.278773	22.5438
	2964	RB5262	95	288	membrane protein			2713742	2714029	6.3	10993	+	6.15753	0.21065	-1.48449	0.304844	20.5353
	3169	RB5622	175	528	membrane protein			2930538	2930011	4.3	19919	-	5.9449	0.23011	-1.12741	0.0726332	6.44249
	4282	RB7596	175	528	membrane protein			4084008	4084535	7.5	19347	+	5.76322	0.0685208	-1.00788	0.220609	21.8884
	4718	RB8389	939	2820	membrane protein			4484734	4481915	10.1	105627	-	5.93185	0.143853	-1.07048	0.078438	7.32734
	5469	RB9806	165	498	membrane protein			5280590	5281087	10.2	18166	+	5.73537	0.0124214	-1.02904	0.183727	17.8542
	2083	RB3779	1030	3093	membrane-bound sensor and histidine kinase response regulator hybrid			1957809	1954717	4.8	114806	-	6.10231	0.25124	-1.13898	0.158666	13.9305
	1352	RB2503	515	1548	O-antigen flippase	wzx		1311056	1309509	10	55740	-	6.12885	0.317934	-1.16951	0.120482	10.3019
	2774	RB4937	369	1110	oxidoreductase			2540086	2541195	5	39670	+	6.13709	0.309831	-1.05841	0.0918907	8.68194
	3278	RB5820	355	1068	oxidoreductase			3050638	3051705	4.9	39347	+	5.97361	0.265383	-1.06896	0.273964	25.6291
	3430	RB6092	361	1086	Peptidase M50		3.4.24.-	3192387	3193472	9.6	39370	+	6.18637	0.246517	-1.2816	0.296146	23.1076
	6979	RB12521	726	2181	Peptidase M50		3.4.24.-	6744279	6746459	10.7	80320	+	5.79953	0.27192	-1.14775	0.107549	9.3704
	3183	RB5645	556	1671	periplasmic serine protease			2944822	2943152	5.2	60661	-	5.73096	0.182602	-1.1289	0.100981	8.94507
	3092	RB5478	131	396	pilus protein			2834459	2834064	4.2	14264	-	5.74914	0.160379	-1.00841	0.0629215	6.23966
	562	RB1052	391	1176	protein containing DUF1559			548353	549528	5.5	42194	+	5.71141	0.0913189	-1.05214	0.194558	18.4917
	3744	RB6634	365	1098	protein containing DUF1559			3525785	3526882	5.3	40217	+	6.11195	0.117594	-1.1681	0.138907	11.8917
	1659	RB3056	90	273	protein containing DUF1560			1579951	1579679	10.3	10144	-	6.19242	0.241144	-1.0531	0.122414	11.6242
	377	RB693	260	783	protein containing DUF1568			371190	370408	6.8	30735	-	5.91178	0.159749	-1.22516	0.275246	22.466
	516	RB951	234	705	protein containing DUF1596			502459	501755	12.3	25583	-	6.67399	0.169247	-1.51294	0.22692	14.9986
	3688	RB6530	237	714	protein containing DUF480			3468520	3467807	5.4	25750	-	5.96419	0.118073	-1.00808	0.167561	16.6218
	4461	RB7897	152	459	Protein secE/sec61-gamma protein			4218945	4219403	9.6	16638	+	6.68782	0.130979	-1.05795	0.175501	16.5888
	3151	RB5593	1290	3873	protein serine/threonine kinase		2.7.1.37	2913054	2909182	4.8	144451	-	5.91869	0.136366	-1.0871	0.0506539	4.65955
	2369	RB4283	499	1500	PvdD/PvdJ			2201462	2199963	5.7	56411	-	6.27724	0.247617	-1.34774	0.245495	18.2154
	4428	RB7837	286	861	Ribosomal protein L2			4194481	4195341	11.8	31108	+	7.61705	0.0196644	-1.12078	0.238665	21.2945
	4016	RB7117	181	546	Ribosomal protein L35			3780322	3779777	11.4	19816	-	7.51614	0.0734689	-1.01008	0.152744	15.1219
	280	RB479	1101	3306	secreted protein			259174	255869	4.9	123358	-	5.94109	0.30528	-1.10834	0.214998	19.3983
	1074	RB2051	367	1104	secreted protein			1079177	1080280	4.3	40652	+	6.21237	0.156261	-1.40423	0.198008	14.1009
	1649	RB3042	291	876	secreted protein			1575622	1574747	6	32861	-	6.15223	0.270077	-1.12159	0.245494	21.888
	1967	RB3603	344	1035	secreted protein			1875461	1874427	4.6	37999	-	6.22501	0.272734	-1.69095	0.272927	16.1405
	2017	RB3675	742	2229	secreted protein			1904552	1906780	8.4	82951	+	6.3079	0.336427	-1.33702	0.293832	21.9767
	2782	RB4954	166	501	secreted protein			2547861	2548361	10.2	18478	+	6.90229	0.18275	-1.49985	0.0510193	3.40162
	5205	RB9324	267	804	secreted protein			4992474	4993277	6.7	29463	+	5.99202	0.188177	-1.60172	0.196457	12.2653
	5885	RB10579	101	306	secreted protein			5739254	5738949	12.4	11507	-	7.12634	0.100858	-1.42193	0.21175	14.8917
	7321	RB13168	81	246	secreted protein			7068345	7068590	7.4	8735	+	5.69942	0.360964	-1.08057	0.0415282	3.84317
	130	RB229	585	1758	secreted protein containing DUF1551			122782	121025	4.5	62454	-	6.23483	0.232688	-1.18067	0.184302	15.61
	6899	RB12390	239	720	secreted protein containing DUF1555			6668063	6667344	4.1	25406	-	6.46677	0.111999	-1.00159	0.0940202	9.38714
	3197	RB5674	237	714	serine/threonine protein phosphatase			2962887	2962174	5.6	26548	-	5.92648	0.22949	-1.14724	0.180136	15.7017
	3291	RB5841	670	2013	serine/threonine protein phosphatase family			3061924	3063936	5.4	73664	+	6.06724	0.0583514	-1.02664	0.15511	15.1085
	2729	RB4870	1081	3246	transporter, AcrB/D/F family			2502527	2499282	5	116198	-	6.17163	0.233836	-1.18355	0.164631	13.91
	4255	RB7557	327	984	von Willebrand factor type A domain protein			4058936	4059919	4.9	35328	+	5.81902	0.177908	-1.27385	0.204311	16.0388
40 min	ID	Locus	AA	Nuc	Product	Gene	EC	Start	Stop	IEP	MW(kDa)	Strand	Intensity	Stdev	Ratio	Stdev	%
	1967	RB3603	344	1035	secreted protein			1875461	1874427	4.6	37999	-	6.39572	0.258779	-1.06015	0.108841	10.2665
	2359	RB4269	282	849	glutamic acid specific endopeptidase, GSE=serine endopeptidase			2185049	2184201	5.6	31283	-	6.50316	0.226528	-1.08823	0.232595	21.3736
	4429	RB7838	89	270	Ribosomal protein S19/S15			4195376	4195645	10.8	9943	+	7.29572	0.154272	-1.35865	0.140496	10.3409
	4430	RB7839	119	360	Ribosomal protein L22/L17			4195706	4196065	11	13471	+	7.36833	0.0515848	-1.15291	0.121251	10.5169
	4431	RB7840	236	711	30S ribosomal protein S3	rpsC		4196161	4196871	10.4	26575	+	7.29232	0.0415548	-1.24212	0.123502	9.94288
	4432	RB7841	138	417	Ribosomal protein L16			4196810	4197226	11.1	15313	+	7.15629	0.100395	-1.87925	0.149397	7.94985
	4434	RB7849	108	327	Ribosomal protein S17			4197700	4198026	10	12074	+	6.94508	0.0524312	-2.41435	0.292764	12.126
	4435	RB7850	122	369	Ribosomal protein L14b/L23e			4198081	4198449	11	13526	+	6.92555	0.0878649	-2.14795	0.269104	12.5284
	4436	RB7851	115	348	50S ribosomal protein L24	rplX		4198529	4198876	10.5	12484	+	6.58939	0.149096	-2.22284	0.193277	8.69505
	4438	RB7854	61	186	Ribosomal protein S14			4199624	4199809	11.8	6962	+	6.87827	0.211282	-1.75044	0.122442	6.99494
	4439	RB7855	133	402	Ribosomal protein S8			4199839	4200240	10.4	15217	+	6.49289	0.144708	-1.46999	0.157326	10.7025
	4440	RB7856	181	546	50S ribosomal protein L6	rplF		4200306	4200851	10	19733	+	6.82837	0.187293	-1.74579	0.254193	14.5603
	4442	RB7859	177	534	Ribosomal protein S5			4201351	4201884	10.6	18782	+	6.86994	0.138585	-1.05823	0.110926	10.4822
	4459	RB7894	398	1197	translation elongation factor EF-Tu			4217484	4218680	5.2	43184	+	7.6821	0.102012	-2.0169	0.0226214	1.12159
	4463	RB7899	141	426	50S ribosomal protein L11	rplK		4220226	4220651	9.6	15063	+	6.81473	0.12645	-1.23105	0.113132	9.18986
	7154	RB12839	225	678	Ribosomal protein L1			6921934	6922611	9.8	24159	+	7.46366	0.190444	-1.69296	0.213082	12.5864
	7156	RB12842	140	423	Ribosomal protein L7/L12			6923401	6923823	4.3	14489	+	6.20307	0.423637	-1.5245	0.321278	21.0744
	179	RB314	309	930	malonyl CoA-acyl carrier protein transacylase	fabD	2.3.1.39	156968	157897	4.4	32349	+	7.14817	0.0508029	-1.01172	0.112352	11.1051
	597	RB1134	537	1614	NADH dehydrogenase subunit F			585258	583645	9.4	57512	-	6.39495	0.2561	-2.16598	0.316035	14.5909
	7140	RB12816	257	774	glutamine amidotransferase or related peptidase			6914710	6915483	4.5	28223	+	6.87134	0.0327715	-1.26473	0.175022	13.8386
	182	RB319	95	288	hypothetical protein			159334	159621	10.2	10505	+	6.85532	0.226861	-1.24255	0.176159	14.1772
	516	RB951	234	705	protein containing DUF1596			502459	501755	12.3	25583	-	6.68659	0.120376	-1.0956	0.0230406	2.103
	1220	RB2306	41	126	hypothetical protein			1206782	1206907	9	4759	+	6.48985	0.539514	-1.04863	0.189145	18.0374
	1847	RB3399	65	198	hypothetical protein			1753650	1753453	9.7	7418	-	6.57043	0.360221	-0.999777	0.20771	20.7756
	2553	RB4590	74	225	hypothetical protein			2352024	2351800	10.1	8330	-	9.62307	0.00310948	-1.52594	0.176297	11.5533
	2596	RB4657	123	372	hypothetical protein			2381865	2382236	12.2	13398	+	6.58875	0.158733	-1.1371	0.151267	13.3029
	2781	RB4951	95	288	hypothetical protein			2547498	2547785	12.1	10953	+	7.152	0.372311	-1.36328	0.27894	20.4609
	2789	RB4966	84	255	hypothetical protein			2552311	2552057	11.3	10016	-	9.58961	0.0403958	-1.43093	0.0826888	5.77868
	3045	RB5409	97	294	hypothetical protein			2794195	2794488	12.7	10898	+	8.37073	0.30868	-1.06608	0.0850095	7.97405
	3239	RB5745	130	393	hypothetical protein			3001234	3000842	10.7	13522	-	7.4926	0.0965223	-1.67282	0.113129	6.76281
	3820	RB6766	55	168	hypothetical protein			3597367	3597534	12	6133	+	6.43148	0.338085	-1.04454	0.166907	15.9789
	4015	RB7116	59	180	hypothetical protein			3779586	3779765	11.7	6458	+	7.38293	0.145322	-1.03799	0.049121	4.73232
	4314	RB7646	62	189	hypothetical protein			4111735	4111923	10.5	6950	+	7.16973	0.376239	-1.55737	0.237195	15.2305
	4315	RB7647	73	222	hypothetical protein			4111931	4112152	7.4	8269	+	9.37584	0.325102	-1.13341	0.136981	12.0857
	4568	RB8098	71	216	hypothetical protein			4337334	4337119	10.8	7950	-	9.46868	0.167575	-1.10301	0.217209	19.6924
	4861	RB8669	37	114	hypothetical protein			4614557	4614670	11.5	4395	+	9.54356	0.138768	-1.52077	0.181837	11.9569
	5205	RB9324	267	804	secreted protein			4992474	4993277	6.7	29463	+	6.31107	0.0256041	-1.01667	0.0384001	3.77707
	5280	RB9460	79	240	hypothetical protein			5078860	5078621	10.3	8991	-	9.34815	0.299327	-1.16379	0.0841408	7.22987
	6781	RB12193	36	111	conserved hypothetical protein			6575977	6575867	7.5	3719	-	6.50431	0.0568347	-1.04553	0.11234	10.7447
	7141	RB12818	163	492	conserved hypothetical protein			6915989	6915498	11.7	18010	-	7.34616	0.285294	-1.05945	0.0572491	5.40369
60 min	ID	Locus	AA	Nuc	Product	Gene	EC	Start	Stop	IEP	MW(kDa)	Strand	I	Stdev	R	Stdev	%
	2359	RB4269	282	849	glutamic acid specific endopeptidase, GSE=serine endopeptidase			2185049	2184201	5.6	31283	-	6.38982	0.0378155	-1.12953	0.25649	22.7076
	3188	RB5653	500	1503	NADH-glutamate synthase small chain			2948867	2947365	5	54985	-	6.55232	0.102963	-1.30563	0.10587	8.10876
	4429	RB7838	89	270	Ribosomal protein S19/S15			4195376	4195645	10.8	9943	+	7.39391	0.178228	-1.37238	0.151101	11.0101
	4430	RB7839	119	360	Ribosomal protein L22/L17			4195706	4196065	11	13471	+	7.35747	0.166997	-1.18542	0.0393742	3.32154
	4431	RB7840	236	711	30S ribosomal protein S3	rpsC		4196161	4196871	10.4	26575	+	7.26592	0.272733	-1.44769	0.0760979	5.2565
	4432	RB7841	138	417	Ribosomal protein L16			4196810	4197226	11.1	15313	+	7.13378	0.247943	-2.1366	0.0725062	3.39353
	4434	RB7849	108	327	Ribosomal protein S17			4197700	4198026	10	12074	+	6.99193	0.148728	-2.38491	0.2699	11.317
	4435	RB7850	122	369	Ribosomal protein L14b/L23e			4198081	4198449	11	13526	+	6.93756	0.145957	-2.52867	0.135316	5.35125
	4436	RB7851	115	348	50S ribosomal protein L24	rplX		4198529	4198876	10.5	12484	+	6.66125	0.22648	-2.35954	0.217084	9.20028
	4437	RB7852	196	591	50S ribosomal protein L5	rplE		4198935	4199525	10.4	22118	+	6.63726	0.159455	-1.97491	0.339079	17.1693
	4438	RB7854	61	186	Ribosomal protein S14			4199624	4199809	11.8	6962	+	6.96104	0.245009	-2.2119	0.0931576	4.21165
	4439	RB7855	133	402	Ribosomal protein S8			4199839	4200240	10.4	15217	+	6.46192	0.200494	-1.95064	0.214987	11.0214
	4440	RB7856	181	546	50S ribosomal protein L6	rplF		4200306	4200851	10	19733	+	6.84003	0.101361	-2.05084	0.193196	9.42033
	4441	RB7857	149	450	Ribosomal protein L18P/L5E			4200854	4201303	11.6	16541	+	6.42233	0.249439	-1.7598	0.309306	17.5762
	4442	RB7859	177	534	Ribosomal protein S5			4201351	4201884	10.6	18782	+	6.86888	0.182137	-1.37766	0.162879	11.8228
	4463	RB7899	141	426	50S ribosomal protein L11	rplK		4220226	4220651	9.6	15063	+	6.71529	0.233257	-1.56971	0.201334	12.8262
	7145	RB12824	146	441	Ribosomal protein S16			6917743	6917303	5.3	15885	-	7.00005	0.182488	-1.24867	0.160525	12.8557
	7154	RB12839	225	678	Ribosomal protein L1			6921934	6922611	9.8	24159	+	7.66505	0.159857	-1.6939	0.0877921	5.18285
	7156	RB12842	140	423	Ribosomal protein L7/L12			6923401	6923823	4.3	14489	+	6.04771	0.242304	-1.56593	0.0831056	5.30712
	4459	RB7894	398	1197	translation elongation factor EF-Tu			4217484	4218680	5.2	43184	+	7.61759	0.198813	-2.38189	0.0344692	1.44713
	179	RB314	309	930	malonyl CoA-acyl carrier protein transacylase	fabD	2.3.1.39	156968	157897	4.4	32349	+	7.09421	0.117307	-1.14757	0.117843	10.269
	597	RB1134	537	1614	NADH dehydrogenase subunit F			585258	583645	9.4	57512	-	6.47034	0.172281	-2.36779	0.168526	7.11743
	7140	RB12816	257	774	glutamine amidotransferase or related peptidase			6914710	6915483	4.5	28223	+	6.85644	0.179057	-1.39989	0.0373854	2.67059
	594	RB1129	895	2688	conserved hypothetical protein			583271	580584	5.8	99242	-	6.34342	0.144126	-2.45654	0.248607	10.1202
	182	RB319	95	288	hypothetical protein			159334	159621	10.2	10505	+	6.90808	0.113836	-1.33563	0.094018	7.03925
	416	RB779	86	261	hypothetical protein			419045	418785	4.5	9321	-	5.77432	0.0171125	-1.02234	0.157685	15.4239
	595	RB1132	54	165	hypothetical protein			583247	583411	10	6091	+	6.04239	0.130286	-1.04785	0.25259	24.1055
	1843	RB3393	60	183	secreted protein			1751865	1752047	12.3	7156	+	6.6081	0.0376071	-1.10039	0.122319	11.116
	1844	RB3394	36	111	hypothetical protein			1752044	1752154	10.5	4239	+	6.42933	0.0434081	-1.27278	0.212856	16.7237
	2210	RB3994	191	576	hypothetical protein			2061291	2061866	4.1	20739	+	6.26839	0.0218985	-0.999979	0.170219	17.0222
	2287	RB4145	90	273	hypothetical protein			2131933	2131661	12	10727	-	6.6727	0.0980762	-1.11284	0.0668923	6.01093
	2312	RB4194	53	162	hypothetical protein			2156685	2156524	11.4	5728	-	7.62982	0.128637	-1.20031	0.0617597	5.14531
	2553	RB4590	74	225	hypothetical protein			2352024	2351800	10.1	8330	-	9.62462	0.00291701	-1.19108	0.197918	16.6166
	2781	RB4951	95	288	hypothetical protein			2547498	2547785	12.1	10953	+	7.37797	0.0873455	-1.4485	0.069522	4.79957
	2782	RB4954	166	501	secreted protein			2547861	2548361	10.2	18478	+	6.60147	0.133047	-1.29019	0.136488	10.5789
	2789	RB4966	84	255	hypothetical protein			2552311	2552057	11.3	10016	-	9.62271	0.00557545	-1.19111	0.19708	16.5459
	3045	RB5409	97	294	hypothetical protein			2794195	2794488	12.7	10898	+	8.4359	0.131354	-1.25065	0.0184986	1.47911
	3049	RB5415	62	189	hypothetical protein			2798737	2798925	12.3	7098	+	6.83017	0.149258	-1.70347	0.0463595	2.72147
	3239	RB5745	130	393	hypothetical protein			3001234	3000842	10.7	13522	-	7.48587	0.191085	-2.08484	0.123188	5.90876
	4015	RB7116	59	180	hypothetical protein			3779586	3779765	11.7	6458	+	7.16372	0.206669	-1.45886	0.0811875	5.56512
	4314	RB7646	62	189	hypothetical protein			4111735	4111923	10.5	6950	+	7.166	0.163336	-1.79434	0.0998865	5.56676
	4568	RB8098	71	216	hypothetical protein			4337334	4337119	10.8	7950	-	9.50461	0.0543908	-1.0506	0.145636	13.8623
	4749	RB8457	113	342	hypothetical protein			4518458	4518117	11.5	12525	-	7.34698	0.163834	-1.11209	0.11515	10.3544
	4861	RB8669	37	114	hypothetical protein			4614557	4614670	11.5	4395	+	9.62683	0.000931824	-1.20407	0.191185	15.8783
	5885	RB10579	101	306	secreted protein			5739254	5738949	12.4	11507	-	6.90122	0.211753	-1.23283	0.0911192	7.39104
	7139	RB12815	43	132	conserved hypothetical protein			6914656	6914525	10.8	4782	-	6.88587	0.195841	-1.46311	0.0944068	6.45246
	7141	RB12818	163	492	conserved hypothetical protein			6915989	6915498	11.7	18010	-	7.28129	0.187097	-1.40153	0.0653593	4.66344
	7153	RB12837	65	198	conserved hypothetical protein			6921732	6921929	9.8	7318	+	7.81184	0.185861	-1.12153	0.0664961	5.92904
300 min	ID	Locus	AA	Nuc	Product	Gene	EC	Start	Stop	IEP	MW(kDa)	Strand	Intensity	Stdev	Ratio	Stdev	%
	6656	RB11945	556	1671	aldehyde dehydrogenase family protein			6434111	6432441	10.9	59626	-	6.33411	0.1402	-1.31695	0.286893	21.7846
	6865	RB12327	686	2061	TGF-beta receptor, type I/II extracellular region			6633918	6631858	4.5	75645	-	6.26058	0.11791	-1.41865	0.187054	13.1854
	4459	RB7894	398	1197	translation elongation factor EF-Tu			4217484	4218680	5.2	43184	+	7.16758	0.321081	-1.51092	0.327051	21.6458
	3525	RB6271	325	978	Tyrosine recombinase xerD	xerD		3294814	3295791	10	36623	+	6.2327	0.145786	-1.1278	0.250495	22.2109
	5375	RB9629	330	993	acyl-lipid delta-9 desaturase	ADS2	1.14.19.-	5184385	5183393	6.5	37640	-	6.04008	0.222688	-1.11539	0.0992138	8.89502
	642	RB1205	456	1371	choline sulfatase	betC	3.1.6.6	615037	613667	6.6	51848	-	6.30925	0.0827895	-1.28652	0.13475	10.474
	597	RB1134	537	1614	NADH dehydrogenase subunit F			585258	583645	9.4	57512	-	6.36035	0.210098	-1.72008	0.313005	18.1971
	982	RB1866	335	1008	ABC transporter, ATP-binding protein			961124	962131	4.9	36905	+	6.17369	0.0973522	-1.11436	0.0608609	5.4615
	5016	RB8937	560	1683	NADH oxidase		1.6.99.3	4763877	4762195	5.3	59977	-	6.22472	0.0768229	-1.18001	0.203454	17.2417
	594	RB1129	895	2688	conserved hypothetical protein			583271	580584	5.8	99242	-	6.12902	0.19081	-1.2806	0.276514	21.5925
	516	RB951	234	705	protein containing DUF1596			502459	501755	12.3	25583	-	6.27285	0.128939	-1.1305	0.107239	9.48601
	1950	RB3575	152	459	membrane protein			1858779	1859237	10.1	17195	+	6.06334	0.0669417	-1.04179	0.0920912	8.83971
	2312	RB4194	53	162	hypothetical protein			2156685	2156524	11.4	5728	-	7.1299	0.31446	-1.10013	0.261952	23.8109
	2553	RB4590	74	225	hypothetical protein			2352024	2351800	10.1	8330	-	9.25943	0.308327	-1.90591	0.180195	9.45456
	2596	RB4657	123	372	hypothetical protein			2381865	2382236	12.2	13398	+	6.21659	0.116897	-1.41268	0.179356	12.6961
	2789	RB4966	84	255	hypothetical protein			2552311	2552057	11.3	10016	-	9.02405	0.290652	-1.39819	0.187408	13.4036
	3239	RB5745	130	393	hypothetical protein			3001234	3000842	10.7	13522	-	7.02906	0.276244	-1.21038	0.20875	17.2466
	3836	RB6789	180	543	secreted protein			3608487	3607945	5	20191	-	6.49165	0.105844	-1.94086	0.0952986	4.91011
	4315	RB7647	73	222	hypothetical protein			4111931	4112152	7.4	8269	+	8.51873	0.244725	-1.36048	0.113413	8.3362
	4568	RB8098	71	216	hypothetical protein			4337334	4337119	10.8	7950	-	8.87631	0.489661	-1.5023	0.257834	17.1626
	4749	RB8457	113	342	hypothetical protein			4518458	4518117	11.5	12525	-	6.96817	0.281417	-1.11915	0.255503	22.8301
	4952	RB8833	317	954	Zinc transporter ZIP			4696475	4697428	6.8	33766	+	6.25249	0.0416972	-1.25056	0.273866	21.8995
	5167	RB9243	326	981	hypothetical protein			4943853	4942873	6.1	36695	-	6.22446	0.121953	-1.09771	0.0519786	4.73519
	5214	RB9343	59	180	hypothetical protein			5003789	5003968	11.4	6521	+	6.30027	0.10862	-1.5686	0.0517365	3.29826
	5225	RB9354	183	552	hypothetical protein			5011855	5012406	10.5	20002	+	6.2331	0.239503	-1.02723	0.114963	11.1915
	5236	RB9376	1827	5484	protein containing cadherin domain			5029102	5023619	3.8	197136	-	6.11571	0.233303	-1.06289	0.0436787	4.10944
	5253	RB9410	138	417	hypothetical protein			5048582	5048166	10	15146	-	6.1811	0.211263	-1.2915	0.190786	14.7724
	5258	RB9417	103	312	hypothetical protein			5050621	5050932	10.5	11390	+	6.07335	0.187357	-1.01007	0.194559	19.2619
	5283	RB9469	409	1230	membrane protein			5081396	5082625	4.3	44608	+	6.30677	0.110697	-1.49828	0.0965699	6.4454
	5304	RB9501	169	510	conserved hypothetical protein			5102922	5103431	5.6	18781	+	6.24933	0.189529	-1.22529	0.116951	9.54476
	5318	RB9529	113	342	hypothetical protein			5117956	5118297	9.3	13082	+	6.25417	0.155908	-1.17045	0.181516	15.5082
	5503	RB9872	67	204	hypothetical protein			5316692	5316895	5.4	6912	+	6.14437	0.206345	-1.12872	0.207524	18.3858
	5735	RB10286	48	147	hypothetical protein			5558157	5558011	11.9	5389	-	8.16631	0.472453	-1.05311	0.063587	6.03802
	6258	RB11245	53	162	hypothetical protein			6099126	6098965	6.3	6073	-	6.22605	0.137094	-1.08287	0.132463	12.2327
	6343	RB11392	148	447	conserved hypothetical protein			6177208	6177654	5	16382	+	6.30329	0.197604	-1.25416	0.143955	11.4782
	6371	RB11439	93	282	conserved hypothetical protein			6197993	6198274	10.6	10906	+	7.54141	0.283442	-1.512	0.165507	10.9462
	6385	RB11450	60	183	conserved hypothetical protein			6200046	6200228	11.8	6517	+	8.24122	0.245507	-1.51683	0.113959	7.51294
	6569	RB11766	129	390	conserved hypothetical protein			6334355	6334744	10.4	14762	+	6.20041	0.16456	-1.05553	0.0383832	3.63639
	6781	RB12193	36	111	conserved hypothetical protein			6575977	6575867	7.5	3719	-	6.28808	0.136606	-1.47303	0.265985	18.057
	6803	RB12223	253	762	conserved hypothetical protein			6587469	6588230	10.1	27335	+	6.25688	0.0466534	-1.06545	0.194667	18.2708
	6822	RB12260	81	246	hypothetical protein-signal peptide prediction			6600777	6600532	11.9	9294	-	6.09831	0.167146	-1.01928	0.0805966	7.90721
	6857	RB12318	55	168	conserved hypothetical protein			6625565	6625398	11	6095	-	6.26785	0.304509	-1.42662	0.152074	10.6598
	6941	RB12454	199	600	conserved hypothetical protein			6703647	6703048	10.3	22347	-	6.07878	0.210253	-1.03913	0.234806	22.5965
	6958	RB12485	78	237	conserved hypothetical protein			6720957	6721193	7.6	8458	+	6.34389	0.154273	-1.38234	0.151877	10.9869
	7009	RB12581	174	525	conserved hypothetical protein			6780597	6780073	9.9	19433	-	6.14891	0.0960991	-1.12304	0.251424	22.3878

## Sheet: salinity_up
Salinity Induced
10min	ID	Locus	START	STOP	EC	AA	Nuc	Product	Gene	EC	IEP	Strand	Ratio	Stdev	%
	6831	RB12276	6605112	6605444		110	333	conserved hypothetical protein			4.7	+	1.40978	0.423883	30.0673
	3911	RB6930	3680317	3679076	1.4.1.3	413	1242	glutamate dehydrogenase		1.4.1.3	5.9	-	1.01634	0.315757	31.068
	7362	RB13241	7103064	7102561		167	504	RNA polymerase ECF-type sigma factor			8.8	-	2.41228	0.850398	35.2529
	6578	RB11803	6362243	6363121		292	879	ISxac3 transposase			10	+	1.10159	0.339702	30.8373
	6898	RB12388	6667206	6665905		433	1302	ISXo8 transposase			9.4	-	1.13486	0.109475	9.64663
	1197	RB2268	1191389	1190541	1.8.4.6	282	849	peptide methionine sulfoxide reductase	msrB	1.8.4.6	9.9	-	1.41366	0.251283	17.7753
	6414	RB11488	6213893	6214690		265	798	oxidoreductase, short-chain dehydrogenase/reductase family			5.1	+	1.21215	0.280444	23.1362
	5109	RB9132	4886727	4888004		425	1278	conserved hypothetical protein			5.5	+	1.06537	0.203745	19.1245
	362	RB663	357608	357369		79	240	hypothetical protein			11.4	-	1.23606	0.360533	29.168
	748	RB1395	712097	713056		319	960	secreted protein			5.5	+	1.19462	0.315855	26.4398
	1028	RB1961	1033791	1034144		117	354	hypothetical protein			11.9	+	1.11096	0.128284	11.5471
	1454	RB2682	1393781	1393530		83	252	hypothetical protein			7.4	-	1.03339	0.276999	26.8049
	1553	RB2875	1497313	1497534		73	222	hypothetical protein			9.9	+	2.42048	0.584811	24.1609
	1711	RB3159	1629337	1629116		73	222	protein containing DUF1590			12.1	-	1.08666	0.330885	30.4499
	2465	RB4438	2278247	2278729		160	483	Pyridoxamine 5'-phosphate oxidase-			4.4	+	1.42773	0.448713	31.4284
	2493	RB4482	2297240	2296905		111	336	hypothetical protein			12	-	1.04231	0.227221	21.7997
	3009	RB5347	2764290	2764442		50	153	hypothetical protein			11.9	+	1.30246	0.372432	28.5946
	3305	RB5869	3078569	3077796		257	774	conserved hypothetical protein			9.8	-	3.09005	0.340906	11.0324
	3319	RB5887	3087343	3086465		292	879	integrase			9.9	-	1.48625	0.420938	28.3221
	4157	RB7389	3953590	3954717		375	1128	Putative transposase			9.9	+	1.3299	0.210172	15.8036
	5217	RB9346	5008335	5008550		71	216	hypothetical protein			10.5	+	1.24783	0.395503	31.6953
	5218	RB9347	5008600	5008394		68	207	hypothetical protein			9.9	-	1.22514	0.415241	33.8935
	5720	RB10256	5543753	5544559		268	807	hypothetical protein			4.1	+	1.08992	0.311608	28.5899
	5723	RB10263	5546338	5546162		58	177	hypothetical protein			9.6	-	1.30679	0.34705	26.5574
	5764	RB10341	5593416	5593601		61	186	hypothetical protein			4.5	+	1.16102	0.371641	32.0099
	5968	RB10728	5831649	5832047		132	399	secreted protein			9.9	+	2.06597	0.489753	23.7058
	6424	RB11504	6221285	6221067		72	219	conserved hypothetical protein			10.7	-	1.96648	0.412075	20.955
	6760	RB12150	6556901	6557062		53	162	conserved hypothetical protein			4.1	+	1.03957	0.16259	15.64
	6815	RB12243	6596256	6596423		55	168	conserved hypothetical protein			10.5	+	1.11034	0.31266	28.1588
	6915	RB12416	6679578	6680456		292	879	secreted protein			6	+	1.41603	0.388989	27.4704
	7130	RB12803	6909112	6908939		57	174	conserved hypothetical protein			10.2	-	1.23111	0.258229	20.9754
	7151	RB12833	6921305	6921634		109	330	conserved hypothetical protein			12	+	1.68938	0.362486	21.4567
20min	ID	Locus				AA	Nuc	Product	Gene	EC	IEP	Strand	Ratio	Stdev	%
	6831	RB12276	6605112	6605444		110	333	conserved hypothetical protein			4.7	+	1.11249	0.200017	17.9792
	7371	RB13260	7108384	7109364	1.-.-.-	326	981	Zinc-containing alcohol dehydrogenase superfamily		1.-.-.-	4.6	+	1.07804	0.115501	10.714
	5783	RB10378	5610497	5610063		144	435	Thioredoxin	trxA		4.6	-	1.18011	0.151304	12.8212
	6884	RB12362	6653786	6652962		274	825	bacterioferritin comigratory protein			5.8	-	1.54138	0.0881473	5.71874
	7362	RB13241	7103064	7102561		167	504	RNA polymerase ECF-type sigma factor			8.8	-	1.16392	0.278743	23.9485
	1079	RB2059	1084172	1082949		407	1224	NAD-dependent epimerase/dehydratase			10.5	-	1.07465	0.201685	18.7676
	7369	RB13257	7105590	7106450	3.7.1.-	286	861	2-hydroxy-6-ketonona-2,4-dienedioic acid hydrolase	bphD	3.7.1.-	4.6	+	1.08614	0.145827	13.4262
	5721	RB10258	5544584	5545453	3.1.3.2	289	870	Survival protein SurE		3.1.3.2	5.3	+	2.65748	0.25711	9.67495
	2494	RB4484	2297267	2298565	3.-.-.-	432	1299	Peptidase M20		3.-.-.-	6	+	1.69938	0.141674	8.33677
	1813	RB3342	1716496	1715684		270	813	LmbE-like protein			5.4	-	1.20066	0.200694	16.7153
	2453	RB4419	2272912	2273448		178	537	MgtC/SapB transporter			6.2	+	1.55902	0.287452	18.438
	6720	RB12068	6512255	6510594		553	1662	serine/threonine protein kinase			8.5	-	1.11727	0.0298624	2.67279
	5931	RB10665	5789912	5790514		200	603	hypothetical protein			5.3	+	1.60766	0.0998531	6.21107
	5753	RB10324	5580658	5580846		62	189	hypothetical protein			9	+	1.11441	0.0817985	7.34007
	7092	RB12737	6863917	6864114		65	198	conserved hypothetical protein			9.1	+	1.19056	0.140842	11.8299
	2679	RB4792	2454360	2454998		212	639	secreted protein			9.4	+	1.08523	0.175372	16.1599
	3305	RB5869	3078569	3077796		257	774	conserved hypothetical protein			9.8	-	1.48738	0.176459	11.8638
	1553	RB2875	1497313	1497534		73	222	hypothetical protein			9.9	+	1.72909	0.149314	8.63544
	1728	RB3196	1650093	1650422		109	330	hypothetical protein			10.1	+	1.2235	0.162198	13.257
	6097	RB10954	5940749	5940318		143	432	hypothetical protein			10.4	-	1.14604	0.163409	14.2586
	6066	RB10895	5916348	5917151		267	804	hypothetical protein			10.5	+	1.19012	0.0651655	5.47553
	6424	RB11504	6221285	6221067		72	219	conserved hypothetical protein			10.7	-	1.10184	0.105007	9.53015
	3326	RB5899	3092014	3091748		88	267	hypothetical protein			10.9	-	1.67246	0.0402328	2.4056
	5766	RB10343	5593898	5594059		53	162	hypothetical protein			11.3	+	1.7321	0.26976	15.5741
	6101	RB10960	5941602	5942021		139	420	conserved hypothetical protein, membrane			11.4	+	1.05159	0.146555	13.9364
	5815	RB10440	5655693	5655842		49	150	hypothetical protein			11.5	+	1.47987	0.0262455	1.7735
	4982	RB8884	4727666	4727878		70	213	hypothetical protein			11.8	+	1.04288	0.0518996	4.97654
	7113	RB12770	6884806	6884306		166	501	conserved hypothetical protein			11.9	-	1.21928	0.265434	21.7697
	2493	RB4482	2297240	2296905		111	336	hypothetical protein			12	-	1.43833	0.0193699	1.3467
40min	ID	Locus				AA	Nuc	Product	Gene	EC	IEP	Strand	Ratio	Stdev	%
	6831	RB12276	6605112	6605444		110	333	conserved hypothetical protein			4.7	+	2.01806	0.221097	10.9559
	5783	RB10378	5610497	5610063		144	435	Thioredoxin	trxA		4.6	-	1.48512	0.332718	22.4035
	6884	RB12362	6653786	6652962		274	825	bacterioferritin comigratory protein			5.8	-	1.06591	0.0929503	8.72031
	4626	RB8222	4396604	4398475	2.3.1.31	623	1872	Homoserine O-acetyltransferase	metX	2.3.1.31	4.5	+	1.1275	0.238935	21.1916
	6891	RB12379	6662808	6662086		240	723	riboflavin synthase, alpha subunit			4.6	-	1.08512	0.116065	10.696
	364	RB668	357993	358883		296	891	lysophospholipase			5	+	1.43269	0.222053	15.499
	2463	RB4433	2277208	2277696		162	489	Ferritin and Dps			4.3	+	1.47796	0.325504	22.0239
	2213	RB3999	2064741	2063431		436	1311	site-specific recombinase,			10.4	-	1.17418	0.0562444	4.79011
	403	RB754	403211	404305		364	1095	Polysaccharide export protein			4.2	+	1.03787	0.246114	23.7134
	6833	RB12279	6606558	6605545		337	1014	MscS Mechanosensitive ion channel			4.5	-	2.2155	0.75029	33.8654
	5719	RB10255	5542656	5543669		337	1014	MscS Mechanosensitive ion channel			5.4	+	2.47203	0.257107	10.4006
	6425	RB11505	6221829	6221230		199	600	conserved hypothetical protein, secreted			7.5	-	2.30442	0.155086	6.72993
	5782	RB10374	5609916	5609188	3.4.23.36	242	729	Lipoprotein signal peptidase	lspA	3.4.23.36	7.5	-	1.37799	0.15876	11.5211
	3325	RB5897	3091814	3090681		377	1134	secreted protein			8.6	-	1.13758	0.754607	66.3344
	2462	RB4432	2276333	2277139	1.1.1.-	268	807	glucose 1-dehydrogenase or 3-oxoacyl-[acyl-carrier-protein] reductase		1.1.1.-	4.7	+	1.30759	0.041009	3.13623
	2437	RB4394	2261372	2261938	3.2.-.-	188	567	protease I	pfpI	3.2.-.-	4.4	+	1.12381	0.0905031	8.05327
	6104	RB10967	5944040	5943015		341	1026	quinone oxidoreductase-like protein			4.5	-	1.52592	0.176092	11.5401
	6215	RB11173	6063194	6063586		130	393	conserved hypothetical protein, secreted			4.7	+	1.65198	0.335697	20.3208
	5762	RB10338	5591839	5590379		486	1461	TPR domain protein			5	-	2.51558	2.69746	107.23
	5721	RB10258	5544584	5545453	3.1.3.2	289	870	Survival protein SurE		3.1.3.2	5.3	+	4.50313	0.517494	11.4919
	2494	RB4484	2297267	2298565	3.-.-.-	432	1299	Peptidase M20		3.-.-.-	6	+	2.50079	0.133114	5.32288
	2495	RB4485	2298652	2299770	6.3.2.2	372	1119	Glutamate--cysteine ligase, GCS2		6.3.2.2	4.7	+	1.88644	0.842345	44.6525
	2453	RB4419	2272912	2273448		178	537	MgtC/SapB transporter			6.2	+	3.06347	0.147373	4.81064
	2505	RB4504	2304293	2304838		181	546	membrane protein containing DUF421			7.5	+	1.13602	0.169533	14.9234
	6720	RB12068	6512255	6510594		553	1662	serine/threonine protein kinase			8.5	-	3.71866	0.109551	2.94597
	2488	RB4474	2295048	2295554		168	507	CsbD-like			8.8	+	1.59255	0.277279	17.411
	2454	RB4420	2274093	2273473		206	621	DedA family protein			9.3	-	1.78877	0.158257	8.84725
	6266	RB11260	6107202	6106837		121	366	dnaK suppressor protein,			5.2	-	1.10908	0.244441	22.04
	7296	RB13118	7037043	7037675		210	633	two-component system response regulator			8.8	+	2.00784	0.229243	11.4174
	1449	RB2673	1390600	1389086	2.7.1.37	504	1515	serine/threonine protein kinase	spk1	2.7.1.37	9.2	-	1.05779	0.146394	13.8396
	2503	RB4500	2303645	2303908		87	264	conserved hypothetical protein, secreted			3.5	+	1.18503	0.2951	24.9024
	4705	RB8367	4463905	4464057		50	153	hypothetical protein			3.7	+	1.00957	0.0582259	5.7674
	4586	RB8138	4351960	4352187		75	228	hypothetical protein			4.1	+	2.0791	0.357765	17.2077
	4587	RB8140	4353931	4352189		580	1743	hypothetical protein			4.1	-	1.1553	0.201369	17.43
	5720	RB10256	5543753	5544559		268	807	hypothetical protein			4.1	+	2.5069	0.647687	25.8361
	1053	RB2011	1059411	1059692		93	282	hypothetical protein			4.4	+	1.03515	0.12571	12.1442
	2465	RB4438	2278247	2278729		160	483	Pyridoxamine 5'-phosphate oxidase-			4.4	+	1.94775	0.159228	8.17496
	6848	RB12303	6618759	6616882		625	1878	serine/threonine protein kinase related protein			4.5	-	2.0517	2.28162	111.207
	2485	RB4468	2294104	2293616		162	489	hypothetical protein			4.6	-	1.24703	0.0733151	5.87918
	2407	RB4347	2235735	2236205		156	471	conserved hypothetical protein			4.7	+	1.4351	0.287636	20.0429
	6098	RB10956	5940336	5940689		117	354	hypothetical protein			4.8	+	1.36068	0.196031	14.4069
	2461	RB4429	2275996	2276265		89	270	conserved hypothetical protein			4.9	+	1.16038	0.129173	11.1319
	2486	RB4470	2294676	2294167		169	510	secreted protein			4.9	-	1.24554	0.234915	18.8605
	5931	RB10665	5789912	5790514		200	603	hypothetical protein			5.3	+	1.47779	0.340401	23.0344
	2497	RB4489	2301387	2301905		172	519	hypothetical protein			5.4	+	2.35814	0.0536817	2.27644
	6100	RB10958	5941015	5941491		158	477	hypothetical protein			5.4	+	1.4082	0.190132	13.5018
	748	RB1395	712097	713056		319	960	secreted protein			5.5	+	1.36385	0.139154	10.203
	1452	RB2679	1391557	1392078		173	522	hypothetical protein			5.5	+	2.32688	0.146944	6.31507
	6099	RB10957	5940708	5941007		99	300	conserved hypothetical protein			5.6	+	1.05811	0.191312	18.0806
	2492	RB4480	2296646	2296915		89	270	hypothetical protein			6.1	+	1.65651	0.170887	10.3161
	1453	RB2680	1393566	1392163		467	1404	conserved hypothetical protein, membrane			6.4	-	1.06925	0.0486115	4.54633
	868	RB1617	834021	833623		132	399	hypothetical protein			6.8	-	1.55328	0.174151	11.2118
	2491	RB4478	2296122	2296640		172	519	membrane protein			7.3	+	1.64316	0.188031	11.4432
	1454	RB2682	1393781	1393530		83	252	hypothetical protein			7.4	-	1.54761	0.30528	19.7259
	4882	RB8703	4630992	4631468		158	477	hypothetical protein			7.4	+	1.03047	0.111294	10.8003
	3395	RB6018	3154134	3153562		190	573	hypothetical protein			8.7	-	1.22449	0.0458791	3.74679
	3585	RB6375	3349681	3350574		297	894	hypothetical protein			8.7	+	1.41037	0.228219	16.1814
	2509	RB4510	2307657	2307508		49	150	hypothetical protein			9	-	2.55653	0.22151	8.66447
	7092	RB12737	6863917	6864114		65	198	conserved hypothetical protein			9.1	+	2.0901	0.080338	3.84373
	2501	RB4498	2303522	2303250		90	273	hypothetical protein			9.4	-	1.58444	0.801871	50.609
	3900	RB6910	3671484	3671356		42	129	hypothetical protein			9.5	-	1.4559	0.808452	55.5292
	946	RB1787	925904	925686		72	219	hypothetical protein			9.6	-	1.03904	0.0525802	5.06044
	6064	RB10893	5914894	5915067		57	174	hypothetical protein			9.7	+	1.67678	0.345347	20.5958
	3909	RB6925	3678461	3677976		161	486	hypothetical protein			9.8	-	1.67348	0.0600593	3.58889
	7293	RB13115	7036614	7036369		81	246	conserved hypothetical protein			9.8	-	2.87132	0.158981	5.53684
	1553	RB2875	1497313	1497534		73	222	hypothetical protein			9.9	+	1.62199	0.264824	16.3271
	2498	RB4492	2302138	2301833		101	306	hypothetical protein			9.9	-	1.40971	0.138463	9.82206
	6718	RB12066	6510147	6510554		135	408	conserved hypothetical protein			10	+	1.22229	0.147287	12.0501
	365	RB670	359315	358905		136	411	hypothetical protein			10.1	-	2.17342	0.222112	10.2195
	1728	RB3196	1650093	1650422		109	330	hypothetical protein			10.1	+	1.49407	0.173057	11.5829
	6096	RB10951	5940232	5939927		101	306	secreted protein			10.2	-	1.63962	0.183994	11.2217
	6157	RB11070	6000321	6000479		52	159	hypothetical protein			10.2	+	1.71253	0.318703	18.6101
	6097	RB10954	5940749	5940318		143	432	hypothetical protein			10.4	-	3.00802	0.120578	4.00855
	1207	RB2283	1197719	1197102		205	618	protein containing DUF1590			10.5	-	1.03032	0.0839334	8.14634
	2440	RB4397	2263976	2264143		55	168	protein containing DUF1560			10.5	+	1.40766	0.406591	28.884
	6066	RB10895	5916348	5917151		267	804	hypothetical protein			10.5	+	2.40502	0.121856	5.06674
	1911	RB3505	1816597	1816704		35	108	secreted protein containing DUF1586			10.6	+	1.71946	0.238795	13.8878
	2457	RB4425	2275100	2275483		127	384	hypothetical protein			10.6	+	1.04251	0.131667	12.6298
	2490	RB4477	2295940	2296149		69	210	hypothetical protein			10.6	+	1.06657	0.0254345	2.3847
	301	RB521	286399	286208		63	192	hypothetical protein			10.7	-	2.64182	0.0999495	3.78336
	366	RB671	359218	359586		122	369	hypothetical protein			10.7	+	2.60336	0.153905	5.9118
	2502	RB4499	2303764	2303519		81	246	hypothetical protein			10.7	-	2.14703	0.137475	6.40303
	6424	RB11504	6221285	6221067		72	219	conserved hypothetical protein			10.7	-	3.37275	0.0689205	2.04345
	5068	RB9057	4834849	4834562		95	288	hypothetical protein			10.9	-	1.47169	0.116947	7.94645
	5901	RB10607	5759926	5759537		129	390	hypothetical protein			11	-	1.74221	0.227959	13.0845
	1487	RB2741	1430170	1429994		58	177	hypothetical protein			11.2	-	1.31129	0.147231	11.228
	1656	RB3052	1577799	1577692		35	108	hypothetical protein			11.2	-	1.48293	0.199587	13.459
	5766	RB10343	5593898	5594059		53	162	hypothetical protein			11.3	+	1.78985	0.0859459	4.80186
	6048	RB10868	5900330	5899920		136	411	hypothetical protein			11.3	-	1.06132	0.26843	25.2921
	2489	RB4476	2295557	2295943		128	387	hypothetical protein			11.4	+	1.56541	0.380648	24.3161
	6220	RB11181	6067002	6067109		35	108	secreted protein containing DUF1586			11.4	+	1.5016	0.21742	14.4792
	5815	RB10440	5655693	5655842		49	150	hypothetical protein			11.5	+	1.2325	0.10857	8.80896
	7113	RB12770	6884806	6884306		166	501	conserved hypothetical protein			11.9	-	2.24737	0.234946	10.4543
	2493	RB4482	2297240	2296905		111	336	hypothetical protein			12	-	1.64741	0.214623	13.0279
	7151	RB12833	6921305	6921634		109	330	conserved hypothetical protein			12	+	1.25269	0.129744	10.3573
60min	ID	Locus				AA	Nuc	Product	Gene	EC	IEP	Strand	Ratio	Stdev	%
	6270	RB11269	6109738	6110583		281	846	CYTOCHROME C SIGNAL PEPTIDE PROTEIN			8.6	+	1.45349	0.366679	25.2274
	6831	RB12276	6605112	6605444		110	333	conserved hypothetical protein			4.7	+	2.62468	0.163076	6.2132
	7243	RB13025	6997019	6996438		193	582	monooxygenase			9.7	-	1.57716	0.367742	23.3167
	5783	RB10378	5610497	5610063		144	435	Thioredoxin	trxA		4.6	-	1.21197	0.162634	13.419
	4626	RB8222	4396604	4398475	2.3.1.31	623	1872	Homoserine O-acetyltransferase	metX	2.3.1.31	4.5	+	1.73232	0.318915	18.4097
	2927	RB5196	2678058	2675953	2.4.1.4	701	2106	trehalose synthase	treS	5.4.99.16	5.6	-	1.38513	0.179126	12.9321
	5803	RB10416	5634693	5639387	3.2.1.8	1564	4695	xylanase-like protein		3.2.1.8	4	+	1.522	0.301454	19.8064
	6283	RB11291	6120208	6120648		146	441	conserved hypothetical protein			4.5	+	1.01506	0.261616	25.7734
	6723	RB12073	6513974	6513066	5.3.1.22	302	909	hydroxypyruvate isomerase protein	hyi	5.3.1.22	5.6	-	1.21714	0.183473	15.0741
	4744	RB8445	4514475	4514050		141	426	Penicillinase repressor			9.9	-	1.2594	0.201965	16.0366
	5348	RB9581	5150921	5150535		128	387	protein containing DUF24			8.7	-	1.06224	0.247449	23.295
	5571	RB9999	5386828	5385983		281	846	conserved hypothetical protein			4.6	-	1.24903	0.0282053	2.25817
	5606	RB10049	5419507	5420160		217	654	RNA polymerase ECF-type sigma factor			10.1	+	1.7953	0.223904	12.4717
	7362	RB13241	7103064	7102561		167	504	RNA polymerase ECF-type sigma factor			8.8	-	3.05543	0.381306	12.4796
	629	RB1190	607131	608009		292	879	integrase			10	+	1.51091	0.345122	22.842
	2381	RB4299	2214533	2214823		96	291	Transposase IS3/IS911			9.9	+	1.81199	0.488831	26.9775
	2382	RB4300	2214826	2215704		292	879	integrase			10	+	1.1622	0.219621	18.8969
	2463	RB4433	2277208	2277696		162	489	Ferritin and Dps			4.3	+	1.19781	0.0954451	7.96831
	3319	RB5887	3087343	3086465		292	879	integrase			9.9	-	1.27388	0.0838371	6.58125
	3474	RB6171	3239091	3238048		347	1044	site-specific recombinase			10.7	-	1.21634	0.230391	18.9413
	6559	RB11750	6328357	6329235		292	879	integrase			10	+	1.58811	0.262594	16.535
	7203	RB12940	6966246	6966536		96	291	Transposase IS3/IS911			10.1	+	1.5275	0.384151	25.149
	7204	RB12941	6966539	6967417		292	879	integrase			10	+	1.08126	0.123653	11.436
	7333	RB13189	7081765	7083066		433	1302	ISXo8 transposase			9.4	+	1.43038	0.0933799	6.52834
	5367	RB9617	5176667	5175471	2.4.1.-	398	1197	mannosyltransferase		2.4.1.-	5.4	-	1.24828	0.0210918	1.68967
	5719	RB10255	5542656	5543669		337	1014	MscS Mechanosensitive ion channel			5.4	+	2.64807	0.152286	5.75084
	6833	RB12279	6606558	6605545		337	1014	MscS Mechanosensitive ion channel			4.5	-	2.70018	0.0952464	3.52741
	1079	RB2059	1084172	1082949		407	1224	NAD-dependent epimerase/dehydratase			10.5	-	1.5556	0.342301	22.0044
	6425	RB11505	6221829	6221230		199	600	conserved hypothetical protein, secreted			7.5	-	2.39779	0.0939887	3.91981
	7116	RB12774	6885973	6887763		596	1791	Bacterial type II secretion system protein E			4.2	+	1.17899	0.30022	25.4643
	7118	RB12781	6888383	6889822		479	1440	pilus assembly protein PilC			5.6	+	1.14374	0.12831	11.2185
	6727	RB12080	6517231	6515753	2.1.1.77	492	1479	Protein-L-isoaspartate(D-aspartate) O-methyltransferase		2.1.1.77	8.9	-	1.43087	0.118938	8.31228
	6102	RB10965	5942116	5942730		204	615	conserved hypothetical protein, membrane			4.9	+	1.74077	0.378204	21.7263
	3555	RB6327	3321757	3322500		247	744	oxidoreductase, short chain dehydrogenase/reductase family			6.2	+	1.3899	0.0431062	3.10139
	3584	RB6374	3348288	3349616		442	1329	conserved hypothetical protein			9	+	1.16115	0.147806	12.7292
	3648	RB6469	3419515	3420273		252	759	ABC transporter ATP-binding protein			5.6	+	1.32761	0.298179	22.4599
	6414	RB11488	6213893	6214690		265	798	oxidoreductase, short-chain dehydrogenase/reductase family			5.1	+	2.01862	0.19533	9.6764
	6423	RB11502	6219763	6221100		445	1338	alkyl sulfatase or beta-lactamase			5.9	+	1.04124	0.0900737	8.65058
	2800	RB4981	2559627	2560415	1.1.1.100	262	789	3-oxoacyl-[acyl-carrier-protein] reductase	fabG	1.1.1.100	4.4	+	1.38784	0.285974	20.6057
	2494	RB4484	2297267	2298565	3.-.-.-	432	1299	Peptidase M20		3.-.-.-	6	+	1.36449	0.0743962	5.45231
	5109	RB9132	4886727	4888004		425	1278	conserved hypothetical protein			5.5	+	1.1127	0.238006	21.3899
	5721	RB10258	5544584	5545453	3.1.3.2	289	870	Survival protein SurE		3.1.3.2	5.3	+	2.77485	0.168339	6.0666
	6215	RB11173	6063194	6063586		130	393	conserved hypothetical protein, secreted			4.7	+	1.97811	0.0207427	1.04861
	7369	RB13257	7105590	7106450	3.7.1.-	286	861	2-hydroxy-6-ketonona-2,4-dienedioic acid hydrolase	bphD	3.7.1.-	4.6	+	1.91065	0.132267	6.92261
	7371	RB13260	7108384	7109364	1.-.-.-	326	981	Zinc-containing alcohol dehydrogenase superfamily		1.-.-.-	4.6	+	1.3385	0.170421	12.7323
	2453	RB4419	2272912	2273448		178	537	MgtC/SapB transporter			6.2	+	2.10507	0.145293	6.90203
	2454	RB4420	2274093	2273473		206	621	DedA family protein			9.3	-	1.03697	0.24597	23.7201
	2495	RB4485	2298652	2299770	6.3.2.2	372	1119	Glutamate--cysteine ligase, GCS2		6.3.2.2	4.7	+	1.32567	0.144149	10.8737
	3490	RB6207	3252449	3253759		436	1311	conserved hypothetical protein, secreted			4.8	+	1.15204	0.21132	18.3431
	4648	RB8260	4415394	4415068		108	327	protein containing DUF167			10.5	-	1.56717	0.170187	10.8596
	6265	RB11258	6106840	6106127		237	714	conserved hypothetical protein, membrane			10.3	-	1.30259	0.051103	3.92317
	6422	RB11498	6218361	6219701		446	1341	conserved hypothetical protein			5.4	+	1.3036	0.115711	8.8763
	6720	RB12068	6512255	6510594		553	1662	serine/threonine protein kinase			8.5	-	2.41339	0.141957	5.88205
	6266	RB11260	6107202	6106837		121	366	dnaK suppressor protein,			5.2	-	1.07577	0.170611	15.8594
	4	RB5	1514	399		371	1116	secreted protein			4.1	-	3.13849	0.316537	10.0856
	101	RB174	91448	91585		45	138	hypothetical protein			5.2	+	1.29336	0.27764	21.4666
	300	RB520	284989	286116		375	1128	conserved hypothetical protein			4.8	+	1.28965	0.34664	26.8786
	301	RB521	286399	286208		63	192	hypothetical protein			10.7	-	3.43042	0.145151	4.23129
	328	RB568	312345	312112		77	234	hypothetical protein			10.2	-	1.2795	0.279985	21.8823
	362	RB663	357608	357369		79	240	hypothetical protein			11.4	-	1.78227	0.0780022	4.37657
	365	RB670	359315	358905		136	411	hypothetical protein			10.1	-	2.39963	0.187633	7.81926
	366	RB671	359218	359586		122	369	hypothetical protein			10.7	+	1.42549	0.0346952	2.43391
	507	RB934	494203	493076		375	1128	Putative transposase			9.9	-	1.27561	0.0277724	2.17719
	528	RB968	507840	507079		253	762	protein containing DUF1596			11.3	-	1.78835	0.341412	19.0909
	556	RB1043	543083	543352		89	270	conserved hypothetical protein			4.7	+	1.0682	0.0756623	7.08316
	579	RB1093	567412	567152		86	261	hypothetical protein			9.8	-	1.12642	0.129162	11.4666
	623	RB1180	604378	604656		92	279	hypothetical protein			12.6	+	1.22675	0.28418	23.1653
	692	RB1294	657236	657051		61	186	hypothetical protein			9.8	-	1.09539	0.134754	12.3019
	697	RB1302	659166	659762		198	597	hypothetical protein			8.8	+	1.44192	0.0917704	6.36447
	707	RB1322	671526	671633		35	108	hypothetical protein			12.8	+	1.32192	0.0301103	2.27776
	748	RB1395	712097	713056		319	960	secreted protein			5.5	+	1.4669	0.172542	11.7624
	868	RB1617	834021	833623		132	399	hypothetical protein			6.8	-	1.57834	0.213145	13.5044
	910	RB1716	895805	895557		82	249	protein containing DUF1589			10.1	-	1.33477	0.231305	17.3291
	913	RB1722	897688	899643		651	1956	hypothetical protein			5.4	+	1.80589	0.0226397	1.25366
	914	RB1726	899926	899633		97	294	hypothetical protein			10.8	-	1.11937	0.278607	24.8897
	915	RB1728	899954	900811		285	858	membrane protein containing DUF1206			9.9	+	1.74474	0.353621	20.2679
	916	RB1729	901146	900784		120	363	hypothetical protein			7.7	-	3.11008	0.236777	7.61322
	936	RB1767	919059	916336		907	2724	60-kDa cysteine-rich outer membrane protein precursor	omcB		4.2	-	1.43309	0.102247	7.13472
	941	RB1778	921245	921036		69	210	hypothetical protein			10.7	-	1.22016	0.216068	17.7081
	1151	RB2186	1153993	1152692		433	1302	ISXo8 transposase			9.4	-	1.46084	0.0914741	6.26175
	1207	RB2283	1197719	1197102		205	618	protein containing DUF1590			10.5	-	1.07981	0.253454	23.4722
	1371	RB2525	1320284	1320054		76	231	hypothetical protein			6.1	-	1.10771	0.280483	25.321
	1435	RB2649	1374987	1375148		53	162	hypothetical protein			9.1	+	1.54731	0.191766	12.3935
	1452	RB2679	1391557	1392078		173	522	hypothetical protein			5.5	+	1.6262	0.161644	9.93995
	1516	RB2806	1458677	1458802		41	126	hypothetical protein			6.5	+	1.2353	0.187944	15.2144
	1518	RB2809	1459745	1459065		226	681	hypothetical protein			9.1	-	1.12815	0.0542246	4.80652
	1519	RB2810	1459901	1459752		49	150	hypothetical protein			11.3	-	1.0289	0.102448	9.95706
	1553	RB2875	1497313	1497534		73	222	hypothetical protein			9.9	+	1.42598	0.0831163	5.82873
	1656	RB3052	1577799	1577692		35	108	hypothetical protein			11.2	-	1.51071	0.150675	9.97379
	1706	RB3153	1626911	1626681		76	231	hypothetical protein (protein containing DUF1584)			12.4	-	1.4043	0.135711	9.66398
	1707	RB3154	1627155	1626925		76	231	hypothetical protein			12.7	-	1.01614	0.169095	16.6409
	1722	RB3189	1646085	1646393		102	309	hypothetical protein			11.1	+	1.53339	0.0932973	6.08436
	1728	RB3196	1650093	1650422		109	330	hypothetical protein			10.1	+	2.27542	0.130303	5.72655
	1791	RB3303	1695709	1694447		420	1263	conserved hypothetical protein			9.4	-	1.04751	0.203181	19.3966
	1911	RB3505	1816597	1816704		35	108	secreted protein containing DUF1586			10.6	+	1.49511	0.0834487	5.58144
	1957	RB3587	1864796	1864455		113	342	hypothetical protein			11.8	-	1.84035	0.230981	12.5509
	2189	RB3963	2052742	2052870		42	129	hypothetical protein			4.1	+	1.14131	0.281923	24.7016
	2304	RB4176	2146928	2146638		96	291	hypothetical protein			12.4	-	1.27597	0.250952	19.6676
	2352	RB4258	2181475	2180966		169	510	conserved hypothetical protein			10.3	-	1.14604	0.022587	1.97087
	2407	RB4347	2235735	2236205		156	471	conserved hypothetical protein			4.7	+	1.21939	0.100616	8.25132
	2412	RB4353	2237771	2237331		146	441	hypothetical protein			4.1	-	1.07738	0.0669114	6.21055
	2440	RB4397	2263976	2264143		55	168	protein containing DUF1560			10.5	+	2.56454	0.21081	8.2202
	2457	RB4425	2275100	2275483		127	384	hypothetical protein			10.6	+	2.20237	0.447141	20.3027
	2458	RB4426	2275786	2275604		60	183	hypothetical protein			6.3	-	1.30939	0.199052	15.2019
	2465	RB4438	2278247	2278729		160	483	Pyridoxamine 5'-phosphate oxidase-			4.4	+	1.69287	0.086288	5.09714
	2467	RB4443	2280143	2279973		56	171	hypothetical protein			10.1	-	1.45086	0.169627	11.6914
	2475	RB4457	2285628	2285924		98	297	hypothetical protein			10	+	1.59232	0.369995	23.2363
	2478	RB4460	2289696	2288428		422	1269	conserved hypothetical protein, membrane			4.8	-	1.02744	0.225017	21.9008
	2493	RB4482	2297240	2296905		111	336	hypothetical protein			12	-	1.86706	0.121471	6.50602
	2497	RB4489	2301387	2301905		172	519	hypothetical protein			5.4	+	1.32912	0.153779	11.57
	2509	RB4510	2307657	2307508		49	150	hypothetical protein			9	-	1.36622	0.356071	26.0624
	2607	RB4676	2391079	2390414		221	666	hypothetical protein			10.4	-	1.37133	0.035722	2.60491
	2654	RB4750	2435462	2436076		204	615	membrane protein			10	+	1.09084	0.265181	24.3098
	2722	RB4859	2491989	2491429		186	561	RNA polymerase sigma factor			6.4	-	1.29841	0.066144	5.09424
	2816	RB5001	2572354	2572665		103	312	hypothetical protein			10.3	+	1.26029	0.073504	5.83229
	2819	RB5007	2574916	2575812	3.1.1.-	298	897	esterase			6	+	1.11546	0.211181	18.9322
	2951	RB5238	2697775	2697996		73	222	hypothetical protein			10.6	+	2.06369	0.0164289	0.796091
	3326	RB5899	3092014	3091748		88	267	hypothetical protein			10.9	-	1.09465	0.187353	17.1153
	3345	RB5937	3112147	3113067		306	921	hypothetical protein			11.7	+	1.01712	0.0876305	8.61555
	3346	RB5938	3113484	3112372		370	1113	hypothetical protein			5.6	-	1.7732	0.26887	15.1629
	3449	RB6131	3223482	3223790		102	309	hypothetical protein			12.1	+	1.64174	0.246182	14.9952
	3457	RB6144	3228305	3228189		38	117	hypothetical protein			11.1	-	1.82795	0.28642	15.6689
	3585	RB6375	3349681	3350574		297	894	hypothetical protein			8.7	+	1.60915	0.112523	6.99271
	3739	RB6627	3522169	3522699		176	531	hypothetical protein			6	+	1.21256	0.112388	9.26865
	3770	RB6684	3554034	3553717		105	318	hypothetical protein			11.6	-	1.26831	0.0700994	5.52701
	3900	RB6910	3671484	3671356		42	129	hypothetical protein			9.5	-	2.4736	0.066453	2.68649
	3909	RB6925	3678461	3677976		161	486	hypothetical protein			9.8	-	1.28042	0.0204329	1.59579
	3969	RB7039	3743573	3742965		202	609	hypothetical protein			7.9	-	2.01283	0.472758	23.4873
	4077	RB7221	3832041	3831646		131	396	hypothetical protein			10.4	-	1.07334	0.156069	14.5405
	4109	RB7279	3870019	3870309		96	291	hypothetical protein			6	+	1.0172	0.21347	20.986
	4135	RB7318	3895264	3894884		126	381	hypothetical protein			7.3	-	1.04253	0.169795	16.2869
	4157	RB7389	3953590	3954717		375	1128	Putative transposase			9.9	+	1.177	0.224427	19.0677
	4235	RB7523	4047925	4048074		49	150	hypothetical protein			12.4	+	2.73153	0.02851	1.04374
	4380	RB7752	4153019	4152765		84	255	hypothetical protein			9.8	-	1.19587	0.266761	22.3069
	4465	RB7901	4221613	4221293		106	321	hypothetical protein			11.8	-	1.54585	0.130658	8.45217
	4499	RB7965	4258303	4258464		53	162	hypothetical protein			7.4	+	1.20166	0.0492168	4.09575
	4583	RB8132	4349972	4350505		177	534	hypothetical protein			10.8	+	1.81428	0.202564	11.1649
	4586	RB8138	4351960	4352187		75	228	hypothetical protein			4.1	+	1.73146	0.380466	21.9738
	4590	RB8146	4355122	4354667		151	456	hypothetical protein			4.3	-	1.70589	0.115239	6.75536
	4705	RB8367	4463905	4464057		50	153	hypothetical protein			3.7	+	1.43606	0.263576	18.3541
	4852	RB8641	4605970	4606248		92	279	hypothetical protein			7.5	+	2.61032	0.554608	21.2468
	4991	RB8898	4737468	4738433		321	966	acetyltransferase			4.5	+	1.65374	0.272371	16.47
	4994	RB8902	4740474	4740226		82	249	hypothetical protein			11.2	-	1.1004	0.179694	16.3299
	5038	RB8987	4790856	4790710		48	147	hypothetical protein			9.1	-	1.12627	0.151593	13.4597
	5074	RB9070	4840267	4841496		409	1230	secreted protein containing DUF1559			8.6	+	2.39985	0.0790801	3.29521
	5137	RB9191	4914516	4914653		45	138	secreted protein containing DUF1586			9.8	+	1.3101	0.0502232	3.83354
	5217	RB9346	5008335	5008550		71	216	hypothetical protein			10.5	+	1.86961	0.181741	9.72082
	5347	RB9578	5150392	5150592		66	201	hypothetical protein			5.4	+	1.40895	0.050087	3.55492
	5377	RB9635	5187031	5185973		352	1059	hypothetical protein			5.9	-	1.34495	0.359934	26.7618
	5455	RB9786	5270645	5270205		146	441	hypothetical protein			12	-	1.25333	0.187157	14.9327
	5473	RB9811	5284365	5284673		102	309	secreted protein			11.7	+	2.78747	0.365083	13.0973
	5524	RB9907	5338185	5339486		433	1302	ISXo8 transposase			9.4	+	1.95241	0.422531	21.6415
	5552	RB9959	5366417	5366220		65	198	hypothetical protein			11.9	-	1.32161	0.288472	21.8274
	5723	RB10263	5546338	5546162		58	177	hypothetical protein			9.6	-	1.02336	0.228135	22.2928
	5753	RB10324	5580658	5580846		62	189	hypothetical protein			9	+	1.23588	0.198086	16.0279
	5764	RB10341	5593416	5593601		61	186	hypothetical protein			4.5	+	1.71208	0.11011	6.43138
	5766	RB10343	5593898	5594059		53	162	hypothetical protein			11.3	+	2.10338	0.152192	7.2356
	5815	RB10440	5655693	5655842		49	150	hypothetical protein			11.5	+	1.80939	0.0542291	2.99709
	5834	RB10473	5679433	5681868		811	2436	conserved hypothetical protein			5.4	+	1.62353	0.417367	25.7074
	5876	RB10560	5731867	5729063		934	2805	hypothetical protein			4.6	-	1.08588	0.0902055	8.30717
	5901	RB10607	5759926	5759537		129	390	hypothetical protein			11	-	1.36162	0.0834146	6.12611
	5931	RB10665	5789912	5790514		200	603	hypothetical protein			5.3	+	2.54635	0.286878	11.2662
	6064	RB10893	5914894	5915067		57	174	hypothetical protein			9.7	+	1.42926	0.302079	21.1354
	6066	RB10895	5916348	5917151		267	804	hypothetical protein			10.5	+	2.03087	0.114005	5.61358
	6067	RB10896	5917040	5916555		161	486	secreted protein			10	-	1.32844	0.026719	2.01131
	6097	RB10954	5940749	5940318		143	432	hypothetical protein			10.4	-	1.15332	0.0358504	3.10845
	6101	RB10960	5941602	5942021		139	420	conserved hypothetical protein, membrane			11.4	+	1.15315	0.108146	9.37826
	6124	RB11000	5964054	5963380		224	675	conserved hypothetical protein, membrane			8.8	-	2.0566	0.0302289	1.46985
	6157	RB11070	6000321	6000479		52	159	hypothetical protein			10.2	+	1.27744	0.0740555	5.79718
	6178	RB11110	6022600	6023529		309	930	Rhodopirellula transposase			5.8	+	1.30175	0.096535	7.41581
	6220	RB11181	6067002	6067109		35	108	secreted protein containing DUF1586			11.4	+	1.29167	0.0300531	2.32669
	6236	RB11209	6080603	6080914		103	312	hypothetical protein			9.5	+	1.85615	0.413843	22.2957
	6237	RB11210	6080955	6080653		100	303	hypothetical protein			9.9	-	1.49262	0.0357123	2.3926
	6269	RB11268	6109768	6109475		97	294	hypothetical protein			10.8	-	1.41305	0.223559	15.821
	6321	RB11348	6155692	6155237		151	456	conserved hypothetical protein			3.4	-	1.01624	0.0324326	3.19144
	6424	RB11504	6221285	6221067		72	219	conserved hypothetical protein			10.7	-	3.38293	0.0782674	2.3136
	6430	RB11515	6224420	6224644		74	225	conserved hypothetical protein			11.7	+	1.78916	0.177998	9.94865
	6472	RB11603	6256722	6256835		37	114	conserved hypothetical protein			9	+	1.47954	0.287307	19.4187
	6571	RB11768	6334808	6334939		43	132	conserved hypothetical protein			9.4	+	1.49581	0.332154	22.2056
	6606	RB11855	6383765	6383460		101	306	conserved hypothetical protein			12.5	-	1.30456	0.088094	6.7528
	6673	RB11977	6455958	6456548		196	591	conserved hypothetical protein			9.5	+	1.49167	0.143723	9.63502
	6691	RB12009	6479495	6477951		514	1545	conserved hypothetical protein			4.8	-	1.16874	0.145418	12.4423
	6721	RB12071	6512255	6512866		203	612	conserved hypothetical protein			10.7	+	1.14682	0.190336	16.5969
	6760	RB12150	6556901	6557062		53	162	conserved hypothetical protein			4.1	+	1.83477	0.0967344	5.27231
	6810	RB12236	6590935	6591546		203	612	conserved hypothetical protein, membrane			4.8	+	1.15912	0.183532	15.8337
	6812	RB12239	6593334	6594635		433	1302	ISXo8 transposase			9.4	+	2.56996	0.0232747	0.905645
	6815	RB12243	6596256	6596423		55	168	conserved hypothetical protein			10.5	+	3.55718	0.0110846	0.311613
	6817	RB12247	6597048	6596824		74	225	conserved hypothetical protein			6.3	-	2.33324	0.317881	13.6241
	6844	RB12295	6614190	6614450		86	261	conserved hypothetical protein			9.1	+	1.32311	0.240864	18.2043
	6861	RB12323	6627001	6627747		248	747	conserved hypothetical protein			4.4	+	1.31965	0.0328481	2.48915
	6862	RB12324	6627901	6627713		62	189	conserved hypothetical protein			12.3	-	1.30224	0.0306603	2.35442
	6898	RB12388	6667206	6665905		433	1302	ISXo8 transposase			9.4	-	1.92303	0.179984	9.35941
	6951	RB12473	6712524	6712706		60	183	conserved hypothetical protein			7.3	+	1.47449	0.126243	8.56184
	7092	RB12737	6863917	6864114		65	198	conserved hypothetical protein			9.1	+	2.01846	0.0661229	3.27591
	7099	RB12747	6870758	6870919		53	162	conserved hypothetical protein			11.8	+	1.13048	0.184505	16.321
	7113	RB12770	6884806	6884306		166	501	conserved hypothetical protein			11.9	-	2.28446	0.323956	14.1808
	7119	RB12782	6889986	6889819		55	168	conserved hypothetical protein			10.9	-	2.16577	0.0483435	2.23216
	7120	RB12783	6889970	6891277		435	1308	conserved hypothetical protein			4.5	+	1.45438	0.282408	19.4178
	7130	RB12803	6909112	6908939		57	174	conserved hypothetical protein			10.2	-	1.12191	0.139051	12.3941
	7148	RB12829	6919813	6920292		159	480	conserved hypothetical protein			9.5	+	1.32827	0.0413502	3.11308
	7151	RB12833	6921305	6921634		109	330	conserved hypothetical protein			12	+	1.1428	0.0716069	6.26593
	7202	RB12936	6965872	6964130		580	1743	conserved hypothetical protein			5.3	-	1.31646	0.180876	13.7396
	7211	RB12959	6974205	6973882		107	324	conserved hypothetical protein			11.4	-	1.1963	0.27803	23.2409
	7251	RB13038	7005061	7002800		753	2262	conserved hypothetical protein, membrane			6.9	-	1.31983	0.089892	6.8109
	7256	RB13053	7008596	7009024		142	429	secreted protein			5.6	+	1.05075	0.153532	14.6116
	7270	RB13082	7020677	7020898		73	222	conserved hypothetical protein			11.7	+	1.1746	0.26195	22.3012
	7293	RB13115	7036614	7036369		81	246	conserved hypothetical protein			9.8	-	1.9958	0.271381	13.5976
	7340	RB13202	7086189	7086052		45	138	conserved hypothetical protein			9.4	-	1.44082	0.0715214	4.96393
	7350	RB13221	7093018	7093986		322	969	secreted protein			4.5	+	1.5558	0.132122	8.49225
	7351	RB13222	7094714	7094088		208	627	SOUL heme-binding protein			8.7	-	1.72385	0.282805	16.4055
	7360	RB13238	7101410	7101904		164	495	TadE-like			5.3	+	3.51555	0.121352	3.45187
	7361	RB13239	7102571	7101981		196	591	conserved hypothetical protein, membrane			9.5	-	1.73641	0.179894	10.3601
	7370	RB13259	7108365	7106461		634	1905	conserved hypothetical protein			5.7	-	1.94761	0.40659	20.8764
300min	ID	Locus				AA	Nuc	Product	Gene	EC	IEP	Strand	Ratio	Stdev	%
	1004	RB1902	988719	990776	1.6.99.3	685	2058	NADH oxidase		1.6.99.3	9.3	+	1.19529	0.143476	9.32481
	1007	RB1909	992934	993434		166	501	Globin			4.5	+	2.10032	0.151346	7.76767
	1961	RB3596	1868895	1869329		144	435	nitrogen fixation protein (NifU protein)			4.3	+	1.08458	0.195838	8.2076
	6831	RB12276	6605112	6605444		110	333	conserved hypothetical protein			4.7	+	2.87527	0.175713	19.7102
	7243	RB13025	6997019	6996438		193	582	monooxygenase			9.7	-	1.20448	0.0487893	8.74946
	1212	RB2291	1199317	1200063		248	747	Sporulation initiation inhibitor protein soj	soj		4.5	+	1.06386	0.0585701	5.63083
	1546	RB2860	1487828	1489987		719	2160	type IV pilus assembly protein PilM			4.5	+	1.20339	0.0814751	9.55159
	4149	RB7375	3948831	3947593	3.4.11.4	412	1239	Peptidase T	pepT	3.4.11.4	4.4	-	1.17592	0.225299	18.022
	5034	RB8979	4785013	4786671	4.3.1.17	552	1659	L-serine dehydratase, iron-sulfur-dependent, alpha subunit		4.3.1.17	4.4	+	1.45638	0.0602038	11.6397
	5144	RB9200	4919220	4918369	3.1.3.41	283	852	4-nitrophenylphosphatase	PHO13	3.1.3.41	4.9	-	1.58355	0.225872	9.41073
	7094	RB12740	6865551	6864364	3.1.1.17	395	1188	gluconolactonase [precursor]	gnl	3.1.1.17	4.8	-	1.11776	0.154608	4.96927
	5878	RB10566	5734146	5732695		483	1452	Gluconate transporter			9.2	-	1.59543	0.0969934	7.76449
	4579	RB8123	4346827	4347360	4.2.1.-	177	534	(3R)-hydroxymyristoyl-[acyl carrier protein] dehydratase	fabZ	4.2.1.-	4.9	+	1.05378	0.133879	19.0965
	948	RB1790	926593	927168		191	576	RNA polymerase ECF-type sigma factor			10.4	+	1.47626	0.127505	7.67091
	4744	RB8445	4514475	4514050		141	426	Penicillinase repressor			9.9	-	1.94667	0.228546	2.01901
	5571	RB9999	5386828	5385983		281	846	conserved hypothetical protein			4.6	-	1.34665	0.133305	9.65294
	5606	RB10049	5419507	5420160		217	654	RNA polymerase ECF-type sigma factor			10.1	+	1.27125	0.122713	1.41717
	6160	RB11075	6005727	6005224		167	504	Bacterial regulatory protein, MarR			6.4	-	1.03172	0.157443	4.0037
	6161	RB11077	6006371	6005904		155	468	Protein of unknown function, UPF0074			8.8	-	1.9872	0.0795616	9.37347
	4187	RB7437	3987953	3988672	3.4.21.88	239	720	LexA repressor	lexA	3.4.21.88	9.8	+	1.72616	0.151817	19.5433
	98	RB170	89333	89623		96	291	Transposase IS3/IS911			10.1	+	1.34016	0.20606	15.3758
	99	RB171	89626	90504		292	879	ISxac3 transposase			10	+	1.28565	0.144501	11.2395
	382	RB704	378137	378427		96	291	Transposase IS3/IS911			10.1	+	1.82551	0.0834818	7.94969
	383	RB706	378430	379308		292	879	ISxac3 transposase			10	+	1.63605	0.130061	10.1197
	628	RB1189	606838	607128		96	291	Transposase IS3/IS911			10.1	+	1.80623	0.0706772	14.7883
	629	RB1190	607131	608009		292	879	integrase			10	+	1.73941	0.25723	7.46837
	2213	RB3999	2064741	2063431		436	1311	site-specific recombinase,			10.4	-	1.20662	0.084276	0.647991
	2381	RB4299	2214533	2214823		96	291	Transposase IS3/IS911			9.9	+	1.69003	0.178494	8.7928
	2382	RB4300	2214826	2215704		292	879	integrase			10	+	1.56377	0.1375	9.08714
	3319	RB5887	3087343	3086465		292	879	integrase			9.9	-	1.57865	0.127443	8.14911
	3420	RB6070	3186811	3187416		201	606	HNH endonuclease family protein			9.9	+	1.62856	0.133561	15.6536
	3474	RB6171	3239091	3238048		347	1044	site-specific recombinase			10.7	-	1.47281	0.144521	3.87349
	3787	RB6709	3564146	3563856		96	291	Transposase IS3/IS911			10.1	-	1.70998	0.0801888	8.66363
	6558	RB11749	6328064	6328354		96	291	Transposase IS3/IS911			10.1	+	1.64357	0.239993	2.75593
	6559	RB11750	6328357	6329235		292	879	integrase			10	+	2.01813	0.0556182	2.02293
	6577	RB11802	6361950	6362240		96	291	Transposase IS3/IS911			10.1	+	1.10259	0.0840866	8.2442
	6578	RB11803	6362243	6363121		292	879	ISxac3 transposase			10	+	1.26751	0.104496	19.4226
	6789	RB12202	6579810	6578185		541	1626	integrase-recombinase protein			9.9	-	1.39047	0.28965	6.11116
	7203	RB12940	6966246	6966536		96	291	Transposase IS3/IS911			10.1	+	1.80664	0.167628	10.8983
	7204	RB12941	6966539	6967417		292	879	integrase			10	+	1.15346	0.125708	22.4813
	1355	RB2507	1313064	1311886	4.2.1.46	392	1179	dTDP-glucose 4,6-dehydratase	rfbB	4.2.1.46	5.2	-	1.01209	0.13297	7.9348
	1727	RB3195	1650068	1648239		609	1830	carboxy-terminal processing protease			6.1	-	1.30886	0.175302	4.99239
	5719	RB10255	5542656	5543669		337	1014	MscS Mechanosensitive ion channel			5.4	+	1.55648	0.100724	9.00817
	7070	RB12690	6834088	6833336	2.7.7.38	250	753	3-deoxy-manno-octulosonate cytidylyltransferase	kdsB	2.7.7.38	4.7	-	1.5398	0.132488	14.1414
	6711	RB12053	6502558	6502199		119	360	biopolymer transport protein, ExbD/TolR family			4.2	-	1.07683	0.178915	6.21233
	6712	RB12055	6503587	6502628		319	960	MotA/TolQ/ExbB proton channel family protein			5.3	-	1.11299	0.0691426	22.5169
	7115	RB12773	6884826	6885932		368	1107	twitching motility protein PilT			6.3	+	1.16677	0.201278	6.28172
	7118	RB12781	6888383	6889822		479	1440	pilus assembly protein PilC			5.6	+	1.21493	0.0763184	5.49745
	731	RB1359	693488	695377	3.4.21.-	629	1890	Protease do precursor	degP	3.4.21.-	6.1	+	1.15661	0.121146	10.8227
	3529	RB6278	3302303	3297678		1541	4626	Putative Ig			3.6	-	2.20281	0.0775111	4.40816
	3812	RB6751	3586111	3588690		859	2580	chaperone ClpB	clpB		5.2	+	1.20544	0.104435	12.8163
	6727	RB12080	6517231	6515753	2.1.1.77	492	1479	Protein-L-isoaspartate(D-aspartate) O-methyltransferase		2.1.1.77	8.9	-	1.0887	0.245143	4.53581
	212	RB370	184428	186089		553	1662	nitrate transporter substrate-binding protein			4.6	+	2.95988	0.111588	3.77001
	214	RB373	187285	188283		332	999	ABC transporter, ATP-binding protein			9.9	+	1.50473	0.0939189	6.24157
	220	RB380	196136	197740	1.8.1.2	534	1605	sulfite reductase [NADPH] flavoprotein	cysJ	1.8.1.2	4.4	+	1.54048	0.0404983	2.62895
	766	RB1433	732848	732411		145	438	Na(+):H(+) antiporter subunit B	mrpB		9.2	-	1.03498	0.183028	5.38565
	791	RB1477	755327	756943	3.1.6.8	538	1617	arylsulfatase precursor	ARSA	3.1.6.8	5.5	+	1.62398	0.0874621	13.6192
	2817	RB5003	2572662	2574158		498	1497	Rh-like protein/ammonium transporter	AMT1.4		4	+	1.92405	0.175313	0.306377
	2984	RB5294	2732584	2730983		533	1602	sulfatase			5.6	-	1.19938	0.163305	9.26593
	5967	RB10727	5830775	5831605		276	831	manganese-containing catalase			5	+	1.40611	0.237375	12.7846
	6128	RB11009	5969752	5969036		238	717	sulfite reductase-like flavoprotein			3.9	-	1.12582	0.0554634	10.853
	6675	RB11981	6459460	6460413		317	954	ABC transporter (substrate-binding protein)			4.8	+	1.41191	0.257087	3.33528
	7165	RB12858	6929710	6928649		353	1062	oligopeptide transport ATP-binding protein OppF	oppF		7	-	1.14361	0.119514	22.3951
	7169	RB12862	6934893	6932926		655	1968	Oligopeptide-binding protein oppA	oppA		4.5	-	1.10002	0.246349	8.36894
	4332	RB7678	4123339	4122659		226	681	protocatechuate 3,4-dioxygenase type II beta subunit			9.4	-	1.25461	0.11048	9.75252
	1347	RB2498	1305777	1304887		296	891	methyltransferase,			6.2	-	1.10034	0.119024	13.1382
	557	RB1044	543422	544231		269	810	TatD-related deoxyribonuclease			5.2	+	1.23021	0.187718	12.3735
	835	RB1555	797278	795848		476	1431	dehydrogenases and related proteins			5.8	-	1.01749	0.0264885	4.25674
	2896	RB5140	2641937	2643778		613	1842	hypothetical protein			5.5	+	1.29199	0.206636	13.6158
	4603	RB8173	4366881	4367900		339	1020	MoxR protein			5.1	+	1.50756	0.0945029	4.58739
	4796	RB8533	4552172	4552762	3.2.-.-	196	591	protease I	pfpI	3.2.-.-	4.8	+	1.6257	0.237419	6.132
	5109	RB9132	4886727	4888004		425	1278	conserved hypothetical protein			5.5	+	1.39834	0.0848539	2.97251
	5568	RB9992	5383545	5382085		486	1461	SufBD			5.9	-	1.06916	0.249372	9.89898
	5721	RB10258	5544584	5545453	3.1.3.2	289	870	Survival protein SurE		3.1.3.2	5.3	+	1.21831	0.109748	2.97407
	5815	RB10440	5655693	5655842		49	150	hypothetical protein			11.5	+	1.31311	0.0467588	7.53175
	6215	RB11173	6063194	6063586		130	393	conserved hypothetical protein, secreted			4.7	+	1.55678	0.181851	4.34697
	6216	RB11174	6065046	6063637		469	1410	metallo-beta-lactamase family protein			4.8	-	1.08353	0.0471005	9.57238
	6641	RB11923	6419736	6419041		231	696	Electron transport protein SCO1/SenC			4.3	-	1.29586	0.137515	2.17185
	6667	RB11964	6444840	6445160		106	321	conserved hypothetical protein			3.9	+	1.04126	0.196184	18.2084
	7369	RB13257	7105590	7106450	3.7.1.-	286	861	2-hydroxy-6-ketonona-2,4-dienedioic acid hydrolase	bphD	3.7.1.-	4.6	+	1.02538	0.0673536	7.11485
	324	RB560	309384	308542		280	843	protein containing DGPFAETKE domain	DGPF		4.9	-	1.34259	0.111082	8
	2453	RB4419	2272912	2273448		178	537	MgtC/SapB transporter			6.2	+	1.08821	0.0990382	7.00695
	4648	RB8260	4415394	4415068		108	327	protein containing DUF167			10.5	-	1.31023	0.0601052	16.982
	5413	RB9699	5226252	5228345		697	2094	Rhs element Vgr protein			4.2	+	1.662	0.0275572	19.2203
	6217	RB11176	6065605	6065144		153	462	protein containing DUF442			4.8	-	1.63353	0.156367	14.9164
	80	RB140	61578	64541	2.7.1.37	987	2964	serine/threonine protein kinase	pkn3	2.7.1.37	5.2	+	1.08892	0.237516	21.8121
	3259	RB5780	3028975	3029472		165	498	two-component response regulator			6.2	+	2.08795	0.228717	8.07294
	4202	RB7461	3999634	4001478		614	1845	hypothetical protein			4.4	+	1.26968	0.248136	6.46073
	5788	RB10388	5613357	5615438	2.7.1.37	693	2082	protein kinase	KIN11	2.7.1.37	9	+	1.18589	0.0996407	7.18808
	6679	RB11986	6465612	6462064		1182	3549	two-component sensor/response regulator hybrid			6.4	-	1.03627	0.0345626	17.8211
	7209	RB12952	6972002	6972667		221	666	two-component system, regulatory protein			4.7	+	1.52646	0.321064	2.42915
	7291	RB13112	7036128	7034035		697	2094	Hybrid sensor histidine kinase			5.5	-	1.30644	0.114306	6.56865
	4	RB5	1514	399		371	1116	secreted protein			4.1	-	2.34963	0.286308	12.1853
	50	RB85	31507	32739		410	1233	conserved hypothetical protein, secreted			5.1	+	1.09948	0.100433	9.13462
	79	RB138	60872	61516		214	645	Sigma factor, ECF-like			4.8	+	1.92864	0.139575	7.23695
	90	RB160	84284	84027		85	258	hypothetical protein			10.7	-	1.61724	0.224041	13.8533
	101	RB174	91448	91585		45	138	hypothetical protein			5.2	+	1.63583	0.168718	10.3139
	152	RB275	135819	135370		149	450	hypothetical protein			9.3	-	1.16273	0.0885008	7.61146
	300	RB520	284989	286116		375	1128	conserved hypothetical protein			4.8	+	1.01933	0.122073	11.9758
	301	RB521	286399	286208		63	192	hypothetical protein			10.7	-	2.05729	0.113054	5.49527
	392	RB723	388051	388233		60	183	hypothetical protein			7.3	+	2.36513	0.239344	8.78788
	469	RB864	458119	458598		159	480	hypothetical protein			6.1	+	1.42306	0.125057	6.29796
	470	RB865	458731	460359		542	1629	hypothetical protein			3.1	+	1.69451	0.106719	16.6296
	471	RB867	460731	460429		100	303	hypothetical protein			9.7	-	1.47495	0.245278	3.77642
	528	RB968	507840	507079		253	762	protein containing DUF1596			11.3	-	1.25413	0.0473614	5.42512
	530	RB971	509411	508101		436	1311	Patatin-like phospholipase			10.4	-	1.05541	0.0572573	14.3976
	556	RB1043	543083	543352		89	270	conserved hypothetical protein			4.7	+	1.40588	0.202412	15.259
	599	RB1138	585492	585959		155	468	conserved hypothetical protein			10.5	+	1.54125	0.190706	8.90387
	619	RB1174	603031	603498		155	468	secreted protein			9.8	+	1.87834	0.167244	0.514919
	622	RB1179	603998	604384		128	387	hypothetical protein			12	+	2.02789	0.010442	7.26864
	623	RB1180	604378	604656		92	279	hypothetical protein			12.6	+	1.68574	0.122531	3.91296
	638	RB1201	612754	612629		41	126	hypothetical protein			12.5	-	1.30756	0.0976536	12.2522
	644	RB1210	617416	616571		281	846	AP endonuclease 2, C-terminal			4.5	-	2.50936	0.307453	3.4002
	662	RB1239	632500	632033		155	468	hypothetical protein			9.7	-	1.43412	0.048763	14.9269
	668	RB1254	640610	640747		45	138	hypothetical protein			10.6	+	2.43665	0.363715	10.6542
	692	RB1294	657236	657051		61	186	hypothetical protein			9.8	-	1.75497	0.186977	4.58119
	707	RB1322	671526	671633		35	108	hypothetical protein			12.8	+	1.49147	0.0683268	4.98883
	725	RB1352	686463	687803		446	1341	hypothetical protein			5.5	+	1.03706	0.051737	10.4743
	747	RB1394	711994	711758		78	237	hypothetical protein			10.1	-	1.20986	0.130939	6.26361
	748	RB1395	712097	713056		319	960	secreted protein			5.5	+	1.301	0.0814898	17.6841
	792	RB1478	756943	758943		666	2001	hypothetical protein			5.3	+	1.8815	0.256245	5.64046
	818	RB1522	777494	778657		387	1164	protein containing DUF1559			5.6	+	1.68864	0.0952472	10.0053
	819	RB1523	778654	779130		158	477	hypothetical protein			7.3	+	1.80574	0.18067	15.8742
	823	RB1531	782534	783889		451	1356	membrane protein			4.5	+	1.29152	0.205019	2.60333
	836	RB1557	797241	797420		59	180	hypothetical protein			11.8	+	1.60418	0.0682857	4.83702
	868	RB1617	834021	833623		132	399	hypothetical protein			6.8	-	1.13482	0.0548914	9.20747
	910	RB1716	895805	895557		82	249	protein containing DUF1589			10.1	-	1.27764	0.117639	23.1343
	916	RB1729	901146	900784		120	363	hypothetical protein			7.7	-	1.19048	0.275409	12.0103
	927	RB1750	909661	909837		58	177	hypothetical protein			10.1	+	1.25245	0.150424	12.9155
	936	RB1767	919059	916336		907	2724	60-kDa cysteine-rich outer membrane protein precursor	omcB		4.2	-	1.49482	0.193063	1.96997
	937	RB1771	919524	919273		83	252	hypothetical protein			7.6	-	1.39272	0.0274361	12.6769
	947	RB1789	925861	926592		243	732	conserved hypothetical protein			9.4	+	1.09667	0.139024	8.63706
	985	RB1872	966053	966169		38	117	hypothetical protein			12.3	+	1.95588	0.150034	12.0035
	1006	RB1908	992277	992900		207	624	secreted protein			4.6	+	1.421	0.132505	7.20586
	1008	RB1910	993764	993393		123	372	hypothetical protein			11.2	-	1.93402	0.150228	16.3949
	1142	RB2173	1147959	1146895		354	1065	hypothetical protein			6.3	-	2.25141	0.369117	10.4415
	1185	RB2252	1181701	1181540		53	162	hypothetical protein			9.8	-	1.6702	0.174394	6.08908
	1207	RB2283	1197719	1197102		205	618	protein containing DUF1590			10.5	-	2.033	0.123791	5.50542
	1223	RB2310	1209545	1209222		107	324	hypothetical protein			11.5	-	1.22792	0.0691419	17.1763
	1313	RB2457	1279788	1280144		118	357	hypothetical protein			12.7	+	1.15056	0.197624	18.4346
	1346	RB2497	1304778	1304906		42	129	hypothetical protein			6.7	+	1.18771	0.21895	10.817
	1365	RB2517	1316854	1317012		52	159	hypothetical protein			10.3	+	1.86984	0.148368	3.41583
	1370	RB2524	1319449	1319796		115	348	hypothetical protein			7.4	+	1.28115	0.043762	16.4199
	1380	RB2545	1328931	1328773		52	159	hypothetical protein			11.2	-	1.85531	0.30464	8.99542
	1435	RB2649	1374987	1375148		53	162	hypothetical protein			9.1	+	1.38891	0.124938	16.4932
	1461	RB2697	1402745	1404271		508	1527	protein containing DUF1501			6.9	+	1.321	0.217875	22.33
	1506	RB2784	1448065	1447454		203	612	membrane protein containing DUF107			4.5	-	1.23485	0.275741	13.7572
	1515	RB2804	1458645	1458040		201	606	hypothetical protein			5.3	-	1.38433	0.190446	12.483
	1518	RB2809	1459745	1459065		226	681	hypothetical protein			9.1	-	1.06211	0.132583	8.41386
	1524	RB2822	1463434	1464933		499	1500	secreted protein containing DUF1598			6.9	+	1.52313	0.128154	7.68252
	1528	RB2829	1467448	1467564		38	117	hypothetical protein			4.1	+	1.1665	0.0896164	6.77046
	1549	RB2867	1491909	1494002		697	2094	hypothetical protein			4.7	+	1.91433	0.182848	5.70709
	1645	RB3034	1572089	1569573		838	2517	secreted protein containing DUF1585			5.7	-	1.1052	0.063075	9.19737
	1646	RB3036	1573582	1572092		496	1491	protein containing DUF1552			9.1	-	1.515	0.139341	5.3487
	1656	RB3052	1577799	1577692		35	108	hypothetical protein			11.2	-	1.57262	0.0841149	8.51108
	1695	RB3140	1620838	1621173		111	336	hypothetical protein			10.2	+	1.05805	0.0900518	10.0512
	1705	RB3152	1626667	1626461		68	207	hypothetical protein			12.2	-	1.213	0.121921	4.09333
	1706	RB3153	1626911	1626681		76	231	hypothetical protein (protein containing DUF1584)			12.4	-	2.20488	0.0902533	5.07439
	1707	RB3154	1627155	1626925		76	231	hypothetical protein			12.7	-	1.93134	0.0980036	5.98199
	1708	RB3155	1627430	1627149		93	282	hypothetical protein			12.7	-	2.69091	0.16097	10.3122
	1711	RB3159	1629337	1629116		73	222	protein containing DUF1590			12.1	-	1.66134	0.17132	4.09203
	1722	RB3189	1646085	1646393		102	309	hypothetical protein			11.1	+	1.48504	0.0607683	13.3935
	1728	RB3196	1650093	1650422		109	330	hypothetical protein			10.1	+	1.9752	0.0986099	18.708
	1788	RB3299	1693917	1692925		330	993	protein containing DUF1559			6.3	-	1.67832	0.313979	6.70984
	1809	RB3333	1713409	1713528		39	120	hypothetical protein			12.2	+	1.03735	0.0696043	15.341
	1827	RB3365	1730124	1730255		43	132	hypothetical protein			11.4	+	1.02755	0.157636	5.731
	1853	RB3406	1759455	1759589		44	135	hypothetical protein			10.5	+	1.011	0.0579404	5.90726
	1865	RB3426	1771404	1771622		72	219	hypothetical protein			12.4	+	1.85977	0.109861	17.0655
	1868	RB3430	1772646	1773392		248	747	conserved hypothetical protein, membrane			7.5	+	1.02987	0.175753	18.0566
	2005	RB3659	1900428	1900607		59	180	hypothetical protein			10.7	+	3.0075	0.246843	6.98446
	2272	RB4114	2117690	2117971		93	282	protein containing DUF1582			11.1	+	1.76342	0.0114268	6.30017
	2308	RB4185	2151951	2152220		89	270	hypothetical protein			12	+	1.7496	0.110228	10.5616
	2388	RB4306	2221207	2219834		457	1374	transposase and inactivated derivative			8.4	-	1.19945	0.108996	5.09685
	2395	RB4320	2226114	2226611		165	498	hypothetical protein			12	+	1.05905	0.0539785	2.18085
	2440	RB4397	2263976	2264143		55	168	protein containing DUF1560			10.5	+	1.92222	0.0419207	9.10103
	2584	RB4642	2377301	2377558		85	258	conserved hypothetical protein			4.4	+	1.3736	0.0962472	12.6028
	2597	RB4658	2382780	2382199		193	582	inosine monophosphate dehydrogenase-related protein			4.8	-	2.02696	0.255453	11.1348
	2615	RB4694	2396117	2397352		411	1236	protein containing DUF1559			6.5	+	1.80967	0.201503	11.2482
	2616	RB4697	2397357	2397539		60	183	secreted protein			3.1	+	1.96432	0.22095	17.7926
	2629	RB4715	2413294	2417169		1291	3876	conserved hypothetical protein			5.3	+	1.09368	0.194594	6.3793
	2654	RB4750	2435462	2436076		204	615	membrane protein			10	+	1.06499	0.0679387	23.1371
	2694	RB4810	2465774	2465418		118	357	hypothetical protein			10.8	-	1.04629	0.242081	6.71102
	2783	RB4957	2548380	2548553		57	174	hypothetical protein			12.4	+	1.07068	0.0718532	5.86032
	2792	RB4969	2554443	2555447		334	1005	hypothetical protein			10	+	1.64944	0.0966625	1.63577
	2816	RB5001	2572354	2572665		103	312	hypothetical protein			10.3	+	2.62305	0.042907	9.11165
	2819	RB5007	2574916	2575812	3.1.1.-	298	897	esterase			6	+	1.59456	0.00488538	9.71922
	2894	RB5138	2641024	2640848		58	177	hypothetical protein			12.4	-	2.31461	0.224962	15.9937
	3009	RB5347	2764290	2764442		50	153	hypothetical protein			11.9	+	1.32369	0.122652	12.727
	3010	RB5348	2765787	2764414		457	1374	transposase and inactivated derivative			8.4	-	1.44696	0.184154	5.50548
	3022	RB5370	2774826	2773897		309	930	Rhodopirellula transposase			5.9	-	2.10511	0.115897	20.6114
	3117	RB5522	2860696	2860331		121	366	hypothetical protein			10.3	-	1.34858	0.277962	10.5592
	3130	RB5551	2889101	2891092		663	1992	hypothetical protein			5.7	+	2.16349	0.228447	18.5515
	3139	RB5567	2897766	2897566		66	201	hypothetical protein			12.1	-	1.54917	0.287393	4.03035
	3142	RB5572	2901618	2901499		39	120	hypothetical protein			13	-	2.16803	0.0873791	8.27369
	3233	RB5737	2994415	2994777		120	363	hypothetical protein			11.9	+	1.12165	0.0894901	10.9542
	3320	RB5888	3087636	3087346		96	291	Transposase IS3/IS911			10.1	-	2.02006	0.164617	16.0446
	3345	RB5937	3112147	3113067		306	921	hypothetical protein			11.7	+	1.10082	0.176622	14.6531
	3346	RB5938	3113484	3112372		370	1113	hypothetical protein			5.6	-	1.27519	0.186854	8.20117
	3426	RB6081	3191035	3190877		52	159	hypothetical protein			11.5	-	1.48624	0.232649	6.48318
	3449	RB6131	3223482	3223790		102	309	hypothetical protein			12.1	+	1.56651	0.10156	11.4949
	3457	RB6144	3228305	3228189		38	117	hypothetical protein			11.1	-	1.77896	0.20449	9.81257
	3482	RB6188	3244384	3244178		68	207	hypothetical protein			9.6	-	2.2238	0.0861388	7.18226
	3498	RB6221	3264012	3260995		1005	3018	conserved hypothetical protein, secreted			4.8	-	1.06554	0.0765299	3.51874
	3585	RB6375	3349681	3350574		297	894	hypothetical protein			8.7	+	1.6816	0.0741278	18.7266
	3591	RB6382	3355162	3355043		39	120	hypothetical protein			10.4	-	1.02845	0.192594	1.75031
	3640	RB6457	3407990	3407787		67	204	hypothetical protein			11.7	-	1.00336	0.0175619	17.5253
	3668	RB6497	3442109	3442804		231	696	conserved hypothetical protein			3.9	+	1.00634	0.176363	18.1889
	3756	RB6661	3538752	3538486		88	267	hypothetical protein			10.6	-	1.06979	0.194584	4.68945
	3893	RB6903	3669220	3669059		53	162	hypothetical protein			9.3	-	1.41908	0.181874	4.10138
	3894	RB6904	3669200	3670501		433	1302	secreted protein containing DUF1552			7.1	+	1.68464	0.0690935	2.73574
	3900	RB6910	3671484	3671356		42	129	hypothetical protein			9.5	-	3.32771	0.0910375	6.65209
	3902	RB6912	3672793	3672960		55	168	secreted protein			9	+	2.37586	0.158044	2.83186
	3907	RB6920	3676847	3677914		355	1068	protein containing DUF1559			6.5	+	1.91654	0.0542737	17.3924
	3909	RB6925	3678461	3677976		161	486	hypothetical protein			9.8	-	2.16564	0.376657	7.62057
	3910	RB6928	3678479	3678961		160	483	hypothetical protein			4.1	+	2.63548	0.200839	14.9468
	3941	RB6990	3719456	3719166		96	291	hypothetical protein			11.9	-	1.61795	0.24183	3.47436
	3969	RB7039	3743573	3742965		202	609	hypothetical protein			7.9	-	1.18342	0.0411162	19.1593
	4151	RB7381	3950326	3949595		243	732	membrane protein			7.4	-	1.00417	0.180972	12.7911
	4158	RB7390	3954342	3954968		208	627	hypothetical protein			12.2	+	1.76557	0.225836	4.75676
	4162	RB7395	3955956	3956351		131	396	hypothetical protein			11.9	+	1.11598	0.0530843	8.79505
	4203	RB7464	4001614	4001480		44	135	hypothetical protein			10.2	-	1.14208	0.0737864	5.18917
	4288	RB7603	4091070	4088560		836	2511	outer membrane efflux protein			5.1	-	1.40688	0.0730055	11.9436
	4291	RB7612	4092907	4093317		136	411	hypothetical protein			11.4	+	1.15997	0.138542	14.1321
	4318	RB7651	4112517	4112383		44	135	hypothetical protein			6.7	-	1.42546	0.201447	8.80597
	4398	RB7786	4172318	4171854		154	465	hypothetical protein			10.5	-	1.46818	0.143184	7.6944
	4465	RB7901	4221613	4221293		106	321	hypothetical protein			11.8	-	1.79003	0.137732	16.8306
	4497	RB7960	4257723	4256632	2.7.3.-	363	1092	ATP:guanido phosphotransferase		2.7.3.-	5.4	-	1.11838	0.188231	12.7047
	4586	RB8138	4351960	4352187		75	228	hypothetical protein			4.1	+	1.26252	0.241097	2.20256
	4590	RB8146	4355122	4354667		151	456	hypothetical protein			4.3	-	1.4474	0.0318797	6.26858
	4705	RB8367	4463905	4464057		50	153	hypothetical protein			3.7	+	1.1385	0.193339	6.16713
	4715	RB8385	4479935	4480087		50	153	hypothetical protein			10.1	+	2.24304	0.138331	11.3671
	4727	RB8409	4495547	4495840		97	294	hypothetical protein			8.9	+	1.06319	0.120853	11.7403
	4791	RB8527	4549097	4550089		330	993	protein containing DUF1559			6.6	+	1.89593	0.038279	6.91793
	4793	RB8529	4550288	4550716		142	429	secreted protein			4.5	+	1.59001	0.109996	16.9628
	4794	RB8530	4550886	4550725		53	162	hypothetical protein			12.3	-	1.42616	0.241917	14.6041
	4852	RB8641	4605970	4606248		92	279	hypothetical protein			7.5	+	2.41719	0.148222	4.13379
	5062	RB9038	4823103	4822642		153	462	hypothetical protein			10.5	-	1.04802	0.121987	5.91704
	5072	RB9067	4839661	4839834		57	174	secreted protein			3.4	+	1.79184	0.106024	7.95331
	5074	RB9070	4840267	4841496		409	1230	secreted protein containing DUF1559			8.6	+	3.74715	0.298023	6.06821
	5120	RB9155	4896042	4895920		40	123	hypothetical protein			10.4	-	1.37936	0.0410018	2.79822
	5131	RB9174	4908450	4907485		321	966	protein containing DUF1559			6.7	-	1.61723	0.0452536	7.41292
	5143	RB9199	4918323	4918120		67	204	hypothetical protein			11.9	-	1.15316	0.085483	14.2637
	5157	RB9230	4936673	4936996		107	324	hypothetical protein			9.9	+	1.72594	0.162424	6.43396
	5217	RB9346	5008335	5008550		71	216	hypothetical protein			10.5	+	1.93455	0.124468	5.46463
	5218	RB9347	5008600	5008394		68	207	hypothetical protein			9.9	-	1.87109	0.102248	4.90235
	5230	RB9365	5017351	5017809		152	459	hypothetical protein			11.6	+	1.71156	0.0839069	1.65808
	5455	RB9786	5270645	5270205		146	441	hypothetical protein			12	-	1.22271	0.235008	12.3971
	5473	RB9811	5284365	5284673		102	309	secreted protein			11.7	+	1.60506	0.198981	13.0729
	5550	RB9955	5363605	5362247		452	1359	secreted protein containing DUF1552			5.6	-	1.47723	0.193118	23.3241
	5647	RB10126	5465210	5465341		43	132	hypothetical protein			12.9	+	1.37641	0.0195061	0.0808457
	5654	RB10137	5469772	5469551		73	222	protein containing DUF1590			12.1	-	2.1153	0.00171013	6.91476
	5717	RB10249	5541332	5539851		493	1482	conserved hypothetical protein, secreted			5.5	-	1.49507	0.103381	6.47125
	5738	RB10292	5559646	5561391		581	1746	conserved hypothetical protein, secreted			8.3	+	2.01115	0.0598129	1.13292
	5739	RB10295	5562427	5561501		308	927	methylene tetrahydrofolate	mtdC		5.2	-	1.52752	0.0173056	8.4022
	5789	RB10391	5615419	5616087		222	669	membrane protein			4.3	+	1.05557	0.0758756	3.56093
	5826	RB10462	5674183	5674386		67	204	hypothetical protein			10.6	+	1.47485	0.111082	11.8605
	5834	RB10473	5679433	5681868		811	2436	conserved hypothetical protein			5.4	+	1.6973	0.201309	6.07944
	5902	RB10608	5759903	5761276		457	1374	transposase and inactivated derivative			8.4	+	1.57839	0.122554	4.76958
	5931	RB10665	5789912	5790514		200	603	hypothetical protein			5.3	+	1.39581	0.0665743	12.1332
	5942	RB10682	5807422	5805998		474	1425	secreted protein			12.2	-	1.44949	0.17587	16.8817
	6043	RB10861	5896851	5896991		46	141	hypothetical protein			4.2	+	1.45564	0.186097	7.00625
	6124	RB11000	5964054	5963380		224	675	conserved hypothetical protein, membrane			8.8	-	1.41405	0.0990716	4.92647
	6129	RB11010	5970585	5969749		278	837	conserved hypothetical protein, secreted			4.9	-	1.05422	0.114414	15.2603
	6165	RB11082	6007371	6007033		112	339	hypothetical protein			10.9	-	1.74617	0.163677	6.93823
	6176	RB11107	6021425	6022102		225	678	secreted protein			6.5	+	1.43145	0.0993175	11.2926
	6178	RB11110	6022600	6023529		309	930	Rhodopirellula transposase			5.8	+	2.07337	0.234138	11.6812
	6236	RB11209	6080603	6080914		103	312	hypothetical protein			9.5	+	1.71292	0.255506	12.9966
	6382	RB11446	6199492	6199833		113	342	conserved hypothetical protein			10	+	1.40896	0.183117	3.41175
	6406	RB11475	6209468	6209641		57	174	conserved hypothetical protein			4.7	+	2.2985	0.0784191	13.3042
	6411	RB11484	6212742	6212611		43	132	conserved hypothetical protein			5.5	-	1.11746	0.148669	7.23903
	6424	RB11504	6221285	6221067		72	219	conserved hypothetical protein			10.7	-	1.17024	0.084714	24.7471
	6455	RB11566	6243111	6243698		195	588	conserved hypothetical protein			10.8	+	1.22662	0.303553	17.6547
	6470	RB11599	6256485	6255736		249	750	conserved hypothetical protein			4.4	-	1.02165	0.180369	5.15011
	6472	RB11603	6256722	6256835		37	114	conserved hypothetical protein			9	+	1.1057	0.0569446	12.7673
	6474	RB11607	6258999	6260507		502	1509	cytoskeleton assembly control protein			3.3	+	1.03301	0.131888	11.707
	6475	RB11612	6260715	6260470		81	246	conserved hypothetical protein			12	-	1.99962	0.234095	13.9733
	6534	RB11698	6308550	6307780		256	771	conserved hypothetical protein, secreted			4.1	-	1.8768	0.26225	14.6019
	6571	RB11768	6334808	6334939		43	132	conserved hypothetical protein			9.4	+	1.43514	0.0290318	7.62627
	6585	RB11813	6366331	6366573		80	243	conserved hypothetical protein			13	+	1.69631	0.329466	8.65283
	6637	RB11918	6415701	6415297		134	405	protein containing DUF971			6.1	-	1.73239	0.149901	10.6119
	6660	RB11951	6437923	6438510		195	588	conserved hypothetical protein			6.1	+	1.48716	0.0322988	18.8411
	6688	RB12005	6475396	6475013		127	384	conserved hypothetical protein			3.6	-	1.20593	0.214911	16.615
	6760	RB12150	6556901	6557062		53	162	conserved hypothetical protein			4.1	+	1.61375	0.0731969	12.5813
	6786	RB12200	6577955	6577800		51	156	conserved hypothetical protein			11	-	1.29981	0.163533	20.8311
	6898	RB12388	6667206	6665905		433	1302	ISXo8 transposase			9.4	-	2.25257	0.443986	9.93341
	6899	RB12390	6668063	6667344		239	720	secreted protein containing DUF1555			4.1	-	1.95333	0.194032	8.89543
	6915	RB12416	6679578	6680456		292	879	secreted protein			6	+	1.24378	0.11064	8.31234
	6947	RB12461	6708942	6707206		578	1737	conserved hypothetical protein, secreted			4.2	-	1.79598	0.149288	2.74411
	6950	RB12471	6712442	6712185		85	258	conserved hypothetical protein			9.7	-	2.34329	0.0643023	22.3327
	6951	RB12473	6712524	6712706		60	183	conserved hypothetical protein			7.3	+	1.5134	0.337982	19.2069
	6952	RB12475	6712706	6715966		1086	3261	conserved hypothetical protein			5.5	+	1.19506	0.229535	10.0569
	6954	RB12479	6717557	6716985		190	573	conserved hypothetical protein			5.8	-	1.26906	0.127628	7.49773
	7033	RB12629	6799726	6799598		42	129	conserved hypothetical protein			10.7	-	1.37065	0.102768	15.2275
	7053	RB12662	6817193	6817408		71	216	conserved hypothetical protein			11	+	1.02737	0.156443	8.74497
	7066	RB12684	6831038	6830874		54	165	conserved hypothetical protein			5.4	-	2.6761	0.234024	8.60424
	7076	RB12697	6837436	6842547		1703	5112	conserved hypothetical protein			3.6	+	1.58827	0.224604	15.674
	7088	RB12727	6860301	6858259		680	2043	conserved hypothetical protein			5.7	-	1.02148	0.160107	7.47333
	7090	RB12732	6862068	6860800		422	1269	secreted protein containing DUF1501			6.3	-	1.82095	0.136086	13.6809
	7091	RB12734	6863889	6862186		567	1704	conserved hypothetical protein, secreted			5.2	-	1.19264	0.163164	0.948135
	7092	RB12737	6863917	6864114		65	198	conserved hypothetical protein			9.1	+	1.98004	0.0187735	13.8319
	7113	RB12770	6884806	6884306		166	501	conserved hypothetical protein			11.9	-	2.32851	0.11571	17.2509
	7119	RB12782	6889986	6889819		55	168	conserved hypothetical protein			10.9	-	2.38201	0.13095	7.65983
	7120	RB12783	6889970	6891277		435	1308	conserved hypothetical protein			4.5	+	1.58255	0.121221	3.09144
	7126	RB12797	6905009	6905182		57	174	conserved hypothetical protein			7.3	+	1.36655	0.0422462	8.54743
	7130	RB12803	6909112	6908939		57	174	conserved hypothetical protein			10.2	-	1.58773	0.13571	22.4863
	7133	RB12808	6912350	6911241		369	1110	secreted protein			4.6	-	1.58182	0.355694	10.9995
	7134	RB12810	6912339	6912542		67	204	conserved hypothetical protein			11.3	+	1.02901	0.113186	23.3292
	7147	RB12827	6919729	6919361		122	369	conserved hypothetical protein, membrane			12.5	-	1.24135	0.289597	9.99972
	7148	RB12829	6919813	6920292		159	480	conserved hypothetical protein			9.5	+	1.04035	0.104033	10.4506
	7170	RB12863	6934850	6935002		50	153	conserved hypothetical protein			12.6	+	1.20828	0.10112	13.6605
	7197	RB12925	6960998	6960879		39	120	protein containing DUF1560			9.9	-	1.17477	0.160479	9.27844
	7207	RB12946	6969668	6970402		244	735	conserved hypothetical protein			4.5	+	1.03708	0.233149	21.0332
	7211	RB12959	6974205	6973882		107	324	conserved hypothetical protein			11.4	-	1.73015	0.0420278	4.05066
	7381	RB13283	7122232	7122041		63	192	conserved hypothetical protein			9.6	-	1.28411	0.0913622	11.7498
	7385	RB13294	7127129	7127677		182	549	conserved hypothetical protein			10.2	+	1.25153	0.147053	1.20072
	7388	RB13300	7130249	7130061		62	189	conserved hypothetical protein			10.5	-	1.41507	0.016991	11.6477
	7403	RB13327	7143601	7142336		421	1266	protein containing DUF1559			6.9	-	2.87563	0.334944

## Sheet: salinity_down
Salinity repressed
10min	ID	Locus	AA	Nuc	START	STOP	Product	Gene	EC	IEP	Strand	Ratio	Stdev	%
	4093	RB7247	366	1101	3850538	3851638	glutamine synthetase II	glnII	6.3.1.2	4.8	+	-1.27226	0.176461	13.8698
	4609	RB8188	259	780	4378573	4379352	hydroxypyruvate isomerase	hyi	5.3.1.22	4.4	+	-1.13638	0.0127715	1.12387
	3959	RB7022	90	273	3735291	3735563	Ribosomal protein S20			12.3	+	-1.12665	0.25985	23.064
	4016	RB7117	181	546	3780322	3779777	Ribosomal protein L35			11.4	-	-1.21029	0.0462467	3.82114
	4425	RB7833	228	687	4192692	4193378	Ribosomal protein L3			11	+	-1.28244	0.319568	24.9186
	4426	RB7834	222	669	4193390	4194058	Ribosomal protein L4/L1e			10.7	+	-1.8587	0.485269	26.1079
	4427	RB7836	107	324	4194060	4194383	Ribosomal L23 protein			10.8	+	-2.36492	0.759448	32.113
	4428	RB7837	286	861	4194481	4195341	Ribosomal protein L2			11.8	+	-1.86619	0.0502214	2.69113
	4430	RB7839	119	360	4195706	4196065	Ribosomal protein L22/L17			11	+	-1.87894	0.0665356	3.54113
	4438	RB7854	61	186	4199624	4199809	Ribosomal protein S14			11.8	+	-2.39908	0.971991	40.5151
	4463	RB7899	141	426	4220226	4220651	50S ribosomal protein L11	rplK		9.6	+	-1.24228	0.0513063	4.13001
	4750	RB8459	55	168	4518496	4518663	30S ribosomal protein S18	rpsR		10.5	+	-1.50054	0.328442	21.8883
	4892	RB8725	54	165	4638301	4638465	50S ribosomal protein L33	rpmG		10.6	+	-1.14663	0.0907335	7.91308
	5832	RB10471	151	456	5678759	5678304	Ribosomal protein L13			10	-	-1.62843	0.641439	39.39
	7145	RB12824	146	441	6917743	6917303	Ribosomal protein S16			5.3	-	-1.7031	0.00594713	0.349195
	7154	RB12839	225	678	6921934	6922611	Ribosomal protein L1			9.8	+	-1.98179	0.581682	29.3514
	4459	RB7894	398	1197	4217484	4218680	translation elongation factor EF-Tu			5.2	+	-2.38775	0.614096	25.7186
	1030	RB1964	500	1503	1034475	1035977	hypothetical protein			4.7	+	-1.19087	0.106936	8.97964
	5531	RB9917	169	510	5344370	5343861	Single-strand binding protein	ssb		5.3	-	-1.27681	0.204821	16.0416
	415	RB778	413	1242	418773	417532	secreted protein containing DUF1559			7	-	-1.18092	0.222073	18.805
	583	RB1103	441	1326	572105	570780	capsule biosynthesis protein	capB		6.3	-	-1.08151	0.0173712	1.6062
	1130	RB2150	93	282	1138311	1138030	hypothetical protein			4.4	-	-1.72552	0.0236933	1.3731
	3239	RB5745	130	393	3001234	3000842	hypothetical protein			10.7	-	-1.77728	0.0547304	3.07945
	3271	RB5802	156	471	3039864	3040334	hypothetical protein			10.1	+	-1.02226	0.208426	20.3889
	5810	RB10431	323	972	5650397	5649426	conserved hypothetical protein			10.1	-	-1.21845	0.1466	12.0316
	7108	RB12760	50	153	6876908	6877060	conserved hypothetical protein			7.3	+	-1.22352	0.196711	16.0774
	7109	RB12761	54	165	6877026	6877190	conserved hypothetical protein			12	+	-1.02627	0.136095	13.2611
20min	ID	Locus	AA	Nuc			Product	Gene	EC	IEP	Strand	Ratio	Stdev	%
	5700	RB10219	128	387	5521003	5521389	ATP synthase epsilon chain	atpE	3.6.3.14	4.6	+	-1.02475	0.0627068	6.11921
	179	RB314	309	930	156968	157897	malonyl CoA-acyl carrier protein transacylase	fabD	2.3.1.39	4.4	+	-1.45226	0.35951	24.7553
	2733	RB4876	397	1194	2506214	2505021	delta 9 acyl-lipid fatty acid desaturase		1.14.19.-	9.5	-	-1.2522	0.224903	17.9606
	658	RB1233	206	621	629490	628870	30S ribosomal protein S4	rpsD		11.2	-	-1.23976	0.268157	21.6297
	4013	RB7114	347	1044	3779252	3778209	phenylalanyl-tRNA synthetase alpha chain	pheS	6.1.1.20	4.6	-	-1.05486	0.267852	25.3921
	4015	RB7116	59	180	3779586	3779765	hypothetical protein			11.7	+	-1.41135	0.262174	18.5761
	4092	RB7246	50	153	3850393	3850545	hypothetical protein			9.7	+	-1.05482	0.152058	14.4155
	4314	RB7646	62	189	4111735	4111923	hypothetical protein			10.5	+	-1.23594	0.246984	19.9835
	4315	RB7647	73	222	4111931	4112152	hypothetical protein			7.4	+	-1.9077	0.102249	5.35979
	4413	RB7818	121	366	4185730	4186095	Ribosomal protein S12/S23			11.8	+	-1.49846	0.114605	7.64818
	4414	RB7820	157	474	4186170	4186643	Ribosomal protein S7			10.3	+	-1.68668	0.205929	12.2091
	4423	RB7829	108	327	4192031	4192357	Ribosomal protein S10			10.3	+	-1.69587	0.28236	16.6498
	4424	RB7832	50	153	4192499	4192651	hypothetical protein			13	+	-1.67211	0.252237	15.0849
	4425	RB7833	228	687	4192692	4193378	Ribosomal protein L3			11	+	-2.01249	0.114367	5.68286
	4427	RB7836	107	324	4194060	4194383	Ribosomal L23 protein			10.8	+	-2.12716	0.369135	17.3534
	4438	RB7854	61	186	4199624	4199809	Ribosomal protein S14			11.8	+	-2.12322	0.267078	12.5789
	4442	RB7859	177	534	4201351	4201884	Ribosomal protein S5			10.6	+	-1.35677	0.340864	25.1232
	4463	RB7899	141	426	4220226	4220651	50S ribosomal protein L11	rplK		9.6	+	-1.10018	0.10308	9.36942
	4750	RB8459	55	168	4518496	4518663	30S ribosomal protein S18	rpsR		10.5	+	-2.0531	0.311699	15.1818
	4824	RB8580	113	342	4577393	4577734	sigma-54 modulation protein			5.7	+	-1.14026	0.203498	17.8466
	5193	RB9304	81	246	4974378	4974623	Ribosomal protein L31			10.1	+	-1.0397	0.187801	18.063
	5832	RB10471	151	456	5678759	5678304	Ribosomal protein L13			10	-	-2.13449	0.310401	14.5421
	7029	RB12623	127	384	6796904	6797287	Ribosomal protein S13			10.8	+	-1.75592	0.236966	13.4952
	7032	RB12628	210	633	6798878	6799510	50S ribosomal protein L17	rplQ		10.2	+	-1.27557	0.315529	24.7363
	7154	RB12839	225	678	6921934	6922611	Ribosomal protein L1			9.8	+	-2.23754	0.42337	18.9213
	7166	RB12859	361	1086	6930771	6929686	Oligopeptide transport ATP-binding protein oppD	oppD		5.5	-	-1.00455	0.119661	11.9119
	5823	RB10458	206	621	5671130	5670510	Rnpc2-prov protein			10.3	-	-1.52321	0.067981	4.46301
	3528	RB6276	105	318	3297504	3297187	Histone-like bacterial DNA-binding protein			10.4	-	-2.03192	0.156441	7.69918
	3620	RB6428	164	495	3382816	3382322	conserved hypothetical protein, secreted			6.5	-	-1.40158	0.181001	12.914
	6086	RB10934	68	207	5934135	5934341	CsbD-like			4.3	+	-1.25818	0.0704925	5.60275
	581	RB1097	404	1215	570281	569067	membrane protein			5.3	-	-1.30774	0.210552	16.1005
	883	RB1644	123	372	845824	845453	secreted protein			9.7	-	-1.04998	0.147179	14.0173
	1505	RB2782	589	1770	1445576	1447345	protein containing DUF1559			7.2	+	-1.24087	0.140334	11.3093
	2312	RB4194	53	162	2156685	2156524	hypothetical protein			11.4	-	-1.14508	0.0833357	7.27774
	3045	RB5409	97	294	2794195	2794488	hypothetical protein			12.7	+	-1.41276	0.253337	17.9321
	3588	RB6379	153	462	3353122	3352661	hypothetical protein			5.8	-	-1.07547	0.160347	14.9095
	3621	RB6429	61	186	3382998	3382813	hypothetical protein			12.1	-	-1.29	0.288668	22.3773
	4589	RB8144	143	432	4354622	4354191	hypothetical protein			10.1	-	-1.73729	0.195839	11.2726
	4749	RB8457	113	342	4518458	4518117	hypothetical protein			11.5	-	-1.11224	0.0720605	6.47886
	5280	RB9460	79	240	5078860	5078621	hypothetical protein			10.3	-	-1.25561	0.124562	9.92041
	5810	RB10431	323	972	5650397	5649426	conserved hypothetical protein			10.1	-	-1.1384	0.196247	17.2388
	6085	RB10932	65	198	5933872	5934069	secreted protein			3.8	+	-1.20486	0.0826215	6.85737
	6094	RB10948	153	462	5938575	5939036	conserved hypothetical protein, secreted			4.2	+	-1.73584	0.114474	6.5947
	7153	RB12837	65	198	6921732	6921929	conserved hypothetical protein			9.8	+	-1.75101	0.349161	19.9406
40min	ID	Locus	AA	Nuc			Product	Gene	EC	IEP	Strand	Ratio	Stdev	%
	2733	RB4876	397	1194	2506214	2505021	delta 9 acyl-lipid fatty acid desaturase		1.14.19.-	9.5	-	-1.56607	0.252376	16.1153
	3528	RB6276	105	318	3297504	3297187	Histone-like bacterial DNA-binding protein			10.4	-	-2.8198	0.086196	3.05681
	3620	RB6428	164	495	3382816	3382322	conserved hypothetical protein, secreted			6.5	-	-1.77676	0.21403	12.0461
	2312	RB4194	53	162	2156685	2156524	hypothetical protein			11.4	-	-1.21019	0.134319	11.099
	3045	RB5409	97	294	2794195	2794488	hypothetical protein			12.7	+	-1.83152	0.4818	26.306
	3621	RB6429	61	186	3382998	3382813	hypothetical protein			12.1	-	-1.30045	0.0606643	4.66487
	4315	RB7647	73	222	4111931	4112152	hypothetical protein			7.4	+	-1.70779	0.392796	23.0002
	4413	RB7818	121	366	4185730	4186095	Ribosomal protein S12/S23			11.8	+	-2.00415	0.133735	6.67291
	4422	RB7828	40	123	4192037	4191915	hypothetical protein			10.4	-	-1.15001	0.170812	14.8531
	4611	RB8191	72	219	4382096	4382314	hypothetical protein			12	+	-1.17744	0.0191085	1.62289
	4749	RB8457	113	342	4518458	4518117	hypothetical protein			11.5	-	-1.46551	0.090789	6.19505
	4861	RB8669	37	114	4614557	4614670	hypothetical protein			11.5	+	-1.91988	0.366743	19.1024
	5280	RB9460	79	240	5078860	5078621	hypothetical protein			10.3	-	-1.98965	0.296036	14.8788
	6094	RB10948	153	462	5938575	5939036	conserved hypothetical protein, secreted			4.2	+	-1.15494	0.221519	19.1802
60min	ID	Locus	AA	Nuc			Product	Gene	EC	IEP	Strand	Ratio	Stdev	%
	5699	RB10217	479	1440	5519560	5520999	ATP synthase beta subunit			4.9	+	-1.12656	0.251386	22.3146
	1967	RB3603	344	1035	1875461	1874427	secreted protein			4.6	-	-1.11665	0.249275	22.3235
	2359	RB4269	282	849	2185049	2184201	glutamic acid specific endopeptidase, GSE=serine endopeptidase			5.6	-	-1.1289	0.314703	27.8769
	2432	RB4386	349	1050	2259814	2258765	CYSTEINE SYNTHASE A	cysK	2.5.1.47	5.6	-	-1.541	0.0808924	5.24935
	4093	RB7247	366	1101	3850538	3851638	glutamine synthetase II	glnII	6.3.1.2	4.8	+	-1.90428	0.238676	12.5337
	4459	RB7894	398	1197	4217484	4218680	translation elongation factor EF-Tu			5.2	+	-3.10382	0.154078	4.96415
	4756	RB8469	398	1197	4520779	4521975	lysine/ornithine decarboxylase	ldc	4.1.1.18	5.2	+	-1.22161	0.0696003	5.69742
	6865	RB12327	686	2061	6633918	6631858	TGF-beta receptor, type I/II extracellular region			4.5	-	-1.6434	0.211503	12.8698
	1423	RB2627	342	1029	1364551	1365579	Glyceraldehyde 3-phosphate dehydrogenase	gap	1.2.1.12	5.4	+	-1.4999	0.0527631	3.51778
	3774	RB6690	343	1032	3555887	3556918	fructose-bisphosphate aldolase	fba	4.1.2.13	4.7	+	-1.40362	0.253038	18.0276
	4609	RB8188	259	780	4378573	4379352	hydroxypyruvate isomerase	hyi	5.3.1.22	4.4	+	-1.20879	0.128747	10.6509
	3533	RB6285	448	1347	3304945	3303599	S-adenosyl-L-homocysteine hydrolase		3.3.1.1	4.8	-	-1.52124	0.0202725	1.33263
	7190	RB12905	619	1860	6950939	6949080	acetolactate synthase, large subunit, biosynthetic type			5.6	-	-1.18129	0.30019	25.4121
	179	RB314	309	930	156968	157897	malonyl CoA-acyl carrier protein transacylase	fabD	2.3.1.39	4.4	+	-2.17576	0.0729775	3.35411
	181	RB318	81	246	158928	159173	Acyl carrier protein	acpP		3.7	+	-1.2206	0.124705	10.2167
	2733	RB4876	397	1194	2506214	2505021	delta 9 acyl-lipid fatty acid desaturase		1.14.19.-	9.5	-	-1.15734	0.0462928	3.99993
	145	RB264	64	195	132677	132871	Ribosomal protein S21			12.3	+	-1.81607	0.120189	6.61809
	658	RB1233	206	621	629490	628870	30S ribosomal protein S4	rpsD		11.2	-	-1.71135	0.197449	11.5376
	3270	RB5801	89	270	3039583	3039852	Ribosomal protein S15			10.6	+	-1.48194	0.1278	8.62386
	3618	RB6425	50	153	3380727	3380879	50S ribosomal protein L36	rpl36		11.9	+	-1.34541	0.14576	10.8339
	3822	RB6770	81	246	3599862	3599617	Ribosomal protein L27			11.4	-	-1.17111	0.311003	26.5563
	3959	RB7022	90	273	3735291	3735563	Ribosomal protein S20			12.3	+	-2.08298	0.167565	8.04448
	4014	RB7115	118	357	3779618	3779262	Ribosomal protein L20			12.2	-	-1.64618	0.208109	12.6419
	4016	RB7117	181	546	3780322	3779777	Ribosomal protein L35			11.4	-	-1.9889	0.135135	6.79449
	4413	RB7818	121	366	4185730	4186095	Ribosomal protein S12/S23			11.8	+	-1.67859	0.104537	6.22765
	4414	RB7820	157	474	4186170	4186643	Ribosomal protein S7			10.3	+	-1.76015	0.0648295	3.68317
	4423	RB7829	108	327	4192031	4192357	Ribosomal protein S10			10.3	+	-2.14384	0.122298	5.70465
	4425	RB7833	228	687	4192692	4193378	Ribosomal protein L3			11	+	-1.80961	0.155638	8.6006
	4426	RB7834	222	669	4193390	4194058	Ribosomal protein L4/L1e			10.7	+	-2.93995	0.0613915	2.08818
	4427	RB7836	107	324	4194060	4194383	Ribosomal L23 protein			10.8	+	-2.77741	0.0888956	3.20067
	4428	RB7837	286	861	4194481	4195341	Ribosomal protein L2			11.8	+	-2.67681	0.152435	5.69463
	4429	RB7838	89	270	4195376	4195645	Ribosomal protein S19/S15			10.8	+	-2.48441	0.045397	1.82727
	4430	RB7839	119	360	4195706	4196065	Ribosomal protein L22/L17			11	+	-2.43756	0.105154	4.31389
	4431	RB7840	236	711	4196161	4196871	30S ribosomal protein S3	rpsC		10.4	+	-2.57679	0.117359	4.55445
	4432	RB7841	138	417	4196810	4197226	Ribosomal protein L16			11.1	+	-2.7678	0.269457	9.73544
	4434	RB7849	108	327	4197700	4198026	Ribosomal protein S17			10	+	-3.31821	0.155186	4.67681
	4435	RB7850	122	369	4198081	4198449	Ribosomal protein L14b/L23e			11	+	-3.16663	0.117975	3.72557
	4437	RB7852	196	591	4198935	4199525	50S ribosomal protein L5	rplE		10.4	+	-2.01404	0.0594007	2.94933
	4438	RB7854	61	186	4199624	4199809	Ribosomal protein S14			11.8	+	-3.32254	0.188092	5.66109
	4440	RB7856	181	546	4200306	4200851	50S ribosomal protein L6	rplF		10	+	-2.95006	0.345379	11.7075
	4442	RB7859	177	534	4201351	4201884	Ribosomal protein S5			10.6	+	-2.47235	0.127896	5.17307
	4463	RB7899	141	426	4220226	4220651	50S ribosomal protein L11	rplK		9.6	+	-1.60684	0.107722	6.70399
	4750	RB8459	55	168	4518496	4518663	30S ribosomal protein S18	rpsR		10.5	+	-2.52551	0.196643	7.78627
	4824	RB8580	113	342	4577393	4577734	sigma-54 modulation protein			5.7	+	-1.64982	0.102974	6.24153
	4892	RB8725	54	165	4638301	4638465	50S ribosomal protein L33	rpmG		10.6	+	-1.7921	0.132552	7.39643
	5534	RB9922	190	573	5345441	5344869	Peptidyl-tRNA hydrolase	pth	3.1.1.29	8.6	-	-1.21683	0.179571	14.7573
	5651	RB10134	104	315	5469243	5468929	Ribosomal protein L21			10	-	-1.388	0.0972878	7.00922
	5830	RB10468	73	222	5677835	5677614	Translation initiation factor IF-1	infA		10.3	-	-1.3622	0.183951	13.5039
	5831	RB10469	137	414	5678261	5677848	30S ribosomal protein S9	rpsI		11.1	-	-1.41463	0.159867	11.301
	5832	RB10471	151	456	5678759	5678304	Ribosomal protein L13			10	-	-2.27382	0.0224016	0.985198
	5918	RB10640	326	981	5774380	5775360	Elongation factor Ts	tsf		4.6	+	-1.14747	0.141971	12.3725
	6055	RB10880	477	1434	5907340	5905907	2-methylthioadenine synthetase			4.4	-	-1.19598	0.121091	10.1248
	7029	RB12623	127	384	6796904	6797287	Ribosomal protein S13			10.8	+	-2.12294	0.147082	6.9282
	7030	RB12625	127	384	6797354	6797737	Ribosomal protein S11			11.4	+	-1.56166	0.109413	7.00618
	7032	RB12628	210	633	6798878	6799510	50S ribosomal protein L17	rplQ		10.2	+	-1.02839	0.177558	17.2657
	7143	RB12821	117	354	6916558	6916205	Ribosomal protein L19			11.1	-	-1.41499	0.190669	13.4749
	7144	RB12823	242	729	6917306	6916578	tRNA (guanine-N1-)-methyltransferase		2.1.1.31	4.9	-	-2.20625	0.238839	10.8256
	7145	RB12824	146	441	6917743	6917303	Ribosomal protein S16			5.3	-	-1.06997	0.154684	14.4569
	7154	RB12839	225	678	6921934	6922611	Ribosomal protein L1			9.8	+	-1.3581	0.148499	10.9343
	4610	RB8189	931	2796	4382134	4379339	ATP-dependent RNA helicase DeaD			5	-	-1.63516	0.0479895	2.93486
	1030	RB1964	500	1503	1034475	1035977	hypothetical protein			4.7	+	-1.35044	0.0955485	7.07537
	2610	RB4681	65	198	2391934	2392131	cold shock protein	cspA		4.7	+	-1.85551	0.355756	19.173
	3662	RB6491	526	1581	3438676	3437096	RNA polymerase sigma-54 factor	rpoN		4.6	-	-1.37141	0.0857128	6.24997
	5823	RB10458	206	621	5671130	5670510	Rnpc2-prov protein			10.3	-	-1.51317	0.103942	6.86919
	7031	RB12626	331	996	6797797	6798792	DNA-directed RNA polymerase alpha chain	rpoA	2.7.7.6	4.9	+	-1.82704	0.0754342	4.12876
	3605	RB6403	304	915	3369939	3370853	hypothetical protein			5.4	+	-1.47326	0.102857	6.98156
	3528	RB6276	105	318	3297504	3297187	Histone-like bacterial DNA-binding protein			10.4	-	-2.18787	0.246455	11.2646
	5531	RB9917	169	510	5344370	5343861	Single-strand binding protein/Primosomal replication protein n	ssb		5.3	-	-2.32242	0.14265	6.14229
	2400	RB4333	361	1086	2230615	2231700	glycosyl transferase, group 1 family protein			6.4	+	-1.12245	0.178579	15.9098
	3620	RB6428	164	495	3382816	3382322	conserved hypothetical protein, secreted			6.5	-	-1.20311	0.142756	11.8656
	5812	RB10434	379	1140	5652902	5651763	glycosyl transferase, group 1 family protein			9.9	-	-1.31716	0.0486675	3.69488
	5813	RB10436	399	1200	5654064	5652865	glycosyl transferase, group 1 family protein			9.6	-	-1.46576	0.136842	9.33593
	3646	RB6466	640	1923	3416688	3418610	GTP-binding protein TypA/BipA	typA		5.1	+	-1.13406	0.12896	11.3715
	7146	RB12825	491	1476	6919309	6917834	signal recognition particle protein	ffh		9.8	-	-2.02502	0.105481	5.20889
	1609	RB2970	261	786	1530415	1531200	Phosphatidylethanolamine N-methyltransferase	pmtA	2.1.1.17	6.6	+	-1.23891	0.133107	10.7439
	7140	RB12816	257	774	6914710	6915483	glutamine amidotransferase or related peptidase			4.5	+	-1.09047	0.162026	14.8584
	594	RB1129	895	2688	583271	580584	conserved hypothetical protein			5.8	-	-1.2737	0.0626682	4.92018
	6086	RB10934	68	207	5934135	5934341	CsbD-like			4.3	+	-1.47318	0.0818505	5.55604
	4825	RB8584	159	480	4577819	4578298	Nitrogen regulatory IIA protein	ptsN	2.7.1.69	4.4	+	-1.15271	0.100418	8.71144
	2	RB2	59	180	182	3	secreted protein			3.7	-	-1.15127	0.231435	20.1026
	182	RB319	95	288	159334	159621	hypothetical protein			10.2	+	-1.42464	0.0476897	3.3475
	415	RB778	413	1242	418773	417532	secreted protein containing DUF1559			7	-	-1.41371	0.133883	9.47038
	581	RB1097	404	1215	570281	569067	membrane protein			5.3	-	-1.93442	0.142781	7.3811
	582	RB1100	166	501	570778	570278	capsule biosynthesis protein CapC	capC		4.9	-	-2.08755	0.190771	9.13851
	583	RB1103	441	1326	572105	570780	capsule biosynthesis protein	capB		6.3	-	-1.95911	0.245711	12.542
	839	RB1563	136	411	798934	799344	hypothetical protein			10.2	+	-1.22274	0.0707691	5.78775
	852	RB1588	151	456	817362	817817	ACP-like protein			5	+	-1.14915	0.22092	19.2247
	1130	RB2150	93	282	1138311	1138030	hypothetical protein			4.4	-	-2.47209	0.0878913	3.55534
	1992	RB3644	127	384	1895184	1894801	hypothetical protein			4.9	-	-1.08654	0.060124	5.53354
	2312	RB4194	53	162	2156685	2156524	hypothetical protein			11.4	-	-1.10037	0.138123	12.5524
	2401	RB4336	372	1119	2231697	2232815	conserved hypothetical protein			5.6	+	-1.06513	0.251857	23.6457
	2481	RB4464	223	672	2292075	2291404	secreted protein			5.1	-	-1.16322	0.033703	2.89738
	2500	RB4497	49	150	2302950	2303099	hypothetical protein			10.3	+	-1.12193	0.0290306	2.58757
	2596	RB4657	123	372	2381865	2382236	hypothetical protein			12.2	+	-1.04688	0.276871	26.4473
	2781	RB4951	95	288	2547498	2547785	hypothetical protein			12.1	+	-1.8563	0.135234	7.28511
	2782	RB4954	166	501	2547861	2548361	secreted protein			10.2	+	-1.90864	0.150961	7.90934
	3045	RB5409	97	294	2794195	2794488	hypothetical protein			12.7	+	-2.26434	0.0401571	1.77346
	3046	RB5411	35	108	2794516	2794623	hypothetical protein			10.5	+	-1.24033	0.0642528	5.18028
	3049	RB5415	62	189	2798737	2798925	hypothetical protein			12.3	+	-1.04021	0.0896386	8.61736
	3239	RB5745	130	393	3001234	3000842	hypothetical protein			10.7	-	-2.34013	0.259071	11.0708
	3271	RB5802	156	471	3039864	3040334	hypothetical protein			10.1	+	-1.56781	0.0580738	3.70413
	3588	RB6379	153	462	3353122	3352661	hypothetical protein			5.8	-	-1.37341	0.115932	8.44118
	3617	RB6423	45	138	3380603	3380740	hypothetical protein			5.5	+	-1.08021	0.172085	15.9307
	3621	RB6429	61	186	3382998	3382813	hypothetical protein			12.1	-	-1.02628	0.0997511	9.71969
	3643	RB6462	90	273	3414908	3415180	hypothetical protein			9.9	+	-1.05598	0.00134044	0.126938
	3701	RB6553	74	225	3479627	3479403	hypothetical protein			12.1	-	-1.22253	0.0748265	6.12064
	4015	RB7116	59	180	3779586	3779765	hypothetical protein			11.7	+	-1.63537	0.108408	6.62897
	4063	RB7203	147	444	3819614	3820057	hypothetical protein			4.6	+	-1.23736	0.195042	15.7628
	4092	RB7246	50	153	3850393	3850545	hypothetical protein			9.7	+	-2.03862	0.149749	7.34561
	4131	RB7313	51	156	3892097	3891942	hypothetical protein			10.5	-	-1.0025	0.0743266	7.41409
	4200	RB7455	838	2517	3999277	3996761	conserved hypothetical protein containing YTV domains			9	-	-1.71712	0.30383	17.6942
	4314	RB7646	62	189	4111735	4111923	hypothetical protein			10.5	+	-1.88708	0.192839	10.2189
	4315	RB7647	73	222	4111931	4112152	hypothetical protein			7.4	+	-2.13208	0.0912071	4.27785
	4327	RB7667	38	117	4117097	4116981	hypothetical protein			6.7	-	-2.00088	0.14137	7.06535
	4424	RB7832	50	153	4192499	4192651	hypothetical protein			13	+	-2.23622	0.0834988	3.73393
	4461	RB7897	152	459	4218945	4219403	Protein secE/sec61-gamma protein			9.6	+	-1.67272	0.0568391	3.39801
	4589	RB8144	143	432	4354622	4354191	hypothetical protein			10.1	-	-2.21572	0.0957314	4.32055
	4698	RB8356	69	210	4459802	4460011	hypothetical protein			12.3	+	-1.49063	0.159729	10.7156
	4749	RB8457	113	342	4518458	4518117	hypothetical protein			11.5	-	-1.0398	0.048239	4.63924
	4818	RB8565	305	918	4573365	4572448	Chain A, 1.8 A Crystal Structure Of Ioli Protein With A Binding Zinc Atom			4.3	-	-1.56782	0.143516	9.15384
	4827	RB8590	107	324	4578825	4579148	hypothetical protein			10.4	+	-1.28176	0.172134	13.4294
	4830	RB8594	41	126	4581645	4581770	hypothetical protein			9.2	+	-1.02463	0.193569	18.8916
	4861	RB8669	37	114	4614557	4614670	hypothetical protein			11.5	+	-1.72269	0.262256	15.2236
	5226	RB9356	129	390	5012771	5012382	protein containing DUF1579			9.2	-	-1.90329	0.233915	12.29
	5280	RB9460	79	240	5078860	5078621	hypothetical protein			10.3	-	-1.92377	0.205078	10.6602
	5694	RB10209	110	333	5515135	5515467	H+-transporting two-sector ATPase, C subunit		3.6.3.14	10.2	+	-1.35196	0.187586	13.8751
	5810	RB10431	323	972	5650397	5649426	conserved hypothetical protein			10.1	-	-1.90418	0.11991	6.2972
	5855	RB10521	53	162	5708182	5708343	hypothetical protein			9.1	+	-1.01369	0.193052	19.0445
	5887	RB10581	384	1155	5739353	5740507	secreted protein containing DUF1559			6.2	+	-1.10954	0.235538	21.2285
	6084	RB10931	54	165	5933742	5933906	hypothetical protein			4.2	+	-1.34675	0.211663	15.7166
	6085	RB10932	65	198	5933872	5934069	secreted protein			3.8	+	-1.55814	0.143778	9.22753
	6094	RB10948	153	462	5938575	5939036	conserved hypothetical protein, secreted			4.2	+	-1.88804	0.0932204	4.93741
	7055	RB12664	234	705	6817708	6818412	conserved hypothetical protein, secreted			6.7	+	-1.01563	0.0159922	1.57461
	7058	RB12669	473	1422	6821952	6823373	membrane protein			9.6	+	-1.80345	0.04969	2.75527
	7108	RB12760	50	153	6876908	6877060	conserved hypothetical protein			7.3	+	-1.04888	0.0040523	0.386347
	7109	RB12761	54	165	6877026	6877190	conserved hypothetical protein			12	+	-1.22704	0.181799	14.8161
	7141	RB12818	163	492	6915989	6915498	conserved hypothetical protein			11.7	-	-1.89135	0.0838582	4.43377
	7153	RB12837	65	198	6921732	6921929	conserved hypothetical protein			9.8	+	-2.31114	0.190218	8.23048
300min	ID	Locus	AA	Nuc			Product	Gene	EC	IEP	Strand	Ratio	Stdev	%
	2757	RB4913	109	330	2527319	2527648	ATP synthase C chain	atpE	3.6.3.14	6.3	+	-1.02996	0.189019	18.3521
	3570	RB6350	832	2499	3333612	3336110	Cytochrome C oxidase, mono-heme subunit/FixO			6	+	-1.19568	0.253962	21.2399
	3649	RB6470	701	2106	3420270	3422375	Abortive infection protein			5.9	+	-1.36528	0.0941999	6.89967
	6105	RB10968	457	1374	5945417	5944044	Succinate-semialdehyde dehydrogenase [NADP+]	ssdA	1.2.1.16	4.4	-	-1.01799	0.174917	17.1827
	3418	RB6065	1234	3705	3185756	3182052	chromosome segregation SMC protein			5.5	-	-1.0508	0.211252	20.1039
	238	RB410	342	1029	219986	218958	anthranilate phosphoribosyltransferase	trpD	2.4.2.18	5.1	-	-1.06203	0.199406	18.776
	1967	RB3603	344	1035	1875461	1874427	secreted protein			4.6	-	-2.00302	0.179199	8.94644
	1984	RB3627	280	843	1888482	1887640	Transglutaminase-like domain			4.5	-	-1.08901	0.0435827	4.00204
	2359	RB4269	282	849	2185049	2184201	glutamic acid specific endopeptidase, GSE=serine endopeptidase			5.6	-	-2.04151	0.367108	17.9821
	2432	RB4386	349	1050	2259814	2258765	CYSTEINE SYNTHASE A	cysK	2.5.1.47	5.6	-	-1.51712	0.0887516	5.85002
	3188	RB5653	500	1503	2948867	2947365	NADH-glutamate synthase small chain			5	-	-1.23415	0.103078	8.35214
	4459	RB7894	398	1197	4217484	4218680	translation elongation factor EF-Tu			5.2	+	-2.67772	0.0309673	1.15648
	4534	RB8038	1381	4146	4298294	4302439	Hydantoinase/oxoprolinase			5.3	+	-1.27985	0.0633971	4.95347
	6865	RB12327	686	2061	6633918	6631858	TGF-beta receptor, type I/II extracellular region			4.5	-	-1.88646	0.203059	10.7641
	2192	RB3967	544	1635	2053237	2054871	sodium:proline/pantothenate symporter (proline/pantothenate permease)			9.4	+	-1.23073	0.196637	15.9772
	571	RB1074	353	1062	558194	559255	Bacterial inner-membrane translocator			9.2	+	-1.38542	0.048259	3.48334
	1905	RB3496	511	1536	1808754	1810289	ribose ABC transporter, ATP-binding protein	rbsA	3.6.3.17	5.4	+	-1.23901	0.0731341	5.90264
	4609	RB8188	259	780	4378573	4379352	hydroxypyruvate isomerase	hyi	5.3.1.22	4.4	+	-1.15832	0.122732	10.5956
	181	RB318	81	246	158928	159173	Acyl carrier protein	acpP		3.7	+	-1.02743	0.0890272	8.665
	2733	RB4876	397	1194	2506214	2505021	delta 9 acyl-lipid fatty acid desaturase		1.14.19.-	9.5	-	-1.50812	0.0637661	4.2282
	5006	RB8921	393	1182	4751930	4750749	conserved hypothetical protein, membrane			9.9	-	-1.1304	0.190242	16.8297
	145	RB264	64	195	132677	132871	Ribosomal protein S21			12.3	+	-1.43833	0.0751263	5.22317
	658	RB1233	206	621	629490	628870	30S ribosomal protein S4	rpsD		11.2	-	-1.08649	0.0327008	3.00976
	3959	RB7022	90	273	3735291	3735563	Ribosomal protein S20			12.3	+	-1.4395	0.135975	9.44601
	4016	RB7117	181	546	3780322	3779777	Ribosomal protein L35			11.4	-	-1.67567	0.0469757	2.8034
	4413	RB7818	121	366	4185730	4186095	Ribosomal protein S12/S23			11.8	+	-1.49009	0.0700019	4.69784
	4414	RB7820	157	474	4186170	4186643	Ribosomal protein S7			10.3	+	-1.66204	0.138879	8.35595
	4423	RB7829	108	327	4192031	4192357	Ribosomal protein S10			10.3	+	-1.89445	0.184554	9.74181
	4424	RB7832	50	153	4192499	4192651	hypothetical protein			13	+	-1.91678	0.0773891	4.03744
	4425	RB7833	228	687	4192692	4193378	Ribosomal protein L3			11	+	-1.30745	0.0297798	2.2777
	4426	RB7834	222	669	4193390	4194058	Ribosomal protein L4/L1e			10.7	+	-2.59929	0.0314007	1.20805
	4427	RB7836	107	324	4194060	4194383	Ribosomal L23 protein			10.8	+	-2.23801	0.0908091	4.05758
	4428	RB7837	286	861	4194481	4195341	Ribosomal protein L2			11.8	+	-1.83696	0.127325	6.93129
	4429	RB7838	89	270	4195376	4195645	Ribosomal protein S19/S15			10.8	+	-1.78771	0.085496	4.78243
	4430	RB7839	119	360	4195706	4196065	Ribosomal protein L22/L17			11	+	-1.59801	0.0792985	4.96232
[truncated: 191 more rows]
