# Supplementary material for: Transcriptional response of the model planctomycete Rhodopirellula baltica SH1T to changing environmental conditions
Source: BMC Genomics. 2009 Sep 2;10:410. doi: 10.1186/1471-2164-10-410 (PMC2754498; doi:10.1186/1471-2164-10-410)
Supplement: Additional file 2 — List of selected clusters used in k-means clustering. The data provided represents detailed information about the gens and clusters used in the k-means clustering of the stress experiments. [file 1471-2164-10-410-S2.xls]

## Sheet: cluster1
Cluster 1
Original row	UID	START	STOP	heat_10min	heat_20min	heat_40min	heat_60min	heat_300min	cold_10min	cold_20min	cold_40min	cold_60min	cold_300min	salt_10min	salt_20min	salt_40min	salt_60min	salt_300min
2774	RB2627_Glyceraldehyde 3-phosphate dehydrogenase	1364551	1365579	-1.44	-1.58	-1.3	-1.66	-1.97	-0.42	-0.73	-0.44	-0.5	-0.03	NaN	NaN	NaN	-1.4999	-0.938044
5947	RB7646_hypothetical protein	4111735	4111923	-1.63	-1.5	-1.26	-1.42	-2.38	-1.6	-1.81	-1.56	-1.79	-1.18	-1.18864	-1.23594	-0.707824	-1.88708	-1.72498
5948	RB7647_hypothetical protein	4111931	4112152	-1.65	-2.2	-2.99	-2.21	-2.89	0.33	-1.26	-1.13	-0.93	-1.36	-1.50687	-1.9077	-1.70779	-2.13208	-1.27328
6072	RB7837_Ribosomal protein L2	4194481	4195341	-0.7	-1.25	-1.42	-1.29	-1.3	-0.68	-1.12	-0.83	-0.72	-0.58	-1.86619	NaN	NaN	-2.67681	-1.83696
283	RB10471_Ribosomal protein L13	5678759	5678304	-1.15	-1.45	-1.83	-1.94	-1.62	-0.82	-0.89	-0.95	-0.69	-0.72	-1.62843	-2.13449	NaN	-2.27382	-1.34284
864	RB11439_conserved hypothetical protein	6197993	6198274	-2.53	-2.35	-1.91	-1.73	-3.09	-1.21	-0.64	-0.69	-0.98	-1.51	-0.985847	-0.343439	-0.240313	-0.618542	0.125559
1391	RB12327_TGF-beta receptor, type I/II extracellular region	6633918	6631858	-1.29	-1.69	-1.62	-2.84	-1.81	-0.74	-1.04	-0.78	-0.62	-1.42	-0.78634	-0.531305	-0.54938	-1.18129	-1.88646
1574	RB12623_Ribosomal protein S13	6796904	6797287	-0.75	-1.35	-1.38	-1.06	-1.08	-0.66	-0.63	-0.58	-0.22	-0.3	-1.18507	-1.75592	NaN	-1.6434	-1.56166
1575	RB12625_Ribosomal protein S11	6797354	6797737	-0.9	-1.04	-1.23	-1.48	-1.32	-0.68	-0.67	-0.44	-0.35	-0.38	-1.32736	-1.75655	NaN	-2.12294	-1.57888
1699	RB12818_conserved hypothetical protein	6915989	6915498	-1.82	-1.97	-2.38	-2.23	-3.62	-1.36	-1.17	-1.06	-1.4	-0.93	-0.829778	-0.657303	-0.12134	-1.09047	0.0932337
1701	RB12821_Ribosomal protein L19	6916558	6916205	-0.94	-1.55	-1.29	-1.28	-1.1	-1.52	-1.15	-0.71	-0.86	-0.69	NaN	NaN	NaN	-1.89135	-0.516924
1703	RB12824_Ribosomal protein S16	6917743	6917303	-0.99	-1.54	-1.46	-1.65	-1.44	-1.42	-1.28	-0.92	-1.25	-0.64	-1.7031	NaN	NaN	-2.20625	-1.08303
1711	RB12837_conserved hypothetical protein	6921732	6921929	-0.97	-0.82	-0.73	-0.77	-1.45	-0.7	-1.05	-0.97	-1.12	-0.38	-1.64431	-1.75101	NaN	-2.02502	-1.61328
1712	RB12839_Ribosomal protein L1	6921934	6922611	-1.82	-1.54	-1.33	-1.49	-2.42	-1.6	-1.75	-1.69	-1.69	-0.59	-1.98179	-2.23754	NaN	-2.31114	-1.72453
1715	RB12842_Ribosomal protein L7/L12	6923401	6923823	-0.88	-1.74	-0.98	-1.03	-1.55	NaN	-1.37	-1.52	-1.57	-0.13	NaN	NaN	NaN	NaN	-1.51685
2182	RB1644_secreted protein	845824	845453	-0.74	-0.76	-2.49	-2.54	-1.52	-0.2	-0.32	-0.04	0.12	-0.21	-1.99319	-1.04998	-0.266511	-0.875553	-2.32078
2367	RB2_secreted protein	182	3	-2.66	-3.11	-2.51	-3.23	-3.57	-0.82	-0.73	-0.64	-0.85	0.24	-0.960623	NaN	NaN	-1.15127	-0.146897
2460	RB2150_hypothetical protein	1138311	1138030	-2.06	-1.92	-1.73	-2.08	-2.17	-0.52	-0.78	-0.75	-0.67	-0.03	-1.72552	NaN	NaN	-2.47209	-1.20259
3082	RB314_malonyl CoA-acyl carrier protein transacylase	156968	157897	-1.91	-2.1	-2.23	-2.09	-2.82	-1.1	-0.97	-1.01	-1.15	-0.57	-1.02336	-1.45226	-1.11293	-2.17576	-0.778164
3112	RB319_hypothetical protein	159334	159621	-1.56	-1.23	-1.18	-1.37	-1.71	-0.91	-1.49	-1.24	-1.34	-0.88	-0.743144	-0.693974	-0.48505	-1.42464	-1.25742
3769	RB4194_hypothetical protein	2156685	2156524	-1.35	-1.11	-1.51	-1.86	-1.98	-1.34	-1.09	-0.84	-1.2	-1.1	-0.468742	-1.14508	-1.21019	-1.10037	0.2396
4036	RB4590_hypothetical protein	2352024	2351800	-0.93	-1.62	-4.03	-3.1	-2.32	-0.57	-1.89	-1.53	-1.19	-1.91	-1.38569	-0.249242	-0.630902	-0.65799	-0.180611
4084	RB4657_hypothetical protein	2381865	2382236	-1.87	-1.59	-1.61	-1.64	-1.93	-0.75	-1.69	-1.14	-1.12	-1.41	-0.955311	-0.587762	-0.620059	-1.04688	-0.262331
4100	RB4681_cold shock protein	2391934	2392131	-1.93	-2.75	-2.69	-2.42	-2.85	0.35	-0.13	0.06	-0.5	0.24	-0.81362	NaN	NaN	-1.85551	-1.64661
4234	RB4876_delta 9 acyl-lipid fatty acid desaturase	2506214	2505021	-1.19	-1.17	-2.67	-2.54	-1.93	-0.34	-0.46	-0.27	-0.09	-0.64	-1.60189	-1.2522	-1.56607	-1.15734	-1.50812
4285	RB4951_hypothetical protein	2547498	2547785	-1.38	-0.79	-0.64	-0.77	-1.71	-1.25	-1.52	-1.36	-1.45	-0.93	-1.22199	-1.10544	-0.357217	-1.8563	-1.45096
4293	RB4966_hypothetical protein	2552311	2552057	-0.97	-1.57	-2.67	-2.29	-2.05	0.07	-1.66	-1.43	-1.19	-1.4	-0.744273	0.117836	-0.293928	-0.79047	-0.377491
4577	RB5409_hypothetical protein	2794195	2794488	-1.98	-2.73	-3.11	-2.8	-3.71	-0.64	-0.78	-1.07	-1.25	-0.8	-1.43153	-1.41276	-1.83152	-2.26434	-0.0539967
4789	RB5745_hypothetical protein	3001234	3000842	-1.89	-2.96	-3.11	-3.11	-2.9	-1.99	-2.4	-1.67	-2.08	-1.21	-1.77728	NaN	NaN	-2.34013	-1.728
5097	RB6276_Histone-like bacterial DNA-binding protein	3297504	3297187	-2.04	-2.23	-3.21	-2.79	-2.57	-0.84	-1.3	-0.8	-0.98	-0.7	-1.4975	-2.03192	-2.8198	-2.18787	-1.10207
5622	RB7116_hypothetical protein	3779586	3779765	-1.37	-1.53	-1.5	-1.59	-2.16	-1.72	-1.6	-1.04	-1.46	-0.98	-0.916235	-1.41135	NaN	-1.63537	-0.625156
5623	RB7117_Ribosomal protein L35	3780322	3779777	-1.48	-1.85	-1.75	-1.88	-1.77	-0.49	-1.01	-0.65	-0.74	-0.78	-1.21029	-1.18941	-1.04021	-1.9889	-1.67567
5823	RB7455_conserved hypothetical protein containing YTV domains	3999277	3996761	-1.24	-1.56	-1.43	-1.39	-1.93	-0.6	-0.72	-0.53	-0.51	-0.17	-0.914418	NaN	NaN	-1.71712	-1.17069
6066	RB7829_Ribosomal protein S10	4192031	4192357	-0.95	-1.07	-1.82	-2.06	-1.55	-0.89	-0.49	-0.46	-0.13	-0.68	-2.05001	-1.69587	NaN	-2.14384	-1.89445
6068	RB7832_hypothetical protein	4192499	4192651	-1.16	-1.38	-2.2	-1.99	-1.85	-0.36	-0.18	-0.68	-0.06	-0.88	-1.78516	-1.67212	NaN	-2.23622	-1.91678
6070	RB7834_Ribosomal protein L4/L1e	4193390	4194058	-0.87	-0.98	-1.64	-1.52	-1.47	-0.57	-0.43	-0.52	-0.37	-0.32	-1.8587	NaN	NaN	-2.93995	-2.59929
6071	RB7836_Ribosomal L23 protein	4194060	4194383	-1.02	-1.27	-2.01	-1.85	-1.94	-0.78	-0.98	-0.7	-0.77	-0.69	-2.36492	-2.12716	NaN	-2.77741	-2.23801
6073	RB7838_Ribosomal protein S19/S15	4195376	4195645	-1.05	-1.29	-1.05	-1.18	-1.79	-1.81	-1.89	-1.36	-1.37	-0.7	NaN	-1.41208	NaN	-2.48441	-1.78771
6074	RB7839_Ribosomal protein L22/L17	4195706	4196065	-0.95	-1.21	-1	-1.25	-1.44	-1.45	-1.63	-1.15	-1.19	-0.35	-1.87894	NaN	NaN	-2.43756	-1.59801
6075	RB7840_30S ribosomal protein S3	4196161	4196871	-0.87	-1.37	-1.38	-1.53	-1.6	-1.84	-2.09	-1.24	-1.45	-0.5	NaN	NaN	NaN	-2.57679	-1.71692
6076	RB7841_Ribosomal protein L16	4196810	4197226	-0.87	-1.63	-1.02	-1.36	-1.78	-2.59	-2.41	-1.88	-2.14	-0.49	NaN	NaN	NaN	-2.7678	-1.55879
6078	RB7849_Ribosomal protein S17	4197700	4198026	-1.04	-1.61	-1.35	-1.58	-2.08	-2.94	-2.85	-2.41	-2.38	-0.75	NaN	NaN	NaN	-3.31821	-2.32575
6080	RB7850_Ribosomal protein L14b/L23e	4198081	4198449	-1.05	-1.35	-1.08	-1.32	-1.99	-2.84	-2.68	-2.15	-2.53	-0.73	NaN	NaN	NaN	-3.16663	-2.30876
6081	RB7851_50S ribosomal protein L24	4198529	4198876	-0.68	-1.06	-1.15	-1.34	-1.23	NaN	-2.68	-2.22	-2.36	-0.46	NaN	NaN	NaN	NaN	-2.05958
6082	RB7852_50S ribosomal protein L5	4198935	4199525	-0.67	-0.75	-0.53	-0.97	-1.5	-2.06	-1.78	-1.43	-1.97	-0.32	NaN	-0.920788	-0.680315	-2.01404	-2.06328
6083	RB7854_Ribosomal protein S14	4199624	4199809	-0.98	-1.17	-0.76	-1.17	-2.04	-2.33	-2.24	-1.75	-2.21	-0.24	-2.39908	-2.12322	NaN	-3.32254	-2.28669
6085	RB7856_50S ribosomal protein L6	4200306	4200851	-1.13	-1.47	-1.06	-1.38	-2.06	-2.13	-1.99	-1.75	-2.05	-0.38	NaN	-1.4372	NaN	-2.95006	-2.10115
6086	RB7857_Ribosomal protein L18P/L5E	4200854	4201303	-0.92	-1.6	-1.27	-1.49	-1.83	-2.22	-1.66	-1.4	-1.76	-0.64	NaN	NaN	NaN	NaN	-1.8025
6087	RB7859_Ribosomal protein S5	4201351	4201884	-0.89	-1.21	-0.93	-1.52	-1.67	-1.47	-1.32	-1.06	-1.38	-0.49	-1.35624	-1.35677	NaN	-2.47235	-1.51585
6101	RB7894_translation elongation factor EF-Tu	4217484	4218680	-1.75	-2.56	-2.77	-2.75	-2.97	-1.95	-2.37	-2.02	-2.38	-1.51	-2.38775	NaN	NaN	-3.10382	-2.67772
6104	RB7899_50S ribosomal protein L11	4220226	4220651	-0.7	-1.19	-0.97	-1.07	-1.56	-1.63	-1.61	-1.23	-1.57	-0.81	-1.24228	-1.10018	-0.700907	-1.60684	-0.483032
6221	RB8098_hypothetical protein	4337334	4337119	-1.09	-1.63	-3.48	-2.79	-2.59	-0.31	-1.7	-1.1	-1.05	-1.5	-1.02325	-0.0836046	-0.445486	-0.48307	0.0703633
6426	RB8459_30S ribosomal protein S18	4518496	4518663	-1.39	-1.37	-1.35	-1.9	-1.48	-0.82	-0.72	-0.67	-0.45	-0.28	-1.50054	-2.0531	NaN	-2.52551	-1.11286
6546	RB8669_hypothetical protein	4614557	4614670	-1.08	-2.37	-4.19	-3.89	-2.87	-0.54	-2.04	-1.52	-1.2	-1.15	-1.99718	-0.86476	-1.91988	-1.72269	-0.606358
7007	RB9460_hypothetical protein	5078860	5078621	-1.24	-2.03	-4.04	-3.67	-2.89	-0.55	-1.41	-1.16	-0.9	-0.76	-2.47449	-1.25561	-1.98965	-1.92377	-1.67356
7282	RB9917_Single-strand binding protein/Primosomal replication protein n	5344370	5343861	-0.8	-1.36	-1.36	-1.2	-1.22	-0.65	-0.98	-0.61	-0.68	-0.28	-1.27681	NaN	NaN	-2.32242	-0.841413

## Sheet: cluster2
Cluster 2
Original row	UID	START	STOP	heat_10min	heat_20min	heat_40min	heat_60min	heat_300min	cold_10min	cold_20min	cold_40min	cold_60min	cold_300min	salt_10min	salt_20min	salt_40min	salt_60min	salt_300min
162	RB10261_Carbon storage regulator	5545964	5545719	0	-1.11	-1.88	-1.69	-1.81	1.22	0.99	0.78	1.23	0.15	-0.322673	-0.0452702	0.953765	-0.750004	-0.623803
290	RB10483_conserved hypothetical protein	5685437	5685838	-1.38	-1.78	-1.34	-1.51	-1.42	NaN	0.01	0.2	0.24	0.64	-0.0174548	NaN	NaN	-0.0542296	0.956799
1922	RB13207_secreted protein	7086761	7086585	-0.59	-1.44	-1.24	-1.53	-1.15	0.5	1	1.18	1.45	-0.18	-0.137404	-0.594217	-0.114707	0.263532	-0.00992411
2517	RB2247_conserved hypothetical protein containing YTV domains	1181238	1179499	-1.67	-1.77	-1.54	-1.37	-2.3	0.47	0.56	0.24	0.02	0.73	0.279854	-0.49468	NaN	-0.534002	0.36569
2518	RB2251_hypothetical protein	1181714	1181487	-1.84	-1.64	-1.33	-1.27	-2.64	0.31	0.73	0.33	0.14	0.47	0.201661	-0.52035	-0.258416	-0.638396	0.524688
4912	RB5957_secreted protein	3122093	3122557	-0.46	-1.32	-1.19	-1.21	-1.83	0.82	0.48	0.27	0.44	-0.51	-0.809683	-0.787823	-0.521106	-0.889321	-0.13847
5659	RB7178_hypothetical protein	3806924	3807061	-1.64	-1.96	-1.53	-1.78	-2.24	0.78	0.77	0.87	0.88	1.01	0.621857	0.150734	-0.71647	-0.389989	0.216119
5661	RB7180_hypothetical protein	3807345	3807031	-1.5	-1.84	-1.45	-1.58	-2.34	0.33	0.89	1.12	0.85	0.89	0.697397	0.258827	0.67339	0.80235	0.819197
5662	RB7184_conserved hypothetical protein	3807517	3808089	-1.58	-1.22	-0.63	-0.82	-1.92	0.25	1.1	0.86	0.77	0.45	0.0177955	-0.0153203	-0.301848	-0.265443	0.0874171
5862	RB7525_secreted protein	4048930	4048085	NaN	-1.49	-1.04	-1.35	-2.67	NaN	1	NaN	NaN	0.8	0.34672	NaN	NaN	-0.447422	NaN
5898	RB7578_Carbon storage regulator	4070466	4071035	-0.1	-1.77	-1.74	-1.94	-0.95	0.74	1.17	0.87	1.16	0.3	0.635505	-0.320838	-0.30522	-0.26927	-0.195845
6560	RB869_hypothetical protein	460848	461063	-0.99	-0.59	-0.29	-1.6	-2.13	-0.5	0.22	0.36	0.21	1.29	-0.485495	0.0363445	NaN	-0.278604	0.375617
6771	RB9057_hypothetical protein	4834849	4834562	-1.08	-1.13	-1.3	-1.46	-1.7	0.02	0.49	0.7	0.5	0.01	0.883219	0.71507	1.47169	0.928086	0.643482
857	RB11429_conserved hypothetical protein	6196478	6196591	-1.4	-1.12	-0.76	-1.14	-2.38	-0.7	-0.21	0.11	-0.16	0.08	-0.134374	0.116711	0.66006	-0.00111586	0.541469
2615	RB2384_hypothetical protein	1242697	1242500	-1.27	-0.7	-0.65	-0.96	-1.73	0.27	-0.06	0.24	0.15	0.71	-0.74824	-0.150389	-0.388759	-0.805327	-0.3722
3228	RB3365_hypothetical protein	1730124	1730255	-1.8	-2.19	-3.89	-2.76	-3.2	-0.44	-0.12	-0.35	-0.4	-0.76	-0.279967	0.383156	0.963875	0.179447	1.02755
4081	RB4652_hypothetical protein	2380494	2380652	-1.2	-1.34	-1.3	-1.16	-1.61	-0.56	-0.33	-0.18	-0.52	-0.45	-0.0502612	-0.387554	0.571269	0.164685	0.522715
4281	RB4941_hypothetical protein	2541619	2542140	-1.51	-0.83	NaN	NaN	-1.95	0.67	1.22	0.61	0.74	0.96	NaN	NaN	NaN	NaN	0.404748
5414	RB6777_hypothetical protein	3602786	3603199	-0.74	-1.07	-1.31	-1.35	-1.59	1.43	1.32	1.06	0.99	-0.08	0.466211	0.47511	0.391489	0.4759	-0.43712
5863	RB7530_hypothetical protein	4049298	4049005	-2.97	-2.14	-1.8	-2.09	-3.24	NaN	0.47	-0.01	0.03	-0.01	0.121002	NaN	NaN	NaN	-0.268913
6366	RB8353_hypothetical protein	4459374	4459622	-2.57	-1.66	-1.64	-2.31	-3.27	NaN	-0.04	0.12	0.04	0.02	0.488215	-0.104004	0.451064	0.161788	-0.513417
5118	RB6314_hypothetical protein	3319320	3319478	-2.29	-1.77	-1.72	-1.86	-3.31	-0.87	-0.68	-0.61	-0.6	-0.37	0.562864	0.193304	0.608215	0.49229	0.515099
5749	RB7313_hypothetical protein	3892097	3891942	-1.61	-1.9	-2.26	-1.91	-3.17	0.12	-0.02	-0.85	-0.3	-0.35	0.0163236	-0.529463	-0.279952	-1.0025	0.310377

## Sheet: cluster3
Cluster 3
Original row	UID	START	STOP	heat_10min	heat_20min	heat_40min	heat_60min	heat_300min	cold_10min	cold_20min	cold_40min	cold_60min	cold_300min	salt_10min	salt_20min	salt_40min	salt_60min	salt_300min
2867	RB2784_membrane protein containing DUF107	1448065	1447454	0.98	1.99	0.95	2.25	1.93	0.25	0.93	0.73	0.32	0.74	0.351642	0.0769823	-0.0717348	0.458127	1.23485
3992	RB4517_Transcriptional coactivator/pterin dehydratase	2315930	2316283	1.1	1.27	1.85	1.61	1.86	0.36	0.68	0.83	0.36	0.91	0.212402	NaN	NaN	0.723833	0.529937
4108	RB4698_hypothetical protein	2397601	2397861	0.62	1.35	1.57	2.15	2.83	NaN	0.51	0.24	-0.04	0.24	NaN	NaN	NaN	NaN	NaN
4319	RB4995_6,7-dimethyl-8-ribityllumazine synthase	2569838	2569371	0.22	1.09	NaN	NaN	2.19	0.51	1.14	0.79	0.65	1.22	NaN	NaN	NaN	NaN	NaN
4436	RB5181_hypothetical protein	2668763	2668873	NaN	0.87	NaN	1.8	NaN	NaN	NaN	NaN	NaN	NaN	NaN	NaN	NaN	NaN	NaN
5100	RB6282_conserved hypothetical protein	3302795	3303397	0.61	0.89	2.22	2.18	1.93	NaN	0.84	0.88	0.58	0.81	NaN	NaN	NaN	-0.101649	0.663561
5809	RB7437_LexA repressor	3987953	3988672	0.53	1.37	1.67	2.11	1.65	NaN	0.96	0.72	0.4	0.82	0.885404	NaN	NaN	0.143302	1.72616
6144	RB7960_ATP:guanido phosphotransferase	4257723	4256632	1.5	1.47	1.8	1.25	1.93	0.04	0.69	0.6	0.42	1.03	NaN	NaN	NaN	-0.0380519	1.11838
6400	RB8409_hypothetical protein	4495547	4495840	0.31	1.62	NaN	NaN	1.5	NaN	0.99	1.19	0.76	1.54	-0.170615	NaN	NaN	1.21662	1.06319
854	RB11421_60-kDa SS-A/Ro ribonucleoprotein	6195538	6193880	NaN	0.54	2.55	2.32	0.99	NaN	NaN	NaN	NaN	0.27	NaN	NaN	NaN	NaN	NaN
2062	RB1449_hypothetical protein	736500	736697	NaN	0.94	1.66	1.91	1.26	NaN	1.26	0.82	0.14	0.3	NaN	NaN	NaN	1.01602	1.30473
2137	RB1573_hypothetical protein	805094	804984	0.47	1.41	0.29	2.22	2.19	NaN	1.24	NaN	NaN	1.43	NaN	NaN	NaN	NaN	NaN
2211	RB171_ISxac3 transposase	89626	90504	0.41	1.27	1.28	1.82	1.49	NaN	1.55	0.95	1.12	0.7	NaN	NaN	NaN	0.44365	1.28564
2355	RB1977_mRNA 3'-end processing factor	1039488	1040645	1.14	1.85	1.55	2.05	1.56	0.78	1.09	0.76	0.49	0.86	0.237197	NaN	-0.173936	0.675778	0.649522
2848	RB2745_hypothetical protein	1431275	1431400	0.45	1.27	1.58	1.57	0.87	0.58	0.98	0.77	0.63	1.57	1.30325	0.331856	NaN	0.952729	0.873016
2862	RB2774_conserved hypothetical protein	1443786	1444034	1.13	1.88	1.94	1.51	1.89	0.4	0.59	0.87	0.45	1.28	NaN	NaN	NaN	-0.190444	0.681532
2982	RB2963_hypothetical protein	1526707	1527066	0.78	2.31	1.96	1.79	1.89	0.76	0.5	0.61	0.54	1.24	0.366578	0.124281	NaN	0.634775	-0.0164274
3860	RB4322_transposase and inactivated derivative	2226866	2228239	1.1	1.49	1.36	1.58	2.02	NaN	NaN	NaN	NaN	0.29	NaN	NaN	NaN	0.459361	NaN
4227	RB4867_SmpB RNA-binding protein	2496354	2495722	0.89	1.35	2.52	2.58	1.87	0.17	0.64	0.5	0.32	0.57	0.270922	NaN	NaN	1.06184	0.230447
4365	RB5069_hypothetical protein	2609575	2609378	NaN	0.36	2.02	2.06	NaN	NaN	NaN	NaN	NaN	NaN	NaN	NaN	NaN	NaN	NaN
4405	RB5135_6-pyruvoyl tetrahydrobiopterin synthase.	2640266	2639853	1.26	1.66	1.73	2.19	2.15	0.28	0.85	0.45	0.12	0.86	0.612794	NaN	NaN	0.612793	NaN
5355	RB6685_hypothetical protein	3554265	3554047	1.03	2	1.84	1.95	1.85	NaN	0.92	0.74	0.24	0.55	NaN	NaN	NaN	1.07067	0.532773
5531	RB6973_tellurite resistance protein	3710584	3711420	1.11	1.56	1.79	2.07	2.67	NaN	0.76	0.53	0.17	0.64	NaN	NaN	NaN	0.171378	NaN
5571	RB7039_hypothetical protein	3743573	3742965	0.82	0.77	2.19	1.61	1.85	NaN	NaN	0.55	NaN	0.15	NaN	NaN	NaN	2.01283	1.18342
5923	RB7612_hypothetical protein	4092907	4093317	NaN	0.82	2.82	1.89	1.27	NaN	0.98	0.27	0.52	0.64	NaN	NaN	NaN	NaN	1.15997
6420	RB8445_Penicillinase repressor	4514475	4514050	0.61	1.11	1.77	1.33	2.44	NaN	0.93	0.48	0.28	0.64	0.204493	NaN	NaN	1.2594	1.94667
6474	RB8533_protease I	4552172	4552762	0.85	1.33	1.55	1.57	1.08	NaN	0.87	NaN	0.6	1.46	0.810619	NaN	NaN	1.06029	1.6257
7308	RB9966_Fe-S oxidoreductase	5370040	5368655	NaN	NaN	NaN	1.58	NaN	NaN	NaN	NaN	NaN	NaN	NaN	NaN	NaN	NaN	NaN
1068	RB11802_Transposase IS3/IS911	6361950	6362240	0.49	1.17	1.73	1.75	2.02	NaN	1.5	0.8	1	0.56	0.136373	NaN	NaN	0.9315	1.10259
1476	RB12458_conserved hypothetical protein	6704719	6704976	NaN	0.79	2.67	1.95	0.92	NaN	NaN	NaN	NaN	1.14	NaN	NaN	NaN	NaN	NaN
2203	RB17_protein containing DUF1589	8251	7757	0.18	1.44	2.49	2.46	1.22	NaN	NaN	NaN	0.71	1.97	NaN	NaN	NaN	NaN	NaN
2295	RB1862_transcriptional regulator, GntR family	960630	961037	NaN	0.75	1.85	1.33	NaN	NaN	NaN	NaN	NaN	1.46	NaN	NaN	NaN	NaN	NaN
2457	RB2146_Exonuclease VII, small subunit	1136505	1136086	0.99	2.47	1.6	2.06	1.1	1.01	0.83	1.15	0.7	1.78	0.206436	NaN	0.357403	0.217059	0.165321
2914	RB286_hypothetical protein	142779	143096	NaN	0.89	2.02	2.14	NaN	NaN	NaN	NaN	NaN	0.57	NaN	NaN	NaN	NaN	NaN
3099	RB3159_protein containing DUF1590	1629337	1629116	1.62	1.17	1.53	1.47	1.45	0.16	0.72	0.99	0.8	1.16	1.08666	NaN	NaN	0.613879	1.66134
5328	RB6637_hypothetical protein	3528317	3528469	0.59	1.72	1.63	2.34	0.9	NaN	1.68	1.37	0.92	1	NaN	NaN	NaN	NaN	NaN
6349	RB8325_hypothetical protein	4447029	4446139	0.19	1.28	2.36	1.53	2.14	NaN	1.72	1.11	0.89	1.22	NaN	NaN	NaN	NaN	NaN
6929	RB933_hypothetical protein	493451	492825	NaN	1.01	2.1	1.94	NaN	NaN	NaN	NaN	NaN	0.68	NaN	NaN	NaN	NaN	NaN
7079	RB957_Tyrosine recombinase xerD	505476	504889	NaN	1.04	1.64	2.07	NaN	NaN	NaN	NaN	NaN	0.83	NaN	NaN	NaN	NaN	NaN
7324	RB9998_ABC transporter ATP-binding protein	5385937	5385104	0.95	1.33	1.57	1.23	1.28	0.65	0.96	1.14	1.53	1.5	0.626532	-0.254767	NaN	0.471092	0.889411
91	RB10137_protein containing DUF1590	5469772	5469551	0.86	1.66	2.03	2.31	2.03	NaN	1.34	0.79	0.58	0.87	NaN	NaN	NaN	0.0278041	2.1153
640	RB11077_Protein of unknown function, UPF0074	6006371	6005904	0.4	0.93	1.34	1.17	1.36	0.53	1.26	1	1.02	0.87	0.606093	NaN	NaN	0.55276	1.9872
1162	RB11952_secreted protein	6438438	6438043	NaN	0.76	2.7	2.36	1.28	NaN	NaN	NaN	NaN	0.61	NaN	NaN	NaN	NaN	NaN
1689	RB12806_conserved hypothetical protein	6911165	6910548	NaN	0.99	1.27	2.06	2.3	NaN	NaN	NaN	NaN	0.62	NaN	NaN	NaN	NaN	NaN
1913	RB13190_conserved hypothetical protein	7083077	7083229	0.19	1.18	1.23	1.98	0.71	NaN	1.75	1.37	1.06	0.99	1.01983	NaN	NaN	NaN	NaN
3673	RB402_hypothetical protein	212820	213275	0.47	1.13	2.33	2.63	2.14	1.29	1.23	1.23	0.47	1.35	NaN	NaN	NaN	0.194526	0.887229
3862	RB4325_Planctomycete PGAMP	2228477	2228623	NaN	1.15	0.96	1.99	2.3	NaN	NaN	NaN	NaN	NaN	NaN	NaN	NaN	NaN	NaN
4849	RB5848_dnaK suppressor protein,	3066328	3065906	1.75	1.67	1.84	1.79	2.39	0.65	0.81	0.98	0.84	1.04	0.446637	-0.612819	NaN	0.201951	0.668638
5055	RB6207_conserved hypothetical protein, secreted	3252449	3253759	1.65	2.03	1.44	1.59	1.44	0.83	1.08	0.99	0.82	1.19	0.635677	NaN	-0.16918	1.15204	0.919264
5211	RB6449_myosin-like membrane protein	3400438	3406236	NaN	1.44	1.41	2.28	0.88	NaN	NaN	NaN	NaN	2.15	NaN	NaN	NaN	NaN	NaN
6385	RB8384_ISXo8 transposase	4478623	4479924	0.83	1.3	2.1	1.79	1.61	NaN	NaN	NaN	1.6	1.02	NaN	NaN	NaN	NaN	NaN
6543	RB865_hypothetical protein	458731	460359	0.99	1.16	1.21	1.49	1.47	0.64	1.52	1.31	1.34	1.9	0.627865	0.26956	NaN	0.47495	1.69451
7277	RB9908_hypothetical protein	5339497	5339649	0.41	1.33	1.8	2.42	1.23	NaN	1.79	1.61	1.1	1.17	NaN	NaN	NaN	NaN	NaN
952	RB11603_conserved hypothetical protein	6256722	6256835	2.03	1.41	1.76	2.09	2.41	0.32	0.96	0.74	0.65	0.17	0.684441	0.120504	0.0321609	1.47954	1.1057
1538	RB1256_hypothetical protein	641044	640889	NaN	1.77	1.64	2.66	1.57	NaN	NaN	NaN	NaN	0.2	NaN	NaN	NaN	NaN	NaN
1641	RB12732_secreted protein containing DUF1501	6862068	6860800	0.1	1.12	1.5	1.61	3.01	NaN	1.62	0.99	1.3	0.91	NaN	NaN	NaN	NaN	1.82095
3845	RB4300_integrase	2214826	2215704	1.46	1.04	1.36	1.23	1.13	-0.12	1	1.14	1.11	1.12	0.565337	NaN	NaN	1.1622	1.56377
4638	RB550_secreted protein	306709	306296	1.65	2.18	2.32	2.16	2.04	-0.22	1.1	1	0.62	1.27	0.45375	NaN	0.356553	0.779455	0.578085
4900	RB5934_Squalene--hopene cyclase	3112260	3110275	NaN	1.56	NaN	NaN	NaN	NaN	NaN	NaN	NaN	0.87	NaN	NaN	NaN	NaN	NaN
5034	RB6167_Putative transposase	3235937	3237064	NaN	1.14	1.74	1.75	1.38	NaN	1.61	NaN	1.43	1.34	NaN	NaN	NaN	0.37278	NaN
5046	RB6188_hypothetical protein	3244384	3244178	1.11	1.09	1.73	1.36	1.54	NaN	1.26	NaN	1.22	1.34	0.763918	NaN	NaN	0.941607	2.2238
5372	RB6709_Transposase IS3/IS911	3564146	3563856	1.4	1.26	1.39	1.33	2.08	NaN	1.13	0.91	1.14	0.88	0.389889	NaN	NaN	1.17964	1.70998
6373	RB8363_peptidase	4463592	4462387	NaN	1.53	NaN	NaN	NaN	NaN	NaN	NaN	NaN	NaN	NaN	NaN	NaN	NaN	NaN
1720	RB12851_conserved hypothetical protein	6926556	6926885	1.11	1.68	1.86	1.81	2.36	NaN	NaN	NaN	NaN	1.25	NaN	NaN	NaN	0.415219	NaN
2881	RB2809_hypothetical protein	1459745	1459065	0.74	2.28	2.59	2.39	1.77	0.88	1.1	0.91	0.52	0.84	1.16294	0.0606923	NaN	1.12815	1.06211
4669	RB5551_hypothetical protein	2889101	2891092	1.79	0.83	2.31	1.82	2.59	NaN	1.5	0.61	0.7	0.66	NaN	NaN	NaN	0.341585	2.16349
4949	RB6011_hypothetical protein	3150235	3150083	0.68	1.58	1.96	2.25	1.28	NaN	1.68	1.48	1.27	1.47	NaN	NaN	NaN	NaN	NaN
5011	RB6131_hypothetical protein	3223482	3223790	0.69	1.22	1.44	1.16	1.18	0.19	0.53	1.31	0.92	1.65	0.851977	0.313096	NaN	1.64174	1.56651
5020	RB6144_hypothetical protein	3228305	3228189	1.14	1.81	2.94	2.16	2.46	-0.08	0.74	0.74	0.33	1.21	0.751626	NaN	NaN	1.82795	1.77896
5583	RB706_ISxac3 transposase	378430	379308	1.17	0.88	1.21	1.29	1.03	NaN	1.27	1.19	1.13	1.27	0.586669	NaN	NaN	0.899923	1.63605
169	RB10271_ribonuclease H	5552547	5552071	1.02	1.24	1.97	1.77	1.41	0.58	1.58	1.09	1.38	1.91	NaN	NaN	NaN	0.927197	1.06144
2481	RB2185_hypothetical protein	1152681	1152529	0.79	1.76	1.92	2.61	1.04	NaN	NaN	1.84	1.37	1.45	NaN	NaN	NaN	NaN	NaN
2532	RB2268_peptide methionine sulfoxide reductase	1191389	1190541	1.17	2.4	2.34	2.01	1.59	0.62	0.86	1.49	0.77	2.06	1.41366	-0.019135	0.0782137	0.583886	0.587168
3376	RB3596_nitrogen fixation protein (NifU protein)	1868895	1869329	0.59	1.6	1.99	2.03	2.18	1.03	1.12	1.15	0.92	1.74	NaN	0.630757	NaN	1.00636	1.08458
4448	RB520_conserved hypothetical protein	284989	286116	1.73	2.32	1.47	2.04	2.31	0.25	1.09	0.69	0.51	1.02	0.519298	NaN	0.801606	1.28965	1.01933
6756	RB9023_hypothetical protein	4808850	4809074	NaN	NaN	NaN	1.8	NaN	NaN	NaN	NaN	NaN	NaN	NaN	NaN	NaN	NaN	NaN
863	RB11438_conserved hypothetical protein	6197926	6197762	NaN	0.7	2.55	2.86	2.12	NaN	NaN	NaN	NaN	0.35	NaN	NaN	NaN	NaN	NaN
1076	RB11813_conserved hypothetical protein	6366331	6366573	0.65	1.08	1.19	1.6	0.79	0.52	1.74	NaN	1.64	1.82	0.920588	NaN	NaN	0.92292	1.69631
1101	RB11855_conserved hypothetical protein	6383765	6383460	NaN	1.06	1.57	1.62	1.59	NaN	NaN	NaN	NaN	2.42	NaN	NaN	NaN	1.30455	NaN
1130	RB11909_conserved hypothetical protein	6410157	6410663	1.59	1.64	1.33	1.91	2.35	NaN	1.09	NaN	NaN	0.91	NaN	NaN	NaN	NaN	NaN
2300	RB1872_hypothetical protein	966053	966169	1.26	1.1	1.69	1.29	1.18	0.88	1.75	1.42	1.68	1.39	0.867988	NaN	NaN	0.697202	1.95588
5035	RB6168_hypothetical protein	3236689	3237315	0.88	1.29	2.17	1.68	1.74	NaN	1.49	1.16	1.66	1.89	0.826943	NaN	NaN	NaN	NaN
880	RB11475_conserved hypothetical protein	6209468	6209641	1.27	1.46	1.72	1.71	1.07	NaN	NaN	NaN	1.53	1.68	1.20821	NaN	NaN	1.43429	2.2985
1427	RB12387_conserved hypothetical protein	6665894	6665742	0.58	1.63	1.91	2.63	1.15	NaN	2.01	1.87	1.48	1.27	NaN	NaN	NaN	NaN	NaN
1719	RB12850_Rhodopirellula transposase	6926553	6925624	1.47	1.81	2.07	1.71	2.16	NaN	1.38	0.81	1.02	1.15	NaN	NaN	NaN	0.989021	NaN
2031	RB1394_hypothetical protein	711994	711758	1.68	1.17	1.14	0.83	2.54	0.79	1.03	1.64	1.8	1.08	1.0469	0.00998897	0.049593	1.10215	1.20986
5390	RB6736_ISXo8 transposase	3578852	3577551	NaN	1.44	2.13	1.82	1.44	NaN	NaN	1.39	1.4	1.04	NaN	NaN	NaN	NaN	NaN
5400	RB6751_chaperone ClpB	3586111	3588690	1.94	1.74	1.51	1.57	2.12	0.87	1.27	0.77	1.09	1.45	NaN	NaN	NaN	0.244942	1.20544
5697	RB723_hypothetical protein	388051	388233	1.16	1.16	1.42	1.29	1.53	0.44	2.21	1.61	1.82	0.75	1.02954	NaN	NaN	0.987568	2.36513
7066	RB955_hypothetical protein	504140	503514	NaN	1.25	2.49	2.5	1.37	NaN	1.66	NaN	NaN	1.03	NaN	NaN	NaN	NaN	NaN
180	RB10292_conserved hypothetical protein, secreted	5559646	5561391	2.36	1.38	1.43	1.25	2.65	0.29	1.38	0.77	0.77	0.33	0.682237	NaN	NaN	0.91156	2.01115
4679	RB5567_hypothetical protein	2897766	2897566	1.82	1.95	2.84	2.55	2.64	0.45	0.79	0.49	0.46	0.5	NaN	NaN	NaN	1.07415	1.54917
4950	RB6012_ISXo8 transposase	3151547	3150246	NaN	1.3	2.31	2	NaN	NaN	NaN	NaN	NaN	0.81	NaN	NaN	NaN	NaN	NaN
2256	RB1789_conserved hypothetical protein	925861	926592	1.6	1.27	1.52	1.44	1.85	0.85	1.61	1.41	1.57	1.66	0.627282	NaN	NaN	0.39249	1.09667
3611	RB3929_hypothetical protein	2034407	2034243	NaN	1.17	2.41	2.79	1.83	NaN	NaN	NaN	NaN	NaN	NaN	NaN	NaN	NaN	NaN
6933	RB934_Putative transposase	494203	493076	0.99	1.44	2.21	2.24	1.63	0.39	1.81	NaN	1.86	1.84	NaN	NaN	NaN	1.27561	NaN
1277	RB12150_conserved hypothetical protein	6556901	6557062	2.39	0.99	1.63	1.08	2.5	0.27	0.87	1.22	0.92	0.84	1.03957	0.267284	0.50368	1.83477	1.61375
4552	RB5371_hypothetical protein	2774829	2775158	1.52	1.51	1.62	1.76	2.23	NaN	1.85	NaN	NaN	1.04	NaN	NaN	NaN	NaN	NaN
5369	RB6706_hypothetical protein	3560942	3560829	1.61	1.64	1.94	1.78	1.96	NaN	NaN	1.27	1.25	1.13	NaN	NaN	NaN	NaN	1.30906
1119	RB1189_Transposase IS3/IS911	606838	607128	1.78	1.36	1.58	1.62	2.24	NaN	1.36	1.16	1.32	1.04	NaN	NaN	NaN	1.2695	1.80623
1135	RB11918_protein containing DUF971	6415701	6415297	1.94	1.36	1.56	1.31	1.58	0.55	1.87	1.29	1.42	2.14	0.610387	NaN	NaN	0.918435	1.73239
1525	RB1254_hypothetical protein	640610	640747	1.42	0.87	1.27	1.36	1.05	NaN	1.38	1.1	0.9	0.62	0.765177	NaN	NaN	1.07034	2.43665
4656	RB5523_hypothetical protein	2860984	2860709	1.79	2.07	2.19	2	1.98	0.06	1.31	1.11	1.02	2.52	NaN	NaN	NaN	0.311143	0.800779
5534	RB6982_ABC transporter ATP-binding protein	3715019	3715879	1.73	2.07	1.16	2.5	2.8	NaN	1.2	0.84	0.74	1.18	0.0996228	NaN	NaN	0.881792	NaN
6264	RB8177_membrane protein	4371052	4375008	1.19	1.53	NaN	0.56	1.96	0.19	2.31	1.68	1.68	0.23	NaN	NaN	NaN	NaN	0.991163
6374	RB8365_membrane protein	4463903	4463631	1.68	2.07	2.01	1.91	1.58	1.34	1.44	1.32	1.35	1.78	0.346064	-0.387561	NaN	0.635288	0.393499
7303	RB9955_secreted protein containing DUF1552	5363605	5362247	2.2	1.61	1.23	1.54	2.42	NaN	1.17	0.94	1.44	2.27	-0.0512266	NaN	NaN	0.651623	1.47723
7319	RB9986_hypothetical protein	5380717	5380379	NaN	1.13	2.34	NaN	1.46	0.48	1.66	1.46	1.08	1.75	NaN	NaN	NaN	0.256598	0.350799
1046	RB11750_integrase	6328357	6329235	1.85	1.37	1.62	1.64	1.31	NaN	1.69	1.68	1.46	1.44	0.911829	NaN	NaN	1.58811	2.01813
1178	RB11981_ABC transporter (substrate-binding protein)	6459460	6460413	0.65	0.9	0.98	1.25	0.92	1.22	1.57	1.13	1.45	1.58	0.887376	0.128414	NaN	0.798496	1.41191
1852	RB13093_secreted protein	7025577	7025101	0.75	0.71	2.81	1.96	2.38	1.01	1.86	1.59	1.7	1.59	NaN	NaN	NaN	0.449345	-0.423496
4551	RB5370_Rhodopirellula transposase	2774826	2773897	2.09	1.52	1.6	1.43	2.23	NaN	1.73	1.19	1.3	1.34	NaN	NaN	NaN	0.644302	2.10511
4859	RB5867_hypothetical protein	3077578	3077730	NaN	1.38	1.24	1.92	0.85	NaN	1.9	1.42	1.13	0.88	NaN	NaN	NaN	NaN	NaN
5176	RB6395_conserved hypothetical protein	3364879	3367215	1.71	2.06	1.92	2.57	2.44	0.7	1.39	0.97	0.79	1	0.62072	NaN	NaN	0.737918	0.981979
6851	RB9198_hypothetical protein	4918032	4918208	NaN	NaN	0.99	2.24	NaN	NaN	NaN	NaN	NaN	1.44	NaN	NaN	NaN	NaN	NaN
1124	RB1190_integrase	607131	608009	1.49	0.98	0.98	1.36	1.31	0.09	1.29	1.32	1.33	0.84	0.762932	NaN	NaN	1.51091	1.73941
5323	RB663_hypothetical protein	357608	357369	1.71	2.53	1.69	2.53	2.32	0.58	0.86	0.71	0.7	0.84	1.23606	0.49327	0.321095	1.78227	0.950235
1175	RB11977_conserved hypothetical protein	6455958	6456548	1.94	1.5	1.06	1.13	2.45	NaN	1.17	1.41	1.63	1.39	1.78503	0.347658	0.1747	1.49167	0.387288
1690	RB12808_secreted protein	6912350	6911241	NaN	1.48	2.14	2.29	2.46	NaN	1.57	0.83	NaN	0.71	NaN	NaN	NaN	NaN	1.58182
697	RB11176_protein containing DUF442	6065605	6065144	1.86	1.3	1.31	1.03	1.68	1.47	2.33	1.86	2.06	1.26	0.543278	-0.0530843	0.83836	0.700022	1.63353
960	RB11618_type I restriction-modification system, M subunit,	6263708	6265366	NaN	1.36	2.25	2.3	2.42	NaN	NaN	NaN	NaN	0.62	NaN	NaN	NaN	NaN	NaN
5572	RB704_Transposase IS3/IS911	378137	378427	1.75	1.52	1.89	1.73	2.26	1.47	1.49	1.14	1.36	0.87	0.776977	NaN	NaN	1.32654	1.82551
574	RB10966_Protein of unknown function, UPF0057	5942934	5942752	1.13	1.54	1.07	1.44	1.22	1.43	1.67	1.45	1.62	0.97	0.79527	0.528631	0.452795	0.987065	0.146639
5778	RB7389_Putative transposase	3953590	3954717	1.02	1.7	2.58	2.39	1.82	0.73	1.95	NaN	1.87	2.4	1.3299	NaN	NaN	1.177	NaN
6940	RB9347_hypothetical protein	5008600	5008394	1	0.64	1.08	0.95	1.24	0.64	1.24	1.52	1.39	1.67	1.22514	NaN	NaN	0.706766	1.87109
6469	RB8527_protein containing DUF1559	4549097	4550089	1.09	0.6	1.26	1.4	1.54	2.15	2.54	2.05	2.08	0.75	0.87611	0.111273	NaN	0.501636	1.89593
1685	RB12800_conserved hypothetical protein	6908240	6908710	0.56	1.08	1.16	1.47	1.3	0.89	1.61	NaN	NaN	1.92	NaN	NaN	NaN	NaN	NaN
6454	RB8505_serine/threonine protein kinase related protein	4538446	4537127	0.89	0.8	1.53	1.13	0.82	1.12	1.57	1.56	1.56	1.12	1.38698	0.107993	0.552654	0.137872	0.51883

## Sheet: cluster4
Cluster 4
Original row	UID	START	STOP	heat_10min	heat_20min	heat_40min	heat_60min	heat_300min	cold_10min	cold_20min	cold_40min	cold_60min	cold_300min	salt_10min	salt_20min	salt_40min	salt_60min	salt_300min
168	RB10270_phytoene dehydrogenase	5551969	5550356	2.81	2.15	1.46	1.89	2.82	NaN	NaN	NaN	NaN	0.6	0.218245	NaN	NaN	1.03119	NaN
2204	RB170_Transposase IS3/IS911	89333	89623	2.16	2.34	2.99	2.58	2.59	NaN	1.99	1.46	1.54	1.47	NaN	NaN	NaN	1.65396	1.34016
3935	RB4438_Pyridoxamine 5'-phosphate oxidase-	2278247	2278729	1.77	2.65	2.52	2.37	2.88	1.37	1.7	1.79	1.44	1.94	1.42773	0.675031	1.94775	1.69287	0.865424
37	RB10049_RNA polymerase ECF-type sigma factor	5419507	5420160	3.14	2.35	1.46	1.8	3.18	1.19	1.76	1.78	1.82	1.17	1.06444	NaN	NaN	1.7953	1.27125
174	RB10279_heat shock protein, Hsp20 family	5557118	5557573	2.84	2.75	3.26	3.43	4.02	NaN	0.82	0.15	0.29	-0.16	0.226331	0.256825	NaN	0.249269	-0.185558
175	RB10283_small heat shock protein	5557737	5558060	4.58	3.65	3.68	3.44	4.53	1.12	2.11	1.13	1.36	0.77	1.10688	0.717304	NaN	-0.0197593	0.123612
227	RB10378_Thioredoxin	5610497	5610063	1.15	1.08	1.3	0.95	1.7	1.96	1.86	1.93	2.17	1.51	1.62166	1.18011	1.48511	1.21197	0.324797
393	RB10665_hypothetical protein	5789912	5790514	1.75	1.7	1.95	2.35	1.67	1	1.88	1.27	1.19	0.91	2.0757	1.60766	1.47779	2.54635	1.39581
431	RB10728_secreted protein	5831649	5832047	2.96	1.76	1.22	1.68	3.22	2.48	2.76	2.28	2.67	1.29	2.06597	0.364919	NaN	NaN	0.826786
534	RB10896_secreted protein	5917040	5916555	2.1	0.74	1.24	1.32	2.06	2.08	2.24	2.03	2.9	1.48	1.7383	0.382075	0.415991	1.32844	0.633261
557	RB10936_hypothetical protein	5934348	5934518	2.64	1.63	1.78	1.12	2.91	NaN	NaN	NaN	NaN	1.52	NaN	NaN	NaN	NaN	NaN
568	RB10954_hypothetical protein	5940749	5940318	1.78	1.56	1.7	1.06	1.33	0.54	1.91	1.92	2.08	1.66	0.312325	1.14604	3.00802	1.15332	-0.359536
751	RB11260_dnaK suppressor protein,	6107202	6106837	2.55	1.66	1.53	1.15	1.85	0.91	2.02	1.46	2.02	1.82	0.854671	0.118741	1.10908	1.07577	0.451841
838	RB11397_SOUL heme-binding protein	6178540	6179163	3.24	1.45	0.66	1.73	2.66	1.78	1.87	1.98	2.16	1.51	0.4592	-0.192944	-0.0049551	0.874207	0.683945
839	RB11399_Putative thiol-disulphide oxidoreductase DCC	6179167	6179565	3.28	2.09	0.91	1.03	2.58	1.65	1.86	1.89	2.22	1.84	0.547307	-0.440937	0.0525364	0.416347	0.559643
901	RB11504_conserved hypothetical protein	6221285	6221067	3.88	2.65	1.32	1.84	3.56	1.47	2.2	2.56	2.1	1.47	1.96648	1.10184	3.37275	3.38293	1.17024
907	RB11515_conserved hypothetical protein	6224420	6224644	NaN	3.69	4.04	4.65	3.72	0.39	NaN	NaN	NaN	2.74	NaN	NaN	NaN	1.78916	NaN
935	RB11566_conserved hypothetical protein	6243111	6243698	2.45	1.91	2.2	1.55	2.51	1.16	NaN	1.77	1.85	1.84	0.585022	NaN	NaN	-0.0311683	1.22662
1044	RB11749_Transposase IS3/IS911	6328064	6328354	2.08	2.18	2.92	2.56	2.61	0.34	1.75	1.54	1.38	1.07	0.801189	NaN	NaN	1.53069	1.64357
1136	RB11919_Dihydroxy-acid and 6-phosphogluconate dehydratase	6417713	6415698	2.1	2.4	1.34	2.54	2.51	NaN	1.69	NaN	NaN	1.21	NaN	NaN	NaN	NaN	NaN
1230	RB12067_conserved hypothetical protein	6510236	6510559	2.71	1.93	2.49	1.78	2.08	NaN	2.25	1.57	1.82	2.73	0.057512	NaN	0.869553	0.163188	0.458655
1336	RB12243_conserved hypothetical protein	6596256	6596423	NaN	2.82	1.74	2.35	3.19	NaN	NaN	0.91	NaN	0.71	1.11034	NaN	NaN	3.55718	NaN
1338	RB12247_conserved hypothetical protein	6597048	6596824	4.03	1.35	0.91	1.62	3.47	1.76	1.71	1.75	2.07	0.76	NaN	0.25849	NaN	2.33324	0.533485
1353	RB12276_conserved hypothetical protein	6605112	6605444	3.04	1.6	1.31	1.29	3.7	NaN	1.39	NaN	NaN	0.28	1.40978	1.11249	2.01806	2.62468	2.87527
1530	RB1255_hypothetical protein	640910	640755	NaN	1.56	1.96	3.22	2.13	NaN	NaN	NaN	NaN	0.67	NaN	NaN	NaN	NaN	NaN
1650	RB12746_Formamidopyrimidine-DNA glycolase	6869843	6870727	3.07	2.05	1.91	2.07	3.87	NaN	NaN	NaN	NaN	0.87	0.179124	NaN	NaN	1.38149	0.110807
1707	RB12830_conserved hypothetical protein	6920508	6920200	2.35	2.07	2.16	1.83	2.5	0.42	1.41	1.37	1.36	2.11	0.596787	NaN	NaN	0.458138	0.480065
1708	RB12831_Glycosyltransferase	6921326	6920532	2.57	2.11	2.1	1.53	2.55	0.88	1.46	1.31	1.46	2.12	0.716565	NaN	NaN	-0.0618283	-0.155505
1709	RB12833_conserved hypothetical protein	6921305	6921634	2.37	1.37	1.28	0.99	1.64	0.51	1.43	1.38	1.45	1.09	1.68938	0.669726	1.25269	1.1428	0.862838
1766	RB12936_conserved hypothetical protein	6965872	6964130	2.98	2.24	1.75	2.1	2.84	1.58	2.17	1.67	2.01	1.32	0.685049	NaN	NaN	1.31646	0.931998
1768	RB12940_Transposase IS3/IS911	6966246	6966536	1.92	1.99	2.44	2.31	2.5	0.17	1.76	1.36	1.57	1.4	NaN	NaN	NaN	1.5275	1.80664
1885	RB13142_Planctomycete PGAMP	7051226	7050849	NaN	1.81	3.01	3.02	2.95	NaN	NaN	NaN	NaN	0.53	NaN	NaN	NaN	NaN	NaN
1933	RB13222_SOUL heme-binding protein	7094714	7094088	NaN	4.96	3.54	5.02	NaN	0.57	2.95	NaN	NaN	3.86	1.31634	NaN	NaN	1.72385	0.550767
1954	RB13257_2-hydroxy-6-ketonona-2,4-dienedioic acid hydrolase	7105590	7106450	2.31	1.99	2.15	2.04	2.67	1.46	2.28	1.99	2.47	1.53	2.27952	1.08614	0.774341	1.91065	1.02538
2023	RB138_Sigma factor, ECF-like	60872	61516	2.67	2.15	2.18	1.98	3.59	0.3	1.81	1.17	1.3	1.28	0.510273	NaN	NaN	1.37567	1.92864
2219	RB1722_hypothetical protein	897688	899643	NaN	2.57	1.26	2.08	4.18	NaN	NaN	NaN	NaN	-0.12	NaN	NaN	NaN	1.80589	NaN
2221	RB1728_membrane protein containing DUF1206	899954	900811	2.71	1.67	1.42	1.27	2.42	NaN	NaN	1.07	NaN	1.01	0.858167	NaN	0.726253	1.74474	0.860386
2222	RB1729_hypothetical protein	901146	900784	2.76	2.09	1.4	1.83	2.95	NaN	NaN	NaN	NaN	0.82	1.13097	NaN	NaN	3.11008	1.19048
3118	RB3196_hypothetical protein	1650093	1650422	1.35	2.98	2.87	2.62	2.2	0.72	0.88	1.31	0.59	1	1.46584	1.2235	1.49407	2.27542	1.9752
3573	RB3871_transposase of IS5377-like element	2001638	2002954	NaN	2.86	NaN	NaN	NaN	NaN	NaN	NaN	NaN	NaN	NaN	NaN	NaN	NaN	NaN
3842	RB4299_Transposase IS3/IS911	2214533	2214823	2.37	1.83	2.19	2.1	2.72	0.67	1.89	1.66	1.46	1.63	1.02683	NaN	NaN	1.81199	1.69003
3907	RB4397_protein containing DUF1560	2263976	2264143	2.96	1.84	1.69	1.93	2.8	1.03	2.53	1.89	1.93	0.73	1.7725	0.355431	1.40766	2.56454	1.92222
3927	RB4426_hypothetical protein	2275786	2275604	1.87	1.47	2.12	1.81	2.65	NaN	NaN	NaN	NaN	0.75	NaN	NaN	NaN	1.30939	NaN
3933	RB4433_Ferritin and Dps	2277208	2277696	2.04	2.09	2.15	2.15	2.39	1.68	2.19	2.25	1.95	3.36	0.727157	0.323407	1.47796	1.19781	0.136254
4193	RB4811_ISPg4, transposase	2465768	2467084	NaN	3.18	0.82	2.21	3.4	NaN	NaN	NaN	NaN	NaN	NaN	NaN	NaN	NaN	NaN
4194	RB4812_secreted protein	2467011	2467289	NaN	2.51	1.26	1.89	2.73	NaN	NaN	NaN	NaN	0.77	NaN	NaN	NaN	NaN	NaN
4441	RB519_hypothetical protein	285036	284872	NaN	3.4	1.73	3.64	NaN	NaN	NaN	NaN	NaN	0.77	NaN	NaN	NaN	NaN	NaN
4454	RB521_hypothetical protein	286399	286208	2.31	3.53	1.7	3.68	3.4	0.58	1.78	1.61	0.88	0.9	2.10287	0.858197	2.64182	3.43042	2.05729
4473	RB5238_hypothetical protein	2697775	2697996	2.22	2.97	2.66	2.71	3.64	1.18	1.77	1.77	1.55	2.57	0.90707	NaN	NaN	2.06369	-0.357252
4876	RB5888_Transposase IS3/IS911	3087636	3087346	2.09	1.93	2.22	2.23	2.46	0.74	1.83	1.7	1.49	1.31	1.09615	NaN	NaN	1.59405	2.02006
4902	RB5938_hypothetical protein	3113484	3112372	2.78	3.47	2.57	3.21	4.02	1.95	2.41	2.44	2.01	3.07	0.902155	NaN	0.111054	1.7732	1.27519
5223	RB6469_ABC transporter ATP-binding protein	3419515	3420273	2.01	2.43	2.3	2.19	2.6	0.35	1.11	0.9	0.67	1.5	NaN	NaN	NaN	1.32761	0.637448
5483	RB6888_secreted protein containing DUF1573	3662449	3661187	2.43	2.14	2.92	2.56	3.35	NaN	1.01	0.61	0.36	0.4	NaN	NaN	NaN	1.23011	0.863776
5506	RB6928_hypothetical protein	3678479	3678961	1.51	1.3	0.93	0.75	1.8	2.84	3.25	2.53	2.76	1.05	1.12403	NaN	NaN	0.852332	2.63548
5772	RB7381_membrane protein	3950326	3949595	2.37	2.34	2.98	2.54	3.08	NaN	1.47	1.04	0.6	0.88	0.519993	0.0804833	NaN	0.899594	1.00417
5926	RB7616_protein containing DUF162	4094752	4094087	2.27	1.96	0.91	2.19	2.44	0.69	1.96	1.08	1.45	1.08	NaN	NaN	NaN	NaN	1.07564
6247	RB8146_hypothetical protein	4355122	4354667	2.38	1.9	1.8	1.46	2.31	0.5	0.95	1.18	1.43	1.21	0.856844	0.0697024	0.982698	1.70589	1.4474
6475	RB8534_hypothetical protein	4552802	4552930	NaN	NaN	1.79	2.24	NaN	NaN	NaN	NaN	NaN	NaN	NaN	NaN	NaN	NaN	NaN
6726	RB8969_Chaperonin Cpn10	4779554	4779859	3.13	1.42	1.02	2.03	2.8	NaN	NaN	NaN	NaN	0	NaN	NaN	NaN	NaN	NaN
6728	RB8970_GroEL	4779905	4781527	2.95	2.09	1.45	1.92	2.31	0.9	1.7	0.94	1.52	1.6	NaN	NaN	NaN	0.442953	0.585025
6732	RB8976_conserved hypothetical protein	4783568	4783846	NaN	2.49	NaN	3.55	NaN	NaN	NaN	NaN	NaN	NaN	NaN	NaN	NaN	NaN	NaN
6739	RB8987_hypothetical protein	4790856	4790710	NaN	2.38	2.4	3	2.86	NaN	1.93	NaN	1.51	1.27	NaN	NaN	NaN	1.12627	NaN
6798	RB9105_Heat shock protein Hsp70	4868834	4866720	3.47	2.63	1.82	2.12	3.28	0.27	1.39	0.44	0.99	0.62	0.540373	NaN	NaN	0.817768	0.189197
6870	RB9230_hypothetical protein	4936673	4936996	2.43	1.64	2.13	2.07	2.1	0.78	2.2	1.84	1.43	1.64	NaN	NaN	NaN	0.585009	1.72594
6879	RB924_hypothetical protein	490400	489774	NaN	1.89	3.08	2.52	NaN	NaN	NaN	NaN	NaN	1.11	NaN	NaN	NaN	NaN	NaN
7203	RB9787_hypothetical protein	5270904	5270719	NaN	2.32	3.29	3.54	2.73	NaN	NaN	NaN	NaN	0.99	NaN	NaN	NaN	NaN	NaN
7221	RB9810_transposase of IS5377-like element	5283122	5284438	NaN	2.83	NaN	1.64	NaN	NaN	NaN	NaN	NaN	NaN	NaN	NaN	NaN	NaN	NaN
7222	RB9811_secreted protein	5284365	5284673	1.92	2.37	1.61	1.76	2.44	NaN	1.42	1.01	0.75	0.97	0.676885	NaN	NaN	2.78747	1.60506
7276	RB9907_ISXo8 transposase	5338185	5339486	1.44	1.83	1.92	1.7	1.83	NaN	1.74	1.79	1.46	1.23	1.57795	NaN	NaN	1.95241	NaN
7325	RB9999_conserved hypothetical protein	5386828	5385983	NaN	1.72	2.72	2.41	2.49	0.6	2.41	1.95	2.81	2.1	0.346643	NaN	NaN	1.24903	1.34665
519	RB10877_membrane protein	5905128	5903767	2.42	2.15	1.6	2.35	2.78	NaN	1.1	0.58	0.34	1.55	NaN	NaN	NaN	0.259879	0.0844295

## Sheet: cluster_5
Cluster 5
Original row	UID	START	STOP	heat_10min	heat_20min	heat_40min	heat_60min	heat_300min	cold_10min	cold_20min	cold_40min	cold_60min	cold_300min	salt_10min	salt_20min	salt_40min	salt_60min	salt_300min
555	RB10932_secreted protein	5933872	5934069	0.76	0.47	0.14	-0.12	0.48	1.26	1.73	1.81	1.89	2.15	-0.805121	-1.20486	-0.432441	-1.55814	0.0803249
556	RB10934_CsbD-like	5934135	5934341	1	0.72	0.12	0.4	0.2	1.55	1.92	1.57	1.54	1.5	-1.22272	-1.25818	-0.618914	-1.47318	0.0942188
564	RB10948_conserved hypothetical protein, secreted	5938575	5939036	1.94	1.69	0.32	0.74	1.55	1.28	1.34	0.93	1.13	0.95	-1.98024	-1.73584	-1.15494	-1.88804	-0.871616
1935	RB13225_ATP-dependent DNA helicase RecQ	7096300	7097982	1.89	1.24	0.64	0.04	0.9	NaN	1.06	0.58	1.03	1.14	-0.340129	NaN	NaN	-0.667923	-0.820772
5179	RB6403_hypothetical protein	3369939	3370853	1.39	0.79	0.67	0.46	0.76	1.05	1.34	1.57	1.92	2.01	-0.315422	NaN	0.219304	-1.47326	-1.83983
5417	RB6780_RNA polymerase sigma factor rpoD	3603381	3605054	0.8	0.43	0.47	0.75	0.25	1.13	1.77	1.55	1.42	1.06	-0.181616	NaN	-0.181452	-0.188072	-0.399975
6273	RB8194_secreted protein containing DUF1559	4382684	4383916	1.47	0.64	0.82	0.52	0.52	0.29	0.94	1.02	1.24	0.84	-0.272724	-0.606501	0.0736263	-0.670902	-0.939885
554	RB10931_hypothetical protein	5933742	5933906	1.03	0.6	0.41	0.25	0.77	1.56	2.31	2.32	2.17	1.92	-0.598888	NaN	-0.674888	-1.34675	-0.149674
559	RB10939_conserved hypothetical protein	5934628	5934816	1.22	0.71	0.79	0.65	0.71	1.71	1.82	1.91	1.96	1.91	0.167749	-0.544679	-0.35271	-0.584006	-0.00626877
570	RB10957_conserved hypothetical protein	5940708	5941007	1.68	0.77	-0.35	-0.13	0.55	1.95	2.34	2.58	2.38	2.05	-0.275703	-0.283136	1.05811	-0.47452	-1.13741
578	RB10971_Short-chain dehydrogenase/reductase SDR	5946406	5945495	2.05	0.93	0.63	0.23	1.59	0.82	1.79	1.33	1.87	1.08	0.166602	-0.487522	0.280332	0.264315	-0.54812
1229	RB12066_conserved hypothetical protein	6510147	6510554	1.54	0.39	0.51	0.28	0.55	1.13	1.57	1.49	1.79	0.5	0.397603	-0.522934	1.22229	0.204293	-0.183838
2027	RB1389_hypothetical protein	708892	708434	1.42	0.54	-0.14	0.28	1.69	NaN	0.88	0.74	1.57	1.44	-0.302473	NaN	NaN	0.627199	0.0244032
3414	RB3647_hypothetical protein	1895447	1895295	NaN	0.45	NaN	NaN	0.73	NaN	NaN	1.25	NaN	1.41	NaN	NaN	NaN	NaN	NaN
3811	RB4256_conserved hypothetical protein, secreted	2180303	2181379	1.65	1.26	0.43	0.64	1.32	0.82	1.17	0.93	1.08	1.89	-0.60404	-0.715181	0.584009	-0.682849	-0.944873
3897	RB4383_decarboxylase	2258768	2257131	1.4	1.26	0.83	0.86	1.57	1.25	1.42	1.61	1.07	2.06	-0.323958	NaN	NaN	-0.711824	-0.484155
3961	RB4474_CsbD-like	2295048	2295554	1.09	0.96	0.71	0.5	0.5	1.6	1.37	1.28	1.44	1.96	-0.142547	0.858256	1.59255	0.417895	-0.63723
3962	RB4476_hypothetical protein	2295557	2295943	1.32	1.32	0.54	0.75	0.61	1.11	1.24	0.87	1.3	1.68	-0.0490106	0.640023	1.56541	0.346634	-0.719343
4475	RB5240_secreted protein	2698074	2698631	0.72	0.92	1.36	0.98	0.77	0.71	0.88	1.05	0.93	1.43	0.417071	-0.0387171	-0.137285	0.245802	-0.741371
4555	RB5377_membrane protein	2776583	2776104	0.66	0.69	1.34	1.17	0.55	1.03	1.49	1.1	0.95	1.08	0.628747	0.113912	NaN	0.263433	-0.811833
4629	RB548_1,4-alpha-glucan branching enzyme	306230	304329	1.39	0.7	0.49	0.7	0.87	1.01	1.72	1.2	1.1	1.5	-0.0320107	-0.0111705	0.175676	NaN	-0.76884
5161	RB6379_hypothetical protein	3353122	3352661	1.99	1.61	1.5	1.38	1.37	1.59	2.44	2.15	2.2	1.68	-0.438675	-1.07547	NaN	-1.37341	-1.09658
50	RB10077_secreted protein	5436817	5437083	0.97	0.59	0.69	0.52	0.51	1.66	2.04	2.02	2.06	2.17	0.45485	NaN	0.436888	-0.351347	0.230904
558	RB10937_hypothetical protein	5934561	5934376	2.34	0.9	0.92	0.66	1.51	NaN	1.68	1.27	1.38	1.45	-0.283013	-0.603632	0.597825	0.344244	0.328843
566	RB10950_membrane or secreted protein	5939124	5939825	2.64	0.96	1.05	0.77	1.55	NaN	1.37	0.89	1.1	1.39	-0.417146	NaN	NaN	NaN	-0.582753
569	RB10956_hypothetical protein	5940336	5940689	2.14	1.39	1.35	0.95	1.24	2	2.9	2.72	2.94	3.24	-0.00970882	-0.0531048	1.36068	-0.288785	-1.05385
571	RB10958_hypothetical protein	5941015	5941491	1.6	0.9	0.47	0.57	0.77	1.81	1.91	1.74	2.13	1.28	0.332866	0.761453	1.4082	0.435371	-0.733065
575	RB10967_quinone oxidoreductase-like protein	5944040	5943015	1.71	0.43	0.29	0.14	1.18	0.96	1.41	1.35	1.38	0.99	0.216033	0.596214	1.52592	0.792936	-0.0821854
681	RB11150_NADH:flavin oxidoreductase/NADH oxidase	6046862	6048019	1.51	1.03	0.31	0.56	1.32	1.46	1.28	1.12	1.36	0.72	1.452	0.546482	0.184379	0.401815	-0.691676
1114	RB11878_peptide methionine sulfoxide reductase msrA	6396598	6397104	2.32	1.06	0.93	0.2	2.06	1.12	1.66	1.24	1.61	0.69	-0.139836	-0.309746	NaN	0.238271	0.135283
2029	RB1391_cell division inhibitor-	710780	709164	1.84	0.65	0.16	0.14	2.02	0.88	1.45	1.66	2.53	1.06	0.300647	-0.215245	0.559423	0.770322	0.245523
2555	RB2303_RNA POLYMERASE SIGMA-E FACTOR	1204509	1205219	0.99	1.22	NaN	1.42	1.21	0.99	1.26	0.72	0.84	2.04	NaN	NaN	NaN	-0.113169	0.148777
3872	RB4347_conserved hypothetical protein	2235735	2236205	1.57	1.49	0.55	0.55	1.14	1.71	1.69	1.93	1.74	2.61	-0.154481	0.65129	1.4351	1.21939	-1.0592
3930	RB4429_conserved hypothetical protein	2275996	2276265	1.62	1.57	1.33	0.93	1.77	0.94	1.19	1.4	1.21	2.29	0.0743424	-0.507319	1.16038	-0.571078	-0.814482
5275	RB655_conserved hypothetical protein, UCP012641 family	354993	353953	1.74	1.62	0.13	1.2	1.51	0.57	1.57	0.81	0.94	2.32	NaN	NaN	NaN	-0.221424	NaN
7321	RB9990_hypothetical protein	5381822	5381983	NaN	NaN	NaN	0.91	NaN	NaN	NaN	NaN	NaN	2.14	NaN	NaN	NaN	NaN	NaN
192	RB10319_hypothetical protein	5577574	5577771	1.63	1.38	0.52	0.78	1.46	0.81	1.83	2.23	1.98	1.41	NaN	NaN	NaN	NaN	NaN
1936	RB13228_conserved hypothetical protein	7097952	7098302	2.64	1.45	1.11	1.31	1.14	NaN	NaN	NaN	NaN	1.85	NaN	NaN	NaN	0.184277	0.172101
2807	RB2682_hypothetical protein	1393781	1393530	1.11	0.9	1.08	0.58	1.3	1.39	1.59	1.56	1.23	1.77	1.03339	0.134456	1.54761	0.748466	-0.143784
656	RB11107_secreted protein	6021425	6022102	1.37	0.92	0.75	0.94	1.44	0.98	NaN	2.16	2.42	2.37	NaN	NaN	NaN	NaN	1.43145
1855	RB13097_membrane protein	7027310	7026795	NaN	NaN	1.62	0.86	1.62	0.85	1.37	1.48	1.56	1.45	NaN	NaN	NaN	NaN	NaN
5819	RB7451_hypothetical protein	3994530	3994706	NaN	NaN	NaN	NaN	NaN	NaN	NaN	NaN	NaN	1.87	NaN	NaN	NaN	NaN	NaN
237	RB10396_conserved hypothetical protein, membrane	5620857	5620009	NaN	NaN	NaN	NaN	NaN	NaN	NaN	NaN	NaN	1.62	NaN	NaN	NaN	NaN	NaN
6028	RB7765_secreted protein	4160757	4160044	NaN	NaN	0.79	0.63	NaN	NaN	NaN	NaN	NaN	NaN	NaN	NaN	NaN	NaN	NaN
6980	RB9411_ISPg4, transposase	5048517	5049893	NaN	1.97	-0.26	0.68	NaN	NaN	NaN	NaN	NaN	NaN	NaN	NaN	NaN	NaN	NaN
5280	RB6556_protein containing DUF1501	3482471	3481050	NaN	0.76	NaN	0.63	1.32	NaN	NaN	NaN	NaN	NaN	NaN	NaN	NaN	NaN	NaN
3170	RB3276_hypothetical protein	1685794	1686438	NaN	NaN	NaN	0.64	NaN	NaN	NaN	NaN	NaN	NaN	NaN	NaN	NaN	NaN	NaN
7204	RB9788_hypothetical protein	5270809	5271042	NaN	NaN	NaN	0.67	NaN	NaN	NaN	NaN	NaN	NaN	NaN	NaN	NaN	NaN	NaN
5050	RB6194_hypothetical protein	3246119	3245988	NaN	NaN	NaN	0.68	NaN	NaN	NaN	NaN	NaN	NaN	NaN	NaN	NaN	NaN	NaN

## Sheet: cluster7
Cluster 7
Original row	UID	START	STOP	heat_10min	heat_20min	heat_40min	heat_60min	heat_300min	cold_10min	cold_20min	cold_40min	cold_60min	cold_300min	salt_10min	salt_20min	salt_40min	salt_60min	salt_300min
49	RB10075_hypothetical protein	5435202	5436659	0.48	0.17	0.28	-0.15	-0.32	0.97	1.07	1.01	1.3	0.3	0.657786	0.101056	NaN	-0.0368262	0.43537
6828	RB9157_secreted protein	4899549	4899277	0.42	-0.11	-0.39	-0.06	-0.16	1.52	1.6	1.23	1.31	0.01	0.073578	0.101019	NaN	0.0457522	0.416575
163	RB10263_hypothetical protein	5546338	5546162	0.69	-0.58	-0.61	-0.58	0.2	1.19	1.54	0.85	1.32	-0.27	1.30679	-0.0470376	0.166739	1.02336	0.919297
509	RB10861_hypothetical protein	5896851	5896991	-0.01	-1	-1.34	-1.15	-0.33	2.6	2.38	1.9	2.14	-0.31	0.541466	-0.0560262	-0.258474	0.0810424	1.45564
513	RB10867_hypothetical protein	5899359	5899982	0.59	0.01	-0.38	-0.25	-0.02	1.49	1.5	1.13	1.38	-0.01	-0.100236	-0.15469	NaN	0.113378	0.807018
2324	RB1909_Globin	992934	993434	NaN	NaN	NaN	NaN	0.08	1.4	1.44	1.85	1.1	-0.19	0.091149	NaN	NaN	-0.32306	2.10032
4326	RB5003_Rh-like protein/ammonium transporter	2572662	2574158	-0.2	0.03	-0.01	0.14	0.1	2.11	1.81	1.18	1.39	0.46	0.980074	-0.11562	-0.334286	0.621898	1.92405
510	RB10862_Rhs family protein	5896997	5898142	0.46	-0.01	-0.13	NaN	0.33	1.57	1.76	1.11	1.32	0.14	0.00170156	0.0379564	NaN	0.0329113	0.673853
1063	RB11798_conserved hypothetical protein	6360319	6360450	0.16	-0.04	0.15	-0.03	-0.03	1.06	0.78	1.29	0.8	0.55	0.755194	-0.0871573	NaN	-0.0683016	0.884847
3519	RB379_ferredoxin--nitrite reductase	194217	196058	NaN	NaN	NaN	NaN	NaN	1.06	1.32	1.19	1.03	-0.04	-0.0871724	0.163366	NaN	NaN	NaN
4144	RB4742_Universal stress protein	2433589	2432615	0.67	NaN	NaN	NaN	-0.14	0.58	1.67	1.29	0.86	NaN	NaN	NaN	NaN	NaN	NaN
5757	RB7341_HEMAGGLUTININ/HEMOLYSIN-RELATED PROTEIN	3913925	3936541	0.56	0.15	-0.51	-0.41	-0.46	0.82	2.11	1.12	1.93	0.86	NaN	NaN	NaN	NaN	NaN
108	RB10167_hypothetical protein	5497096	5496917	0.31	-0.16	-0.09	-0.1	0.67	0.67	1.39	1.1	1.08	0.41	0.243424	NaN	NaN	0.254584	0.628466
1105	RB11862_conserved hypothetical protein, secreted	6387327	6387157	0.34	-0.22	-0.16	-0.09	0.59	0.27	1.29	0.77	1.16	0.05	0.718012	-0.132516	0.109645	0.948314	0.147229
1113	RB11877_thiophene and furan oxidation protein	6395113	6396510	0.16	-0.03	0.11	-0.12	0.3	1.4	1.35	1.23	1.6	0.67	NaN	-0.23194	NaN	-0.0767258	0.275112
1526	RB12541_thioredoxin	6756939	6758414	NaN	0.03	-0.1	NaN	NaN	0.52	1.53	0.69	NaN	0.23	NaN	NaN	NaN	NaN	NaN
1681	RB12795_secreted protein	6902552	6904978	0.73	0.04	-0.47	-0.42	1.24	1.23	0.97	0.98	1.41	-0.32	NaN	-0.149815	-0.581257	NaN	NaN
2106	RB1517_Lipoprotein releasing system ATP-binding protein lolD	776879	776190	-0.15	0.16	0.09	-0.2	0.47	0.56	1.29	0.77	1.09	0.5	NaN	NaN	NaN	NaN	0.566021
3491	RB375_conserved hypothetical protein	189235	190170	-0.21	NaN	NaN	0.46	0.28	1.81	2.03	1.68	1.33	0.27	NaN	NaN	NaN	NaN	NaN
4145	RB4744_universal stress family protein	2434533	2433604	0.49	0.64	NaN	NaN	0.35	1.15	1.31	1.07	0.84	0.11	0.068281	NaN	NaN	-0.240401	NaN
6472	RB8530_hypothetical protein	4550886	4550725	0.53	0.07	0.21	-0.23	0.01	1.16	1.57	1.19	1.28	0.3	0.486038	0.0239853	0.119349	0.590454	1.42616
7171	RB973_Lipolytic enzyme, G-D-S-L	511727	509484	0.34	0.1	-0.19	-0.05	0.32	0.76	1.31	0.7	0.76	0.04	0.446827	0.262745	0.725348	0.346767	0.569278
234	RB10391_membrane protein	5615419	5616087	0.22	0.14	-0.04	0.17	0.72	0.75	1.46	0.95	1.03	0.61	0.356332	NaN	NaN	0.190948	1.05557
604	RB11011_conserved hypothetical protein, secreted	5971127	5970582	1.01	0.35	-0.03	-0.34	0.88	0.67	1.35	0.97	1.22	0.47	0.0682085	-0.314501	NaN	0.2291	0.785285
675	RB11137_hypothetical protein	6041524	6042972	0.56	0.19	0.1	NaN	0.35	1.26	1.27	1	1.31	0.71	0.0274393	0.0654138	-0.239341	-0.0569905	0.216698
3184	RB3299_protein containing DUF1559	1693917	1692925	0.1	0.42	0.06	0.64	0.37	1.72	1.74	1.27	0.86	0.82	0.624975	0.117564	0.333997	0.378972	1.67832
6676	RB8881_hypothetical protein	4726480	4726013	0.52	0.43	0.59	0.29	0.06	0.5	0.94	0.94	1.27	0.63	0.508208	-0.0564743	0.339199	0.560677	0.752754
7268	RB9897_hypothetical protein	5333773	5333549	0.45	0.28	0.17	0.64	0.28	0.71	1.21	0.96	1.36	0.48	0.321953	-0.179082	-0.166239	0.206221	-0.00929506
971	RB11636_conserved hypothetical protein	6275447	6275232	0.11	0.01	0.6	-0.11	0.58	0.37	1.54	1.3	1.4	0.88	NaN	NaN	NaN	NaN	0.329647
1417	RB12372_RNA polymerase ECF-type sigma factor	6658702	6659430	0.9	-0.36	-0.06	0.37	0.9	0.79	0.53	0.88	0.88	0.09	0.839937	0.259567	0.359113	0.866874	0.290021
1616	RB12689_secreted protein	6833004	6833324	0.51	0.37	0.54	0.11	0.72	0.66	1.3	1.07	1.06	0.29	0.215057	NaN	NaN	0.251316	0.780232
1944	RB13239_conserved hypothetical protein, membrane	7102571	7101981	0.62	-0.02	0.13	-0.07	0.13	1.04	1.39	1.49	2.05	0.63	1.28492	0.425677	0.0288277	1.73641	0.0497609
2097	RB1502_two-component response regulator	769609	770010	1.19	-0.21	0.2	0.03	1.27	1.02	0.65	0.64	1.56	0.05	0.348715	-0.215439	NaN	0.544254	0.763974
6266	RB8181_Protein of unknown function DUF1355	4375005	4377428	0.33	0.85	-0.44	0.13	1.22	NaN	1.82	1.33	1.47	0.13	NaN	NaN	NaN	NaN	-0.190165
110	RB10170_cysteine synthase B, O-acetylserine sulfhydrolase B	5497260	5498231	NaN	0.06	0.36	-0.1	0.74	0.37	1.49	1.11	1.07	0.55	NaN	NaN	NaN	NaN	0.487592
197	RB10327_Translation initiation factor SUI1	5582627	5583010	0.79	0.52	-0.51	-0.28	0.82	0.79	0.84	1.56	1.09	1.15	NaN	NaN	NaN	NaN	NaN
603	RB11010_conserved hypothetical protein, secreted	5970585	5969749	0.97	0.11	-0.01	-0.03	0.87	0.43	1.46	0.97	1.24	0.77	0.118986	NaN	NaN	0.429237	1.05422
607	RB11016_protein containing DUF1559	5974211	5973102	1	-0.08	-0.09	0.31	0.83	0.33	0.66	1.16	1.08	0.73	0.270847	-0.210172	NaN	0.391895	0.732194
1174	RB11976_DNA-binding response regulator	6455996	6455283	1.26	0.48	0.26	0.07	0.33	0.69	1.23	1.23	1.72	0.58	0.834095	0.0955761	NaN	0.593933	0.605318
1651	RB12747_conserved hypothetical protein	6870758	6870919	1.41	0.07	0.02	0.08	0.38	NaN	NaN	0.48	NaN	-0.07	0.709248	0.00490718	NaN	1.13048	0.438945
2007	RB1352_hypothetical protein	686463	687803	0.32	0.33	0.52	NaN	0.62	0.58	1.26	0.78	1.01	0.69	NaN	NaN	NaN	0.207245	1.03706
7146	RB968_protein containing DUF1596	507840	507079	1.25	-0.39	-0.22	-0.33	0.85	0.25	1.02	1.22	1.35	-0.16	1.1321	0.0311678	0.155571	1.78835	1.25413
601	RB11008_secreted protein	5967078	5968262	1.11	-0.01	0.11	0.11	1.14	0.28	0.73	1.21	1.35	0.61	0.133354	-0.746837	NaN	-0.00173862	0.944066
837	RB11396_conserved hypothetical protein	6178445	6178555	1.51	0.41	-0.52	0.44	0.93	1.87	1.39	1.07	1.69	0.12	0.422749	-0.0215413	-0.107264	0.830004	-0.0543989
1624	RB12697_conserved hypothetical protein	6837436	6842547	0.85	-0.02	-0.49	0.17	0.65	0.32	1.54	0.7	1.08	0.3	NaN	NaN	NaN	NaN	1.58827
1680	RB12790_conserved hypothetical protein	6895351	6902541	0.79	0.63	-0.28	0.21	1.38	0.48	2.23	1.51	1.94	0.32	NaN	NaN	NaN	0.53279	0.840064
3891	RB4375_conserved hypothetical protein	2252103	2242933	0.65	0.68	-0.16	-0.14	0.68	0.46	2.45	1.66	2.07	0.54	NaN	NaN	NaN	0.115177	-0.416742
5498	RB6912_secreted protein	3672793	3672960	0.72	0.24	0.42	0.64	0.38	3.15	2.71	1.94	2.54	0.75	0.345936	-0.00417616	0.117472	0.782856	2.37586
5503	RB6920_protein containing DUF1559	3676847	3677914	1.4	0.05	0.37	0.16	1.02	1.82	2.09	1.76	2.07	0.43	0.561752	-0.0370707	0.0482179	0.950842	1.91654
6267	RB8186_secreted protein	4377386	4378576	0.06	0.43	NaN	NaN	1.28	1.05	2.06	1.6	1.47	0.53	NaN	NaN	NaN	NaN	-0.106075
6852	RB9199_hypothetical protein	4918323	4918120	0.4	0.43	0.47	0.99	0.57	1.77	2.12	1.44	1.85	0.85	0.662372	0.219706	NaN	-0.301603	1.15316
6854	RB9200_4-nitrophenylphosphatase	4919220	4918369	1.21	0.58	0.8	0.57	0.58	2.05	1.84	1.36	1.99	0.33	0.793602	-0.0273473	-0.276901	0.363685	1.58355
1198	RB1201_hypothetical protein	612754	612629	-0.07	0.49	0.39	0.31	0.42	NaN	1.42	0.91	0.92	0.73	0.522908	NaN	NaN	0.855561	1.30756
2030	RB1392_RNA polymerase sigma factor	711705	710683	1.02	0.52	0.28	0.2	1.04	1.03	1.06	1.09	2.09	0.16	0.355152	-0.237834	0.0442323	-0.414707	-0.102245
2112	RB1523_hypothetical protein	778654	779130	1.01	0.69	0.39	0.55	1.34	1.4	2.32	1.38	1.49	0.24	0.593608	NaN	NaN	0.27672	1.80574
5920	RB7603_outer membrane efflux protein	4091070	4088560	0.67	0.44	0.63	0.35	0.31	0.75	0.83	1.12	1.4	1.53	0.506346	NaN	NaN	0.214276	1.40688
6693	RB8904_NAD-dependent epimerase/dehydratase	4740862	4741962	0.71	0.39	0.69	0.37	0.29	0.46	0.9	0.85	1.2	1.2	0.3792	NaN	NaN	0.354973	0.880647
208	RB10342_hypothetical protein	5593929	5593621	0.62	0.81	0.67	0.74	0.89	1.29	1.29	1.37	1.12	0.56	0.888701	0.845161	-0.266552	0.884765	-0.0430821
696	RB11174_metallo-beta-lactamase family protein	6065046	6063637	1.27	0.91	0.43	0.57	1.16	1.8	1.65	1.24	1.52	0.28	0.417778	0.243952	0.38602	0.687345	1.08353
1682	RB12797_conserved hypothetical protein	6905009	6905182	0.99	1.05	-0.34	0.28	1.1	1.47	2.4	1.89	2.17	0.97	-0.37212	NaN	NaN	0.713917	1.36655
1972	RB13294_conserved hypothetical protein	7127129	7127677	0.47	0.43	0.56	0.32	0.79	0.45	1.29	0.5	1.39	0.78	NaN	NaN	NaN	0.376024	1.25153
2111	RB1522_protein containing DUF1559	777494	778657	1.26	0.87	0.56	0.77	1.1	1.85	1.9	1.6	1.82	0.42	0.602845	-0.127847	NaN	0.657695	1.68864
4325	RB5001_hypothetical protein	2572354	2572665	0	0.39	0.91	0.7	0.48	1.64	1.85	1.6	1.13	0.88	NaN	0.490088	0.159436	1.26029	2.62305
6262	RB8174_conserved hypothetical protein	4367851	4368960	1.27	0.78	-0.25	0.52	1.5	0.81	1.4	0.97	1.37	0.02	-0.236214	0.41821	-0.233528	-0.0877087	0.801621
6891	RB9268_flagellar protein FlbD family protein	4955675	4955920	NaN	0.38	-0.12	0.39	0.8	NaN	NaN	NaN	NaN	0.2	NaN	0.394035	NaN	0.470827	NaN
7290	RB9930_hypothetical protein	5349331	5348975	1.43	0.58	0.16	0.57	0.88	0.76	0.98	1.1	0.97	0.64	0.829677	NaN	NaN	0.121866	0.520105
537	RB10902_hypothetical protein	5918562	5918819	NaN	0.45	0.15	0.74	0.27	NaN	1.44	1	0.7	0.69	NaN	NaN	NaN	0.0144404	NaN
1642	RB12734_conserved hypothetical protein, secreted	6863889	6862186	1.07	0.18	0.43	0.01	1.36	0.49	1.15	0.96	1.21	0.05	0.423229	NaN	NaN	0.828419	1.19264
1656	RB12752_HtrA-like serine protease	6871994	6873523	1.14	0.63	0.34	NaN	1.4	0.75	1.87	1.18	1.52	0.67	0.366383	NaN	NaN	0.0713106	0.767986
2080	RB1477_arylsulfatase precursor	755327	756943	-0.06	0.36	0.39	NaN	1.59	0.9	1.72	1.26	1.13	0.4	NaN	NaN	NaN	NaN	1.62398
3413	RB3646_hypothetical protein	1895252	1895407	NaN	0.39	NaN	NaN	0.3	NaN	1.54	NaN	NaN	1.28	NaN	NaN	NaN	NaN	NaN
5010	RB6127_secreted protein	3223592	3219093	NaN	0.57	-0.12	0.19	0.79	NaN	1.3	0.69	1.12	1.56	NaN	NaN	NaN	NaN	0.528279
5699	RB7233_hypothetical protein	3840182	3840385	0.57	0.58	0.84	0.75	1.08	1.13	1.32	1.17	1.48	0.8	1.82784	0.653841	0.147181	0.934702	0.218301
5740	RB7299_ribosomal protein S6 modification protein	3878200	3879417	0.84	0.84	0.44	0.75	0.9	0.75	1.22	0.5	1.14	1.16	0.52076	0.26771	NaN	0.400491	0.599172
6607	RB8773_Band 7 protein	4665094	4663364	NaN	0.24	0.04	0.31	NaN	NaN	NaN	NaN	NaN	0.54	NaN	NaN	NaN	NaN	NaN
639	RB11075_Bacterial regulatory protein, MarR	6005727	6005224	-0.12	0.09	0.75	0.44	1.85	0.23	1.12	0.93	1.11	0.37	0.15692	0.0532007	NaN	0.944137	1.03172
1016	RB11698_conserved hypothetical protein, secreted	6308550	6307780	0.6	0.18	0.61	0.9	1.2	NaN	0.98	0.88	1.01	0.78	0.521824	NaN	NaN	0.150373	1.8768
1106	RB11863_RecA bacterial DNA recombination protein	6388538	6387411	1.18	0.2	0.4	0.83	0.81	0.5	1.21	0.61	1.21	0.87	0.967732	-0.195924	NaN	0.429595	0.924022
1670	RB12773_twitching motility protein PilT	6884826	6885932	0.69	-0.52	0.41	0.12	0.8	0.69	1.13	1.22	1.4	1	1.2572	0.0771781	0.84292	1.154	1.16677
755	RB11269_CYTOCHROME C SIGNAL PEPTIDE PROTEIN	6109738	6110583	0.5	0.48	0.35	0.43	1.11	NaN	1.4	0.79	1.07	0.7	1.69148	0.549744	0.14901	1.45349	0.380753
886	RB11484_conserved hypothetical protein	6212742	6212611	1.12	0.43	0.46	0.31	0.64	0.5	0.83	0.68	1.16	0.2	0.642125	0.306638	NaN	0.687912	1.11746
4423	RB5167_hypothetical protein	2658500	2658366	0.75	0.91	-0.02	1.37	1.23	NaN	1.75	1.23	NaN	0.91	0.749191	NaN	NaN	0.738044	0.636745
5246	RB6500_Beta-ketoacyl synthase	3454800	3443803	NaN	NaN	-0.28	-0.06	NaN	NaN	NaN	NaN	NaN	1.03	1.08728	NaN	NaN	NaN	NaN
5274	RB6549_membrane protein	3477191	3478189	NaN	0.18	0.64	0.57	0.1	NaN	1.34	0.45	1.16	1.3	NaN	NaN	NaN	NaN	0.602845
2363	RB1994_hypothetical protein	1050487	1051065	NaN	0.33	0.41	NaN	0.51	NaN	NaN	NaN	NaN	0.76	NaN	NaN	NaN	NaN	NaN
1447	RB12416_secreted protein	6679578	6680456	0.72	0	0.24	0.18	0.21	0.75	1.09	1.23	1.18	1.19	1.41603	NaN	NaN	0.997134	1.24378
625	RB11050_Na+/Pi-cotransporter family protein	5991910	5990726	NaN	0.07	0.37	0.3	NaN	NaN	NaN	NaN	NaN	0.89	NaN	NaN	NaN	NaN	NaN
6248	RB8149_Carbon storage regulator	4355339	4355551	1.18	0.73	0.98	0.72	0.78	1.11	1.14	1.15	1.09	0.71	0.514685	-0.17262	NaN	0.391871	0.336489
1749	RB12897_secreted protein	6947028	6946117	NaN	0.62	0.5	0.18	0.38	NaN	NaN	NaN	NaN	0.75	NaN	NaN	NaN	NaN	NaN
6453	RB8504_hypothetical protein	4536996	4536661	NaN	0.56	0.76	0.9	0.63	0.48	1.85	0.94	1.29	0.96	0.864758	NaN	NaN	0.0589286	0.0907833
5700	RB7235_secreted protein	3840505	3841299	0.48	0.79	0.92	0.85	1.38	NaN	1.62	1.2	1.37	1.44	1.6732	0.186828	NaN	0.697473	0.0135899
6536	RB8639_conserved hypothetical protein, secreted	4604495	4605874	NaN	0.32	0.68	0.17	1.03	NaN	1.21	0.72	0.89	0.37	1.15575	NaN	NaN	0.726837	0.749343
1851	RB13092_conserved hypothetical protein	7025003	7025143	0.26	-0.13	0.38	NaN	0.43	0.71	1.33	0.62	1.1	0.07	-0.223645	-0.209965	NaN	0.628727	NaN
6887	RB9260_secreted protein	4951242	4952522	0.38	0.9	0.56	0.48	0.16	1.26	1.32	1	1.05	0.49	0.200317	-0.176963	-0.390885	-0.44839	-0.0194414
286	RB10478_conserved hypothetical protein, secreted	5681878	5682843	NaN	0.43	0.3	0.21	0.39	NaN	NaN	NaN	NaN	0.52	NaN	NaN	NaN	NaN	NaN
24	RB10033_hypothetical protein	5409271	5408291	0.92	0.47	0.03	0.6	0.87	0.87	1.02	0.94	1.31	0.46	0.434024	-0.205824	-0.182064	0.114098	-0.188473
1012	RB11687_conserved hypothetical protein	6301412	6301528	NaN	NaN	NaN	0.23	NaN	NaN	NaN	NaN	NaN	NaN	NaN	NaN	NaN	NaN	NaN
5079	RB6244_hypothetical protein	3278979	3278695	NaN	NaN	NaN	0.24	NaN	NaN	NaN	NaN	NaN	NaN	NaN	NaN	NaN	NaN	NaN
581	RB10978_Small multidrug resistance protein	5947515	5947883	1.22	0.87	0.68	0.53	0.99	0.71	1.38	1.01	0.84	0.9	0.373821	0.336742	0.139906	0.363576	-0.0564195
6305	RB8247_hypothetical protein	4409386	4409183	NaN	0.39	0.42	NaN	0.65	NaN	NaN	NaN	NaN	0.44	NaN	NaN	NaN	NaN	NaN
1072	RB11807_secreted protein containing DUF1555	6363652	6364356	0.76	0.17	0.43	-0.32	0.15	0.67	0.88	0.61	1.21	0.01	0.47164	-0.271678	NaN	0.0853714	0.44706

## Sheet: cluster_15
Cluster 15
Original row	UID	START	STOP	heat_10min	heat_20min	heat_40min	heat_60min	heat_300min	cold_10min	cold_20min	cold_40min	cold_60min	cold_300min	salt_10min	salt_20min	salt_40min	salt_60min	salt_300min
3954	RB4464_secreted protein	2292075	2291404	0.48	0.17	-0.18	-0.66	0.14	-0.04	-0.16	0.16	0.15	0.44	-0.793408	-0.576081	-0.0799501	-1.16322	-1.04968
6268	RB8188_hydroxypyruvate isomerase	4378573	4379352	0.27	0.26	-0.42	-0.42	0.07	-0.91	-0.74	-0.13	0.07	0.4	-1.13638	-0.362548	NaN	-1.20879	-1.15832
6498	RB8565_Chain A, 1.8 A Crystal Structure Of Ioli Protein With A Binding Zinc Atom	4573365	4572448	-0.46	-0.09	-0.28	-0.24	-0.32	-0.57	-0.54	-0.14	-0.16	0.57	NaN	NaN	NaN	-1.56782	-0.762446
261	RB10436_glycosyl transferase, group 1 family protein	5654064	5652865	0.79	0.09	-0.14	-0.02	0.17	0.08	0.09	0.09	0.12	-0.08	-0.669597	-0.561375	-0.446411	-1.46576	-1.09485
1602	RB12664_conserved hypothetical protein, secreted	6817708	6818412	0.31	-0.07	-0.07	-0.12	-0.14	-0.48	-0.29	0.08	0.11	0.05	-0.993787	NaN	NaN	-1.02839	-0.673579
1662	RB12760_conserved hypothetical protein	6876908	6877060	0.33	0.2	0.55	0.51	0.59	-0.98	-0.85	-0.21	-0.54	0.15	-1.22352	NaN	NaN	-1.80345	-0.951947
1702	RB12823_tRNA (guanine-N1-)-methyltransferase	6917306	6916578	0.09	0.05	0.32	-0.24	0.01	-0.96	-0.33	-0.11	-0.12	0.12	NaN	NaN	NaN	-1.41499	-0.728565
3864	RB4333_glycosyl transferase, group 1 family protein	2230615	2231700	0.89	0.67	0.1	0.03	-0.46	0.24	-0.01	0.02	-0.16	0.46	-0.717338	-0.695594	-0.222293	-1.12245	-1.28816
3898	RB4386_CYSTEINE SYNTHASE A	2259814	2258765	0.75	0.03	-0.42	-0.58	-0.01	0.2	-0.04	0.15	0.24	0.66	-1.02431	-0.825307	-0.661856	-1.541	-1.51712
5358	RB6690_fructose-bisphosphate aldolase	3555887	3556918	-0.6	-0.78	-0.11	-0.77	-0.57	-0.5	-0.28	0.14	0.02	0.86	-1.17518	NaN	NaN	-1.40362	-0.265679
5677	RB7203_hypothetical protein	3819614	3820057	-0.67	-0.73	-0.44	-0.71	-0.62	-0.1	0	0.1	0.31	0.22	-0.688468	NaN	NaN	-1.23736	-0.34891
6055	RB7818_Ribosomal protein S12/S23	4185730	4186095	-0.64	-0.49	-1.25	-1.21	-0.63	0.01	0.14	0.4	0.31	0.07	-0.881834	-1.49846	-2.00415	-1.67859	-1.49009
6057	RB7820_Ribosomal protein S7	4186170	4186643	-0.67	-0.53	-0.69	-0.88	-0.63	0.6	0.44	0.57	0.59	0.81	-0.690107	-1.68668	NaN	-1.76015	-1.66204
6069	RB7833_Ribosomal protein L3	4192692	4193378	-0.55	-0.41	-0.61	-0.53	-0.52	-0.26	-0.24	-0.3	-0.1	-0.17	-1.28244	-2.01249	NaN	-1.80961	-1.30745
6245	RB8143_hypothetical protein	4354179	4353961	0.33	-0.59	-0.51	-0.3	-0.58	0.5	0.2	0.32	0.4	0.49	-0.532641	-0.430603	0.0812006	-0.60297	-1.62865
6246	RB8144_hypothetical protein	4354622	4354191	-0.05	-0.42	-1.51	-1.44	-1.02	-0.19	0.04	0.12	0.15	0.47	-2.43042	-1.73729	-0.759279	-2.21572	-1.88575
6269	RB8189_ATP-dependent RNA helicase DeaD	4382134	4379339	0.45	0.34	-0.48	-0.74	0.18	-0.39	-0.41	-0.29	-0.05	-0.16	-0.785256	NaN	-0.782939	-1.63516	-1.77391
6580	RB8725_50S ribosomal protein L33	4638301	4638465	-0.45	-0.46	0.17	-0.52	-0.82	-0.6	-0.39	-0.03	-0.28	0.06	-1.14663	-1.08306	NaN	-1.7921	-0.972067
6911	RB9304_Ribosomal protein L31	4974378	4974623	-0.35	-0.46	-0.21	-0.51	-0.66	-0.03	-0.36	-0.3	-0.39	0.04	-0.872637	-1.0397	NaN	-0.953628	-0.820851
7285	RB9922_Peptidyl-tRNA hydrolase	5345441	5344869	-0.29	-0.29	-0.09	-0.22	-0.44	-0.47	-0.33	-0.28	-0.16	-0.15	-0.426254	-0.685974	-0.514325	-1.21683	-1.28581
88	RB10134_Ribosomal protein L21	5469243	5468929	-0.48	-0.32	-0.19	-0.23	-0.86	0.36	-0.2	-0.08	-0.02	-0.2	-0.933286	-0.850543	NaN	-1.388	-1.35546
281	RB10469_30S ribosomal protein S9	5678261	5677848	-0.67	-0.65	-0.39	-0.55	-0.89	-0.19	-0.43	-0.17	-0.11	0.19	-0.969501	NaN	NaN	-1.41463	-0.880562
378	RB10640_Elongation factor Ts	5774380	5775360	0.08	-0.66	-0.42	-0.74	-0.43	-0.53	-0.4	-0.11	-0.29	0.06	-0.821608	NaN	NaN	-1.14747	-0.196281
522	RB10880_2-methylthioadenine synthetase	5907340	5905907	-0.54	-0.23	-0.4	-0.62	-0.84	-0.31	-0.34	-0.3	-0.11	-0.09	-0.702639	-0.592266	NaN	-1.19598	-0.335371
577	RB1097_membrane protein	570281	569067	0.83	-0.28	-0.28	-0.03	-0.08	-0.09	0.08	0.3	0.39	0.13	-1.19561	-1.30774	NaN	-1.93442	-1.7962
597	RB1100_capsule biosynthesis protein CapC	570778	570278	0.46	0	-0.22	-0.12	-0.36	0.07	0.15	0.18	0.32	0.13	-1.32932	-1.0059	NaN	-2.08755	-2.90549
613	RB1103_capsule biosynthesis protein	572105	570780	1	-0.31	-0.3	-0.65	0.07	0.48	0.57	0.51	0.69	0.21	-1.08151	NaN	NaN	-1.95911	-2.51867
2350	RB1964_hypothetical protein	1034475	1035977	-0.67	-0.15	0.03	-0.23	-0.67	-0.64	-0.86	-0.57	-0.72	0.26	-1.19087	NaN	NaN	-1.35044	-0.216271
2645	RB2436_hypothetical protein	1268971	1267766	-0.62	-0.23	-0.01	-0.62	-0.85	-0.29	-0.48	0	-0.19	0.53	-0.322213	-1.03622	0.028235	-0.863693	-0.614602
2986	RB2970_Phosphatidylethanolamine N-methyltransferase	1530415	1531200	-0.78	-0.14	-0.5	-0.64	-0.69	-0.09	-0.35	-0.02	-0.06	0.56	-0.747398	NaN	-0.364757	-1.23891	-1.3007
4065	RB4633_SecD/SecF/SecDF export membrane protein	2371842	2375180	-0.01	-0.12	NaN	NaN	-0.48	-0.53	0.02	-0.15	-0.25	0.29	NaN	NaN	NaN	NaN	NaN
4579	RB5411_hypothetical protein	2794516	2794623	-0.82	-0.35	-0.08	-0.16	-0.91	-0.24	-0.35	-0.54	-0.4	-0.4	-0.466924	-0.933587	-0.0969834	-1.24033	-0.563638
4749	RB5681_Trigger factor	2965080	2966843	-0.08	-0.26	NaN	-0.27	-0.36	-0.68	0.1	-0.27	-0.19	0.36	NaN	NaN	NaN	NaN	NaN
4824	RB5801_Ribosomal protein S15	3039583	3039852	-0.64	-0.65	-0.44	-0.4	-0.74	-0.13	-0.25	-0.26	-0.16	-0.19	-0.492331	NaN	NaN	-1.48194	-0.460609
5102	RB6285_S-adenosyl-L-homocysteine hydrolase	3304945	3303599	-0.33	-0.06	0.24	0.04	-0.18	-0.59	-0.82	-0.52	-0.7	0.06	NaN	NaN	-0.101369	-1.52124	-0.848788
5709	RB7247_glutamine synthetase II	3850538	3851638	0.01	-0.63	-0.22	-0.73	-0.7	-0.54	-0.7	-0.51	-0.5	-0.22	-1.27226	NaN	NaN	-1.90428	0.268034
6036	RB778_secreted protein containing DUF1559	418773	417532	1.12	0.23	0.93	0.65	0.36	-0.43	0	0.03	-0.23	0.15	-1.18092	NaN	NaN	-1.41371	-1.94722
6102	RB7897_Protein secE/sec61-gamma protein	4218945	4219403	0.16	-0.28	-0.05	-0.4	-0.45	-1.34	-1.06	-0.62	-0.76	0.07	NaN	NaN	NaN	-1.67272	-1.20433
6432	RB8469_lysine/ornithine decarboxylase	4520779	4521975	0.05	-0.63	-0.28	-0.43	-0.65	NaN	-0.35	-0.6	-0.81	0.07	NaN	NaN	NaN	-1.22161	NaN
6507	RB8584_Nitrogen regulatory IIA protein	4577819	4578298	-0.88	-0.43	-0.66	-0.55	-1.07	-0.04	-0.49	-0.16	-0.04	0.11	-0.548052	-0.526746	-0.488935	-1.15271	-0.439554
258	RB10431_conserved hypothetical protein	5650397	5649426	-0.25	-0.82	-1.1	-1.59	-0.68	-0.48	-0.55	-0.14	-0.09	-0.81	-1.21845	-1.1384	-0.30617	-1.90418	-1.94856
1576	RB12626_DNA-directed RNA polymerase alpha chain	6797797	6798792	-0.6	-0.81	-0.65	-0.05	-1.1	-0.02	-0.62	-0.23	-0.18	-0.28	-0.795508	-0.661666	-0.42435	-1.56166	-1.01909
1577	RB12628_50S ribosomal protein L17	6798878	6799510	NaN	-0.78	-0.57	-0.62	-1.44	NaN	-0.68	-0.28	-0.33	-0.06	NaN	-1.27557	NaN	-1.82704	-1.22136
2118	RB1533_conserved hypothetical protein	787091	785889	NaN	-0.35	-0.39	NaN	-0.35	NaN	NaN	-0.17	-0.08	-0.03	NaN	NaN	NaN	NaN	NaN
2782	RB264_Ribosomal protein S21	132677	132871	-1.03	-0.63	-0.28	-0.65	-1.35	-0.19	-0.58	-0.4	-0.36	0.4	-0.70524	NaN	NaN	-1.81607	-1.43833
4286	RB4954_secreted protein	2547861	2548361	-0.18	-0.18	0.17	-0.17	-0.33	-1.53	-1.5	-0.9	-1.29	-0.03	NaN	NaN	NaN	-1.90864	-1.16674
5561	RB7022_Ribosomal protein S20	3735291	3735563	-0.93	-0.85	-0.48	-0.77	-1.45	-0.41	-0.38	-0.34	-0.15	0.16	-1.12665	NaN	-0.33231	-2.08298	-1.4395
6368	RB8356_hypothetical protein	4459802	4460011	-0.78	-0.81	-0.78	-0.8	-0.42	-0.39	-0.37	-0.15	-0.39	-0.38	-0.822817	NaN	NaN	-1.49063	-0.912227
139	RB10219_ATP synthase epsilon chain	5521003	5521389	0.07	-0.67	-0.64	NaN	-1.03	NaN	-0.48	-0.42	-0.6	-0.64	-0.980077	-1.02475	NaN	NaN	-0.843083
280	RB10468_Translation initiation factor IF-1	5677835	5677614	-0.34	-0.71	-0.19	-0.56	-0.96	-0.74	-0.74	-0.42	-0.62	0.12	NaN	NaN	NaN	-1.3622	-0.845577
1244	RB12087_Dihydroxy-acid and 6-phosphogluconate dehydratase	6520558	6522321	NaN	NaN	NaN	NaN	-0.48	NaN	NaN	NaN	NaN	0.46	NaN	NaN	NaN	NaN	NaN
1714	RB12840_50S ribosomal protein L10	6922785	6923309	-0.14	-0.43	-0.42	0.02	-0.63	NaN	-0.83	NaN	NaN	0.63	NaN	NaN	NaN	NaN	NaN
2902	RB2840_RNA polymerase sigma factor	1473891	1474409	NaN	NaN	NaN	NaN	NaN	NaN	-0.11	-0.33	-0.28	0.3	NaN	NaN	NaN	NaN	NaN
4639	RB5500_protein containing DUF28	2845759	2845019	NaN	NaN	NaN	-0.41	-0.38	NaN	-0.25	-0.28	-0.47	0.77	NaN	NaN	NaN	NaN	NaN
6088	RB7863_Ribosomal protein L15	4202048	4202542	-0.62	-0.82	-1	NaN	-1.29	NaN	-0.59	-0.38	-0.51	0.73	NaN	NaN	NaN	NaN	-1.05337
6164	RB8001_hypothetical protein	4277541	4276849	NaN	-0.3	-0.37	-0.47	NaN	NaN	NaN	NaN	NaN	NaN	NaN	NaN	NaN	NaN	NaN
6509	RB8590_hypothetical protein	4578825	4579148	-0.44	-0.56	-0.57	-0.73	-0.7	-0.83	-1.07	-0.38	-0.48	-0.19	-0.921517	-0.558216	0.0415785	-1.28176	-0.488391
4572	RB5403_hypothetical protein	2790360	2790208	NaN	NaN	NaN	NaN	NaN	NaN	-0.32	NaN	NaN	NaN	NaN	NaN	NaN	NaN	NaN
4658	RB5540_LmbE-like protein	2882665	2883432	NaN	NaN	NaN	NaN	NaN	NaN	-0.34	NaN	NaN	NaN	NaN	NaN	NaN	NaN	NaN
4755	RB5694_Dethiobiotin synthetase	2971417	2970632	NaN	NaN	NaN	NaN	NaN	NaN	-0.36	-0.26	-0.33	0.1	NaN	NaN	NaN	NaN	NaN
6948	RB9356_protein containing DUF1579	5012771	5012382	-0.59	-0.58	-1.84	-1.73	-0.57	0.25	0.79	0.7	0.44	0.08	-0.475874	NaN	NaN	-1.90329	-0.718024
4041	RB4598_membrane protein	2355806	2356726	NaN	NaN	NaN	NaN	NaN	NaN	-0.11	-0.2	-0.39	0.2	NaN	NaN	NaN	NaN	NaN
3640	RB3972_hypothetical protein	2056175	2056288	NaN	-0.32	NaN	NaN	NaN	NaN	NaN	NaN	NaN	NaN	NaN	NaN	NaN	NaN	NaN
5250	RB6505_hypothetical protein	3456265	3456110	NaN	-0.36	-0.35	NaN	NaN	NaN	NaN	NaN	NaN	NaN	NaN	NaN	NaN	NaN	NaN
6941	RB9348_hypothetical protein	5008826	5008536	NaN	-0.31	NaN	NaN	NaN	NaN	NaN	NaN	NaN	NaN	NaN	NaN	NaN	NaN	NaN
136	RB10215_ATP synthase alpha chain	5516975	5518498	0.08	-0.54	-0.41	-0.75	-0.77	NaN	-0.61	-0.56	-0.6	-0.39	-0.823396	-0.431811	-0.407876	-0.871873	-0.8844
7252	RB9871_Acetolactate synthase small subunit	5316629	5316045	0.11	-0.28	0.02	-0.49	-0.34	NaN	-0.1	-0.38	-0.1	0	-0.562076	NaN	-0.447851	NaN	-0.533503
5162	RB638_PQQ enzyme repeat domain protein	346447	347757	NaN	NaN	NaN	-0.52	NaN	NaN	NaN	NaN	NaN	NaN	NaN	NaN	NaN	NaN	NaN
5218	RB6462_hypothetical protein	3414908	3415180	-0.22	-0.55	-0.52	-0.53	-1.08	-0.69	-0.81	-0.55	-0.47	-0.1	-0.734735	-0.442212	-0.418815	-1.05598	-0.987117
6116	RB7913_hypothetical protein	4228083	4227877	NaN	-0.27	-0.43	-0.55	NaN	NaN	NaN	NaN	NaN	NaN	NaN	NaN	NaN	NaN	NaN
260	RB10434_glycosyl transferase, group 1 family protein	5652902	5651763	1.07	-0.24	-0.73	-0.67	0.64	0.14	0.09	0.12	0.13	-0.93	-0.873695	-0.55235	NaN	-1.31716	-0.855486
1284	RB12160_thioredoxin	6563104	6562778	0.18	-0.61	-0.99	-0.76	-0.69	0.07	0.2	-0.14	0.29	0.26	-0.345635	-0.541652	0.287111	-0.879132	-1.11708
4355	RB5055_ABC transporter, ATP-binding protein	2601971	2600094	-0.46	-0.48	-0.55	-0.56	-0.61	NaN	-0.41	-0.39	-0.49	0.22	NaN	NaN	NaN	NaN	NaN
3724	RB4113_transposase	2117681	2116503	NaN	-0.23	-0.59	-0.24	NaN	NaN	NaN	NaN	NaN	NaN	NaN	NaN	NaN	NaN	NaN
4154	RB4756_conserved hypothetical protein	2437784	2438053	0.05	-0.38	NaN	NaN	-0.68	NaN	0.05	-0.5	NaN	NaN	NaN	NaN	NaN	NaN	NaN
189	RB10310_NADH dehydrogenase I chain M	5572980	5571523	0.14	-0.07	-0.7	-1	-0.65	-0.02	-0.06	0.12	0.34	0.4	-0.321496	-0.373402	-0.632996	NaN	-0.775697
4607	RB5450_hypothetical protein	2824513	2824635	0.08	-0.12	-0.17	-0.13	-0.26	0.03	-0.29	-0.27	-0.25	-0.19	-0.414763	NaN	-0.658671	-0.672292	-1.0367
4598	RB5437_Purine phosphorylase, family 2	2818164	2819081	-0.22	-0.13	-0.13	NaN	-0.2	NaN	-0.61	-0.34	-0.5	-0.18	-0.695917	-0.474491	NaN	NaN	NaN
1939	RB13231_conserved hypothetical protein	7098472	7099530	0.54	-0.26	-0.44	-0.6	-0.52	NaN	-0.42	-0.61	NaN	-0.42	NaN	NaN	NaN	NaN	NaN
134	RB10211_H+-transporting two-sector ATPase, B/B' subunit	5515421	5516206	0.56	0.23	NaN	NaN	-0.53	NaN	0.15	-0.45	-0.31	0.01	NaN	NaN	NaN	NaN	NaN
1973	RB13297_hypothetical protein	7128034	7128630	NaN	NaN	NaN	NaN	NaN	NaN	NaN	NaN	NaN	0.11	NaN	NaN	NaN	NaN	NaN
6360	RB8343_Adenylosuccinate lyase	4454677	4456134	NaN	-0.17	-0.19	-0.35	-0.47	NaN	-0.26	-0.26	-0.28	0.03	NaN	NaN	NaN	NaN	NaN

## Sheet: cluster22
Cluster 22
Original row	UID	START	STOP	heat_10min	heat_20min	heat_40min	heat_60min	heat_300min	cold_10min	cold_20min	cold_40min	cold_60min	cold_300min	salt_10min	salt_20min	salt_40min	salt_60min	salt_300min
1814	RB13025_monooxygenase	6997019	6996438	1.09	-0.04	0.31	-0.05	1.05	0.59	1.44	0.74	1.23	-0.26	0.915131	NaN	NaN	1.57716	1.20448
1872	RB13118_two-component system response regulator	7037043	7037675	1.35	-0.18	-0.32	-1.18	1.33	0.53	1.35	0.94	1.28	0.9	0.75192	0.0544977	2.00784	0.947053	0.0953006
1955	RB13259_conserved hypothetical protein	7108365	7106461	NaN	0.25	0.5	-0.18	0.7	NaN	NaN	0.53	NaN	0.12	0.624649	NaN	NaN	1.94761	0.0998829
2215	RB1716_protein containing DUF1589	895805	895557	0.75	0.11	0.53	0.67	0.25	NaN	NaN	0.47	0.59	0.39	1.92183	-0.23096	NaN	1.33477	1.27764
2543	RB2283_protein containing DUF1590	1197719	1197102	0.88	-0.03	0.13	0.42	0.57	-0.4	0.85	0.92	0.71	0.62	1.23562	NaN	1.03032	1.0798	2.033
2918	RB2867_hypothetical protein	1491909	1494002	NaN	0.21	0.03	0.22	1.5	NaN	1.18	0.4	0.79	0.23	NaN	NaN	NaN	NaN	1.91433
3322	RB3505_secreted protein containing DUF1586	1816597	1816704	1.11	0.49	-0.8	-0.37	0.04	0.17	0.64	0.75	0.42	0.06	1.02208	0.571457	1.71946	1.49511	0.908215
5038	RB6171_site-specific recombinase	3239091	3238048	0.76	0.14	0.37	0.21	0.5	NaN	1.05	0.71	0.86	0.96	0.951317	NaN	NaN	1.21634	1.47281
5779	RB7390_hypothetical protein	3954342	3954968	0.81	0.26	0.59	0.3	0.73	NaN	1.01	0.61	0.81	0.97	0.502445	NaN	NaN	1.08393	1.76557
6805	RB9114_hypothetical protein	4876598	4878172	NaN	0.55	0.47	0.28	0.63	NaN	0.79	0.59	0.58	0.51	NaN	0.63487	NaN	NaN	1.01544
6846	RB9191_secreted protein containing DUF1586	4914516	4914653	1.39	0.28	0.3	0.6	0.61	0.46	1.06	1.09	1.38	0.51	0.794725	NaN	NaN	1.3101	0.930224
6939	RB9346_hypothetical protein	5008335	5008550	0.97	-0.29	0.09	-0.08	1.01	NaN	0.75	NaN	1.14	0.71	1.24783	NaN	1.16867	1.86961	1.93455
205	RB10338_TPR domain protein	5591839	5590379	0.68	-0.21	-0.24	-0.14	0.7	0.55	0.79	0.52	1.17	-0.74	0.726513	0.0730468	2.51558	0.564121	0.790514
209	RB10343_hypothetical protein	5593898	5594059	0.61	0.45	0.24	0.15	0.73	0.87	0.95	0.97	0.73	-0.38	1.09776	1.7321	1.78985	2.10338	0.717105
226	RB10374_Lipoprotein signal peptidase	5609916	5609188	-0.02	0.16	0.58	0.21	0.36	NaN	1.24	0.81	1.22	0.59	1.04188	0.627075	1.37799	0.93039	0.430327
531	RB10893_hypothetical protein	5914894	5915067	0.68	-0.17	-0.35	0.21	0.9	0.47	1.16	0.57	0.71	-0.09	0.724983	0.485601	1.67678	1.42926	0.687046
533	RB10895_hypothetical protein	5916348	5917151	0.87	0.31	0.1	0.24	0.17	1.13	1.29	1.14	1.16	0.34	0.926427	1.19012	2.40502	2.03087	0.976541
572	RB10960_conserved hypothetical protein, membrane	5941602	5942021	1.32	0.83	0.28	0.37	0.84	0.61	1.11	0.62	1.05	0.56	1.09347	1.05159	0.832339	1.15315	0.0138269
573	RB10965_conserved hypothetical protein, membrane	5942116	5942730	1.52	0.46	-0.01	0.38	1.24	NaN	1.08	0.32	0.39	0.21	1.28144	0.735279	0.778368	1.74077	0.406308
636	RB11070_hypothetical protein	6000321	6000479	1.39	0.67	0.25	0.39	1.07	0.15	0.85	1.11	0.55	0.29	1.27963	0.916261	1.71253	1.27744	-0.367216
695	RB11173_conserved hypothetical protein, secreted	6063194	6063586	1.2	0.1	-0.06	-0.18	1.02	0.05	0.95	0.56	0.77	-0.12	0.901493	0.582533	1.65198	1.97811	1.55678
754	RB11268_hypothetical protein	6109768	6109475	0.44	0.4	0.29	0.46	0.41	NaN	1.09	0.65	0.33	0.19	1.56215	1.08379	1.55438	1.41305	0.109308
825	RB1138_conserved hypothetical protein	585492	585959	0.56	0.38	0.74	0.62	1.27	NaN	0.73	0.46	0.44	0.26	NaN	NaN	NaN	NaN	1.54125
1231	RB12068_serine/threonine protein kinase	6512255	6510594	1.47	0.14	-0.03	-0.38	0.45	0.53	1.1	1.14	1.18	0.74	1.11681	1.11727	3.71866	2.41339	0.522356
1355	RB12279_MscS Mechanosensitive ion channel	6606558	6605545	1.14	0.43	0.22	0.89	1.38	NaN	NaN	0.3	NaN	0.4	0.869738	0.585369	2.2155	2.70018	0.75226
1366	RB12295_conserved hypothetical protein	6614190	6614450	1.22	0.66	0.38	0.84	1.22	NaN	NaN	0.41	NaN	0.38	NaN	NaN	NaN	1.32311	NaN
1646	RB12740_gluconolactonase [precursor]	6865551	6864364	NaN	0.39	0.68	0.89	1.37	NaN	1.19	0.38	0.47	0.44	NaN	NaN	NaN	NaN	1.11776
1741	RB12882_conserved hypothetical protein	6940549	6941553	0.76	0.45	1.21	0.68	0.65	NaN	1.18	0.66	0.81	0.68	NaN	NaN	NaN	NaN	0.661687
1776	RB12959_conserved hypothetical protein	6974205	6973882	0.38	0.18	0.27	0.3	1.22	NaN	NaN	0.42	1.24	0.66	0.733076	NaN	NaN	1.1963	1.73015
1867	RB13112_Hybrid sensor histidine kinase	7036128	7034035	1.07	0.71	0.16	0.82	1.39	NaN	0.84	0.2	-0.08	0.4	NaN	NaN	NaN	1.62609	1.30644
1869	RB13115_conserved hypothetical protein	7036614	7036369	1.63	0.36	0.53	0.34	1.55	NaN	1.05	0.67	0.59	-0.01	0.919538	0.493991	2.87132	1.9958	0.464936
2116	RB1531_membrane protein	782534	783889	1.02	0.43	0.74	0.95	0.49	0.17	1.12	0.39	1.24	0.39	0.499769	NaN	NaN	0.931498	1.29152
2407	RB2059_NAD-dependent epimerase/dehydratase	1084172	1082949	0.23	0.31	0.82	1.17	0.88	0.6	1.13	1.08	0.57	0.97	2.16671	1.07465	1.13954	1.5556	0.910541
3971	RB4489_hypothetical protein	2301387	2301905	0.58	0.21	-0.14	-0.04	0.44	0.15	0.15	0.6	0.33	1.2	0.445784	0.658413	2.35814	1.32912	0.0123651
4875	RB5887_integrase	3087343	3086465	0.63	0.42	0.31	0.7	0.26	0.27	1.21	1.56	0.8	1.03	1.48625	NaN	NaN	1.27388	1.57865
5098	RB6278_Putative Ig	3302303	3297678	1	0.69	0.44	0.56	1.22	0.06	0.79	0.89	0.54	0.47	NaN	NaN	NaN	NaN	2.20281
5365	RB670_hypothetical protein	359315	358905	0.56	0.14	-0.57	-0.65	0.48	0.08	-0.03	0.26	0.46	0.03	0.806657	0.766421	2.17342	2.39963	0.715039
5496	RB6910_hypothetical protein	3671484	3671356	0.3	-0.11	0.55	0.28	0.64	0.83	0.95	0.85	1.42	-0.33	0.522236	0.332618	1.4559	2.4736	3.32771
5505	RB6925_hypothetical protein	3678461	3677976	0.97	0.07	-0.39	0.65	0.28	2.01	2.02	2.19	1.8	0.72	1.22373	0.846363	1.67348	1.28042	2.16564
6242	RB8138_hypothetical protein	4351960	4352187	0.61	0.37	0.68	0.14	1.01	NaN	0.68	0.85	0.64	0.38	1.48744	0.734619	2.0791	1.73146	1.26252
6343	RB8318_membrane protein	4442318	4442037	0.88	0.65	0.82	0.68	0.84	0.2	1.24	0.59	0.98	0.85	0.917261	NaN	NaN	1.25034	0.69285
159	RB10255_MscS Mechanosensitive ion channel	5542656	5543669	NaN	-0.27	0.12	-0.03	0.34	NaN	0	NaN	NaN	-0.21	1.38545	1.04243	2.47203	2.64807	1.55648
160	RB10256_hypothetical protein	5543753	5544559	0.16	0.14	0.2	-0.36	0.06	0.2	0.53	0.6	0.53	0.3	1.08992	0.838635	2.5069	0.837167	0.675414
161	RB10258_Survival protein SurE	5544584	5545453	0.99	0.2	-0.14	-0.21	0.19	NaN	0.66	0.67	0.8	0.28	2.48646	2.65748	4.50313	2.77485	1.21831
195	RB10324_hypothetical protein	5580658	5580846	0.15	0.34	0.47	0.06	0.75	0.46	1.19	1.53	1.57	1.4	1.54866	1.11441	0.916911	1.23588	0.892153
207	RB10341_hypothetical protein	5593416	5593601	0.87	0.6	0.52	0.52	0.83	0.73	0.85	1.21	1.03	0.4	1.16102	0.895853	0.900356	1.71208	0.444145
1428	RB12388_ISXo8 transposase	6667206	6665905	0.59	0.82	0.96	0.88	1.3	NaN	1.35	1.15	1.27	0.46	1.13486	NaN	NaN	1.92303	2.25257
1674	RB12782_conserved hypothetical protein	6889986	6889819	NaN	0.67	0.01	1.25	1.27	NaN	0.28	0.24	NaN	0.61	NaN	NaN	NaN	2.16577	2.38201
1769	RB12941_integrase	6966539	6967417	1.19	1.08	1.2	0.89	0.72	0.05	0.65	1.09	1.01	1.02	0.896499	NaN	NaN	1.08126	1.15346
1911	RB13189_ISXo8 transposase	7081765	7083066	0.25	0.81	1.14	1.34	0.56	NaN	1.49	0.67	0.96	0.75	NaN	NaN	NaN	1.43038	NaN
1943	RB13238_TadE-like	7101410	7101904	0	0.22	0.18	0.32	0.35	NaN	NaN	NaN	NaN	0.6	2.00189	NaN	NaN	3.51555	NaN
2032	RB1395_secreted protein	712097	713056	2.1	0.41	-0.12	0.04	2.42	0.97	1.24	1.78	1.84	0.76	1.19462	-0.120846	1.36385	1.4669	1.301
2165	RB1617_hypothetical protein	834021	833623	1.18	0.96	1.06	0.89	1.14	0.54	0.98	1.06	0.86	0.45	1.03653	0.743669	1.55328	1.57834	1.13482
2705	RB2511_hypothetical protein	1313530	1313667	NaN	0.57	0.41	0.68	0.82	NaN	1.28	0.47	NaN	0.55	NaN	NaN	NaN	NaN	NaN
2804	RB2679_hypothetical protein	1391557	1392078	0.5	1.15	0.37	0.74	0.69	0.19	0.31	0.54	0.04	0.54	0.739677	0.491171	2.32688	1.6262	-0.0330513
3039	RB3052_hypothetical protein	1577799	1577692	0.93	0.94	1.18	1.29	0.63	0.4	1.5	1.37	1.06	0.61	1.20419	0.519744	1.48293	1.51071	1.57262
3096	RB3155_hypothetical protein	1627430	1627149	0.35	0.91	1.46	0.93	0.79	NaN	1.06	0.75	0.58	0.8	NaN	NaN	NaN	1.26725	2.69091
3725	RB4114_protein containing DUF1582	2117690	2117971	1.25	0.91	1.2	1.09	0.4	-0.22	0.54	0.85	0.74	1.05	1.1302	NaN	NaN	0.947662	1.76342
3923	RB4420_DedA family protein	2274093	2273473	0.49	1.27	1.09	0.97	1.43	0.51	0.49	0.56	0.15	1.29	0.923701	0.928669	1.78877	1.03697	0.124679
3968	RB4484_Peptidase M20	2297267	2298565	0.61	0.67	0.17	0.5	0.29	0.88	0.54	0.35	0.43	0.63	1.29038	1.69938	2.50079	1.36449	0.381835
3969	RB4485_Glutamate--cysteine ligase, GCS2	2298652	2299770	0.23	1.2	0.01	1	0.2	0.72	0.69	0.44	0.12	0.6	1.2423	1.30707	1.88644	1.32567	0.541247
3987	RB4510_hypothetical protein	2307657	2307508	0.83	1.56	0.98	1.22	0.82	0.23	0.57	0.72	0.29	1.6	1.22582	0.886567	2.55653	1.36622	0.933131
4860	RB5869_conserved hypothetical protein	3078569	3077796	-0.03	0.5	0.96	1.07	0.62	1.13	1.27	1.02	0.87	1.28	3.09005	1.48737	0.860829	0.816576	-0.0785941
5158	RB6375_hypothetical protein	3349681	3350574	0.94	1.21	0.75	0.54	0.42	0.24	0.38	0.71	0.49	0.7	1.07846	0.795343	1.41037	1.60915	1.6816
6107	RB7901_hypothetical protein	4221613	4221293	1.06	0.43	1.13	0.75	0.3	1.24	1.92	1.34	1.66	2.41	1.26433	NaN	NaN	1.54585	1.79003
6178	RB8029_oxidoreductase, short-chain dehydrogenase/reductase family	4292625	4291888	NaN	0.58	1.54	1	0.77	NaN	1.37	0.82	0.54	0.59	2.34895	0.844141	NaN	0.964003	NaN
6386	RB8385_hypothetical protein	4479935	4480087	NaN	0.72	0.92	1.6	0.38	NaN	1.46	1.02	0.82	0.81	0.854554	NaN	NaN	0.925449	2.24304
7157	RB9699_Rhs element Vgr protein	5226252	5228345	NaN	0.57	1.05	0.97	0.81	NaN	0.57	NaN	1.02	1.63	0.601633	NaN	NaN	1.59072	1.662
264	RB10440_hypothetical protein	5655693	5655842	1.55	1.13	1.02	0.79	1.68	0.53	1.01	0.96	0.67	-0.17	1.41849	1.47987	1.2325	1.80939	1.31311
285	RB10473_conserved hypothetical protein	5679433	5681868	1.23	1	1.06	0.58	1.49	NaN	1.35	0.84	0.91	0.83	0.433446	0.204855	NaN	1.62353	1.6973
658	RB11110_Rhodopirellula transposase	6022600	6023529	1.98	0.71	0.69	0.48	1.76	NaN	1.41	0.76	0.86	0.76	NaN	NaN	NaN	1.30175	2.07336
719	RB11209_hypothetical protein	6080603	6080914	0.18	0.76	0.96	1.04	0.78	NaN	1.07	NaN	0.71	0.96	1.93542	NaN	NaN	1.85615	1.71292
1058	RB11768_conserved hypothetical protein	6334808	6334939	0.4	0.2	0.97	0.7	0.6	NaN	NaN	0.44	0.49	0.4	0.757895	0.520224	NaN	1.49581	1.43514
2923	RB2875_hypothetical protein	1497313	1497534	0.04	0.62	1.03	1.12	0.44	0.53	0.62	0.54	0.16	0.44	2.42048	1.72909	1.62199	1.42598	0.823807
3238	RB3375_hypothetical protein	1740198	1740070	NaN	0.8	0.28	0.56	NaN	NaN	1.22	NaN	NaN	0.46	NaN	NaN	NaN	NaN	NaN
3458	RB370_nitrate transporter substrate-binding protein	184428	186089	0.32	0.71	0.68	1.76	1.23	1.5	1.98	1.91	1.21	1.19	1.66967	NaN	NaN	2.39316	2.95988
4858	RB5866_ISXo8 transposase	3076242	3077567	1.52	0.82	1.15	0.85	1.52	NaN	1.44	1.26	1.35	0.25	1.04764	NaN	NaN	1.9828	NaN
5373	RB671_hypothetical protein	359218	359586	1.8	1.02	0.61	0.89	2.03	NaN	1.24	0.76	0.78	1.02	0.914966	0.505337	2.60336	1.42549	0.916657
6416	RB8437_conserved hypothetical protein, secreted	4506842	4509907	NaN	0.29	1.05	1.52	0.55	NaN	NaN	NaN	NaN	NaN	2.69462	NaN	NaN	NaN	NaN
181	RB10295_methylene tetrahydrofolate	5562427	5561501	1.23	0.85	1.45	0.92	0.95	NaN	1.52	0.92	1.24	1.37	1.01887	NaN	NaN	1.42125	1.52752
491	RB10824_hypothetical protein	5878877	5878999	NaN	0.52	1.08	1.29	0.88	NaN	1.37	0.67	0.81	0.75	NaN	NaN	NaN	NaN	NaN
1267	RB12132_conserved hypothetical protein	6548702	6548550	NaN	NaN	0.48	NaN	NaN	NaN	NaN	NaN	NaN	0.82	NaN	NaN	NaN	NaN	NaN
1479	RB12460_protein containing DUF1571	6707170	6706103	NaN	0.69	1.04	0.8	0.91	NaN	1.25	NaN	0.87	0.71	NaN	NaN	NaN	NaN	NaN
1643	RB12737_conserved hypothetical protein	6863917	6864114	1.08	0.99	1.45	1.3	1.87	0.35	0.92	1.03	0.81	0.14	1.26045	1.19056	2.0901	2.01846	1.98004
1897	RB13165_xylose operon regulatory protein	7067089	7068300	NaN	0.56	0.55	0.79	NaN	NaN	NaN	NaN	NaN	0.57	NaN	NaN	NaN	NaN	NaN
1920	RB13202_conserved hypothetical protein	7086189	7086052	NaN	0.27	1.4	0.71	0.49	NaN	NaN	NaN	NaN	-0.15	NaN	NaN	NaN	1.44082	NaN
3126	RB3207_hypothetical protein	1652052	1652453	NaN	NaN	NaN	0.68	NaN	NaN	NaN	NaN	NaN	0.55	NaN	NaN	NaN	NaN	NaN
4322	RB5_secreted protein	1514	399	NaN	NaN	0.91	0.81	0.51	NaN	-0.06	NaN	-0.56	NaN	NaN	0.0081932	NaN	3.13849	2.34963
6538	RB8641_hypothetical protein	4605970	4606248	1.88	1.18	1.3	1.24	1.31	NaN	NaN	0.25	NaN	0.63	1.51864	0.36478	0.561276	2.61032	2.41719
902	RB11505_conserved hypothetical protein, secreted	6221829	6221230	2.37	1.22	0.49	0.87	1.99	0.96	1.08	1.1	1.58	0.92	0.659836	0.4645	2.30442	2.39779	0.761106
1764	RB12932_conserved hypothetical protein	6963242	6963015	0.22	1	0.02	1.29	1.37	NaN	1.35	NaN	NaN	0.72	NaN	NaN	NaN	NaN	NaN
1946	RB13241_RNA polymerase ECF-type sigma factor	7103064	7102561	0.73	1.09	1.79	0.85	1.36	NaN	2.28	NaN	2.83	1.27	2.41228	1.16392	1.08746	3.05543	0.859419
3869	RB4340_Rhodopirellula transposase	2234846	2233917	0.62	0.83	0.56	1.13	1.59	NaN	1.15	NaN	0.66	0.31	NaN	NaN	NaN	NaN	NaN
6399	RB8407_Endonuclease/exonuclease/phosphatase	4495545	4494700	NaN	0.41	NaN	NaN	NaN	NaN	NaN	NaN	NaN	0.71	NaN	NaN	NaN	NaN	NaN
1332	RB12239_ISXo8 transposase	6593334	6594635	1.49	1.15	1.48	1.06	1.65	NaN	1.53	1.49	1.54	0.78	1.31643	NaN	NaN	2.56996	NaN
3921	RB4419_MgtC/SapB transporter	2272912	2273448	0.95	1.77	1.79	1.38	2.23	0.82	0.9	1.11	0.77	1.4	0.998205	1.55902	3.06347	2.10507	1.08821
2385	RB2019_hypothetical protein	1065619	1065798	NaN	NaN	NaN	0.59	NaN	NaN	NaN	NaN	NaN	NaN	NaN	NaN	NaN	NaN	NaN
3201	RB3326_hypothetical protein	1711353	1711640	NaN	0.63	0.67	0.88	0.48	NaN	NaN	NaN	NaN	1.09	NaN	NaN	NaN	NaN	NaN
7307	RB9964_membrane protein	5368651	5367674	NaN	NaN	NaN	NaN	0.81	NaN	NaN	NaN	NaN	0.6	NaN	NaN	NaN	NaN	NaN
1300	RB12194_SAICAR synthetase	6576972	6575974	NaN	0.84	0.77	NaN	0.48	NaN	NaN	NaN	NaN	0.67	NaN	NaN	NaN	NaN	NaN
2290	RB1854_protein containing DUF1080	958387	956276	NaN	0.46	0.97	NaN	0.45	NaN	NaN	NaN	NaN	0.82	NaN	NaN	NaN	NaN	NaN
5729	RB7284_hypothetical protein	3871505	3871639	NaN	0.22	0.83	1.11	0.19	NaN	0.81	0.6	NaN	0.68	NaN	NaN	NaN	NaN	NaN
6021	RB7755_hypothetical protein	4154446	4154631	0.19	0.4	1.09	0.46	0.45	NaN	1	0.76	0.57	1.06	NaN	NaN	NaN	NaN	0.840689
6372	RB8362_Serine/threonine protein phosphatase	4462144	4460687	0.24	0.74	0.34	NaN	0.68	NaN	1.14	0.69	0.43	0.82	NaN	NaN	NaN	NaN	NaN
614	RB11030_ABC transporter, ATP-binding protein	5980829	5980074	NaN	0.49	1.32	0.58	0.72	NaN	0.83	NaN	NaN	0.53	NaN	NaN	NaN	NaN	NaN
4147	RB4748_hypothetical protein	2435328	2435465	0.37	NaN	NaN	NaN	NaN	0.36	1.25	0.86	0.44	NaN	NaN	NaN	NaN	NaN	NaN
360	RB10607_hypothetical protein	5759926	5759537	1.78	0.21	0.38	0.15	0.99	NaN	0.17	NaN	NaN	0.17	0.4055	-0.0449427	1.74221	1.36162	-0.0316704
1748	RB12895_conserved hypothetical protein	6945636	6946097	NaN	0.72	0.36	NaN	0.66	NaN	NaN	0.8	NaN	0.25	NaN	NaN	NaN	NaN	NaN
6652	RB8843_conserved hypothetical protein	4705018	4706850	NaN	NaN	NaN	0.8	NaN	NaN	NaN	NaN	NaN	0.43	NaN	NaN	NaN	NaN	NaN
5930	RB7621_hypothetical protein	4097160	4098164	NaN	0.34	0.57	NaN	0.67	NaN	NaN	NaN	NaN	NaN	NaN	NaN	NaN	NaN	NaN
2173	RB1632_hypothetical protein	839673	840332	NaN	0.39	0.22	0.75	NaN	NaN	NaN	NaN	NaN	0.48	NaN	NaN	NaN	NaN	NaN
3060	RB3077_conserved hypothetical protein	1606106	1588083	NaN	NaN	NaN	NaN	NaN	NaN	NaN	NaN	NaN	0.64	NaN	NaN	NaN	NaN	NaN
517	RB10875_hypothetical protein	5901192	5901043	NaN	0.51	-0.11	1.26	0.54	NaN	1.62	0.56	0.08	0.17	NaN	NaN	NaN	NaN	NaN
6572	RB871_hypothetical protein	463841	462534	NaN	0.5	NaN	NaN	0.72	NaN	NaN	NaN	NaN	NaN	NaN	NaN	NaN	NaN	NaN
1304	RB1220_Aldose 1-epimerase	622840	623925	0.32	0.46	0.86	0.67	0.71	NaN	0.83	0.39	0.49	0.52	NaN	NaN	NaN	NaN	NaN
5811	RB7440_hypothetical protein	3990113	3990535	NaN	NaN	NaN	0.58	NaN	NaN	NaN	NaN	NaN	NaN	NaN	NaN	NaN	NaN	NaN
